# Supplementary material for: Cell type-specific transcriptional programs in mouse prefrontal cortex during adolescence and addiction
Source: Nat Commun. 2019 Sep 13;10:4169. doi: 10.1038/s41467-019-12054-3 (PMC6744514; doi:10.1038/s41467-019-12054-3)
Supplement: Supplementary file 3 — Supplementary Data 1 [file 41467_2019_12054_MOESM3_ESM.xlsx]

## Sheet: Supplementary Data 1
Supplementary Data 1: Mapping statistics of the different single-cell libraries
Sample	# Reads	Fraction of reads in cells	# Cells with a valid barcode	Expected # Reads per-cell	Mean Read per-cell	Median genes per-cell	# of Snap25+ cells	# Cell with >800 genes	# Snap25+ cells > 800
Sample1	132670334	0.501	1862	35697	71251	1742	951 (51.07%)	1813	942 (51.96%)
Sample2	112263499	0.537	1627	37053	69000	1418	643 (39.52%)	1536	632 (41.15%)
Sample3	61867448	0.702	1215	35746	50919	2835	788 (64.86%)	1141	781 (68.45%)
Sample4	110645297	0.606	1914	35032	57808	1743	1,113 (58.15%)	1779	1,081 (60.76%)
Sample5	102849409	0.663	1857	36720	55384	2037	1,089 (58.64%)	1736	1,072 (61.75%)
Sample6	99226151	0.648	1766	36409	56186	2174	1,059 (59.97%)	1713	1,055 (61.59%)
Sample7	109051429	0.668	2003	36369	54444	3301	1,576 (78.68%)	1955	1,569 (80.26%)
Sample8	112875030	0.686	2098	36908	53801	2662	1,456 (69.40%)	2035	1,440 (70.76%)
Sample9	266012349	0.649	4675	36929	56901	3479	4,135 (88.45%)	4648	4,122 (88.68%)
Sample10	215204989	0.631	3693	36771	58273	3554	3,289 (89.06%)	3678	3,283 (89.26%)
Sample11	305439993	0.612	5079	36804	60137	3270	4,545 (89.49%)	5058	4,533 (89.62%)
Sample12	301458224	0.484	4002	36458	75326	2380	3,327 (83.13%)	3949	3,309 (83.79%)
