# Supplementary material for: Cell type-specific transcriptional programs in mouse prefrontal cortex during adolescence and addiction
Source: Nat Commun. 2019 Sep 13;10:4169. doi: 10.1038/s41467-019-12054-3 (PMC6744514; doi:10.1038/s41467-019-12054-3)
Supplement: Supplementary file 4 — Supplementary Data 2 [file 41467_2019_12054_MOESM4_ESM.xlsx]

## Sheet: Supplementary Data 2
Supplementary Data 2: Number of cells detected by cell-type
Cell class	Major cell type	# Cells	# of sub-clusters
Non-neuronal (>=800 genes)	Astrocytes	1498	8
	Endothelial cell	3566	13
	Microglia	1449	8
	NF Oligo	336	9
	Oligo	1578	13
	OPC	768	9
	Total non-neuro	9195	60
Neuronal (>=1500 genes)	Excitatory	14452	26
	Inhibitory	1175	12
	Total neuro	15627	38
	Total all	24822	98
