# Supplementary material for: Cell type-specific transcriptional programs in mouse prefrontal cortex during adolescence and addiction
Source: Nat Commun. 2019 Sep 13;10:4169. doi: 10.1038/s41467-019-12054-3 (PMC6744514; doi:10.1038/s41467-019-12054-3)
Supplement: Supplementary file 5 — Supplementary Data 3 [file 41467_2019_12054_MOESM5_ESM.xlsx]

## Sheet: Abreviations for Fig. 3C
Supplementary Data 3-1: Correspondance between the original VISp and ALM cluster names and abreviated names in Fig.3C
VISp			ALM
Abreviation	Original name		Abreviation	Original name
L6b-1	L6b VISp Col8a1 Rprm		L6IT-1	ALM Oprk1
L6b-2	VISp Crh		L6IT-2	ALM Tgfb1
L6b-5	VISp Mup5		L6CT-1	ALM Nxph2 Sla
L6b-3	VISp Col8a1 Rxfp1		L6CT-2	ALM Cpa6
L6b-6	P2ry12		L5PT-1	ALM Npsr1
L6b-7	Hsd17b2		L5PT-2	ALM Hpgd
L6CT-1	VISp Nxph2 Wls		L5PT-3	ALM Slco2a1
L6CT-2	VISp Ctxn3 Sla		L5IT-1	ALM Gkn1 Pcdh19
L6CT-3	VISp Ctxn3 Brinp3		L5IT-2	ALM Tmem163 Arhgap25
L6CT-4	VISp Gpr139		L5IT-3	ALM Cpa6 Gpr88
L6CT-5	Sp Krt80 Sla		L6b-1	L6b Hsd17b2
L5IT-1	VISp Col6a1 Fezf2		L6b-2	ALM Olfr111 Spon1
L5IT-2	VISp Batf3		L6b-3	ALM Olfr111 Nxph1
L6IT-1	VISp Penk Col27a1		L6b-4	L6b P2ry12
L6IT-2	VISp Car3		L6NP-1	ALM Trh
L6IT-3	VISp Penk Fst		L5NP-2	ALM Trhr Nefl
L5IT-3	VISp Col27a1		CR-1	CR Lhx5
L6IT-4	VISp Col23a1 Adamts2		L2/3IT-1	ALM Macc1 Lrg1
L6IT-5	VISp Col18a1		L2/3IT-2	ALM Ptrf
L4IT-1	VISp Rspo1		L2/3IT-3	ALM Sla
L5IT-4	VISp Whrn Tox2		L5IT-4	ALM Tnc
L5IT-5	VISp Hsd11b1 Endou		L5IT-5	ALM Lypd1 Gpr88
L2/3IT-1	VISp Rrad		L5IT-6	ALM Tmem163 Dmrtb1
L2/3IT-2	VISp Adamts2		L5IT-7	ALM Npw
L2/3IT-3	VISp Agmat		L5IT-8	ALM Pld5
L5PT-1	VISp Chrna6		L5IT-9	ALM Cbln4 Fezf2
L5PT-2	VISp Lgr5
L5PT-3	VISp Krt80
L5PT-4	VISp C1ql2 Ptgfr
L5PT-5	VISp C1ql2 Cdh13

## Sheet: Enriched in PFC Vs VISp and ALM
Supplementary Data 3-2: List of genes enriched in PFC compared to VISp and ALM
Clusters 6, 15, 16, 17 Vs VISp	Cluster 9 Vs VISp	Clusters 7, 14 Vs ALM
Atp5l-ps1	Atp5l-ps1	Gm10136
Pcdhga9	BC051226	Atp5l-ps1
Mpst	Mpst	Pcdhga9
Myl6b	Npm3
Npm3	Pcdhga9
Wscd2	Myl6b
Igf2bp3	Igf2bp3
Ar	Ar
Tcap	Entpd4
Npas4	Dstyk
Entpd4	Usp50
Usp50	Slc24a5
Cacna1i	Abhd2
Dstyk	Apoe
Slc24a5	Mylk3
Abhd2	Tcap
Prtn3	Rpgrip1
Plp1
Scn7a
Ccdc109b
Ttc28
Nnmt
Pstpip1
Rpgrip1
Lat2
Rxrg
Wnt7b
Htr2c
