# Supplementary material for: Cell type-specific transcriptional programs in mouse prefrontal cortex during adolescence and addiction
Source: Nat Commun. 2019 Sep 13;10:4169. doi: 10.1038/s41467-019-12054-3 (PMC6744514; doi:10.1038/s41467-019-12054-3)
Supplement: Supplementary file 6 — Supplementary Data 4 [file 41467_2019_12054_MOESM6_ESM.xlsx]

## Sheet: Supplementary Data 4
Supplementary Data 4: Differential gene expression results for different clusters between P21 and P60
Criteria: FC>1.5 and pvalue < 0.05
Gene	p_val	avg_logFC	pct.1	pct.2	p_val_adj	avg_log2FC	cluster
Apoe	2.35e-226	-1.63665	0.997	0.997	4.93e-222	-2.36119	Astro
Cox5a	1.26e-124	-1.8582	0.345	0.816	2.64e-120	-2.68082	Astro
Itm2b	1.81e-70	-0.844646	0.888	0.981	3.8e-66	-1.21857	Astro
Atxn7l3b	2.5e-65	-1.37426	0.32	0.723	5.26e-61	-1.98263	Astro
Ckb	7.19e-62	0.342686	1	0.997	1.51e-57	0.494391	Astro
Cyc1	2.67e-61	-1.49116	0.265	0.648	5.62e-57	-2.15129	Astro
Ndufab1	6.34e-52	-1.32882	0.302	0.685	1.33e-47	-1.91708	Astro
1190002H23Rik	3.4e-47	-1.55515	0.221	0.576	7.14e-43	-2.24361	Astro
Gapdh	6.78e-46	0.540722	0.99	0.891	1.42e-41	0.780097	Astro
Ier2	1.28e-44	-2.37386	0.089	0.393	2.68e-40	-3.42476	Astro
Mfge8	3.05e-44	0.500498	0.987	0.919	6.4e-40	0.722066	Astro
Tmem66	1.57e-43	-1.12769	0.396	0.71	3.29e-39	-1.62691	Astro
Hmgn1	6.35e-43	-1.51526	0.207	0.542	1.33e-38	-2.18606	Astro
Pfn1	6.54e-39	-2.09834	0.07	0.402	1.37e-34	-3.02726	Astro
Fbxo2	9.38e-39	-1.18563	0.429	0.754	1.97e-34	-1.71051	Astro
Clta	1.64e-38	-1.26404	0.246	0.555	3.45e-34	-1.82362	Astro
Uqcrfs1	9.95e-38	-1.41117	0.182	0.492	2.09e-33	-2.03588	Astro
Prnp	3.41e-37	0.375006	0.992	0.966	7.16e-33	0.54102	Astro
Ppp1r3g	6.17e-36	-1.52482	0.163	0.489	1.3e-31	-2.19985	Astro
Junb	6.45e-36	-1.45525	0.274	0.555	1.35e-31	-2.09949	Astro
Tmem93	1.81e-35	-1.62807	0.12	0.427	3.79e-31	-2.3488	Astro
Malat1	1.66e-34	0.267179	1	0.997	3.48e-30	0.385458	Astro
Chchd10	3.06e-34	-1.47273	0.169	0.43	6.43e-30	-2.1247	Astro
Mrfap1	3.22e-34	-1.06918	0.29	0.567	6.77e-30	-1.5425	Astro
Gstm1	1.91e-33	0.337543	0.992	0.96	4.02e-29	0.486971	Astro
Tspan3	2.18e-32	-0.892204	0.489	0.763	4.59e-28	-1.28718	Astro
Dbi	3.75e-31	-0.624677	0.997	1	7.87e-27	-0.901219	Astro
Cadm1	4.76e-31	-0.778112	0.657	0.798	1e-26	-1.12258	Astro
Eno1	6.55e-31	0.429802	0.99	0.866	1.38e-26	0.620073	Astro
Tmsb4x	9.61e-31	-0.631764	0.854	0.938	2.02e-26	-0.911443	Astro
Fxyd6	4.91e-30	-1.79509	0.144	0.321	1.03e-25	-2.58977	Astro
Abhd3	6.88e-29	0.82089	0.739	0.405	1.44e-24	1.18429	Astro
Eif3j	1.96e-27	-1.45917	0.133	0.389	4.12e-23	-2.10513	Astro
Pla2g7	4.05e-27	0.344365	0.957	0.872	8.5e-23	0.496814	Astro
Kcnk1	6.82e-27	-0.773452	0.605	0.76	1.43e-22	-1.11585	Astro
Sparc	2.98e-25	-1.06675	0.424	0.642	6.26e-21	-1.539	Astro
F3	4.03e-25	0.502902	0.911	0.717	8.47e-21	0.725534	Astro
Gde1	3.29e-24	-1.33982	0.148	0.358	6.91e-20	-1.93296	Astro
Slc25a3	3.58e-24	-0.612415	0.802	0.903	7.52e-20	-0.883528	Astro
Ogt	4.43e-24	0.541575	0.843	0.598	9.3e-20	0.781327	Astro
Hrsp12	5.96e-24	0.794895	0.681	0.399	1.25e-19	1.14679	Astro
Hist1h1c	4.97e-23	-1.19811	0.197	0.433	1.04e-18	-1.72851	Astro
2310036O22Rik	1.02e-22	-1.61234	0.08	0.302	2.14e-18	-2.32612	Astro
Igfbp5	2.84e-22	-1.90001	0.144	0.262	5.95e-18	-2.74113	Astro
Sfrs18	3.61e-22	0.427102	0.921	0.779	7.58e-18	0.616178	Astro
Cpe	4.02e-22	-0.744024	0.856	0.931	8.43e-18	-1.0734	Astro
Mat2a	4.09e-22	0.561981	0.812	0.539	8.59e-18	0.810768	Astro
Bola3	4.37e-22	-1.57162	0.078	0.283	9.17e-18	-2.26737	Astro
Slc7a10	2.32e-21	-0.777419	0.57	0.717	4.87e-17	-1.12158	Astro
AW047730	2.56e-21	-1.32628	0.134	0.371	5.37e-17	-1.91342	Astro
Snx3	5.14e-21	-0.733596	0.502	0.692	1.08e-16	-1.05836	Astro
Gria2	5.15e-21	0.794117	0.738	0.405	1.08e-16	1.14567	Astro
Sc4mol	1.4e-20	0.374963	0.936	0.782	2.94e-16	0.540957	Astro
Fabp7	2.73e-20	-0.967077	0.563	0.807	5.73e-16	-1.3952	Astro
Tomm20	5.47e-20	-1.5143	0.089	0.265	1.15e-15	-2.18467	Astro
Cnn3	2.53e-19	-0.808019	0.491	0.682	5.31e-15	-1.16573	Astro
Ntm	6.27e-19	0.409074	0.88	0.685	1.32e-14	0.590169	Astro
Mff	9.06e-19	-1.13544	0.171	0.34	1.9e-14	-1.6381	Astro
Cbr3	9.45e-19	-1.431	0.097	0.305	1.98e-14	-2.06449	Astro
Gm1673	1.12e-18	-2.32731	0.026	0.199	2.36e-14	-3.35759	Astro
Mtdh	1.14e-18	-0.951252	0.221	0.405	2.39e-14	-1.37237	Astro
Bsg	1.28e-18	-0.655922	0.75	0.788	2.7e-14	-0.946295	Astro
Cck	1.89e-18	-1.13836	0.167	0.389	3.97e-14	-1.6423	Astro
Agxt2l1	2.59e-18	1.15862	0.434	0.15	5.45e-14	1.67154	Astro
Son	5.55e-18	0.361867	0.939	0.829	1.17e-13	0.522064	Astro
Fkbp1a	9.85e-18	-0.793962	0.286	0.495	2.07e-13	-1.14544	Astro
Pde6d	9.93e-18	-1.30713	0.117	0.312	2.08e-13	-1.88579	Astro
H3f3b	1.57e-17	-0.529152	0.863	0.888	3.3e-13	-0.763405	Astro
Mrps34	2.19e-17	-1.43545	0.077	0.246	4.61e-13	-2.07092	Astro
Per3	4.34e-17	0.857311	0.576	0.265	9.11e-13	1.23684	Astro
Ccdc85b	5.34e-17	-1.55171	0.066	0.212	1.12e-12	-2.23865	Astro
Fam195b	7.03e-17	-1.02604	0.207	0.414	1.48e-12	-1.48026	Astro
Id3	1.12e-16	-1.14057	0.557	0.735	2.35e-12	-1.64549	Astro
Jun	1.4e-16	-1.02572	0.248	0.396	2.95e-12	-1.4798	Astro
2310044H10Rik	1.45e-16	-1.04223	0.206	0.361	3.05e-12	-1.50363	Astro
Ddx5	1.7e-16	0.391219	0.873	0.688	3.58e-12	0.564409	Astro
Il33	2.11e-16	1.42182	0.364	0.093	4.44e-12	2.05126	Astro
Acaa1a	2.26e-16	-1.38691	0.082	0.246	4.75e-12	-2.00088	Astro
Por	2.68e-16	0.726039	0.59	0.318	5.63e-12	1.04745	Astro
Tm2d1	6.85e-16	-1.28549	0.1	0.277	1.44e-11	-1.85456	Astro
Prkcdbp	7.71e-16	-1.06605	0.153	0.346	1.62e-11	-1.53798	Astro
Wls	1.02e-15	1.2136	0.379	0.115	2.14e-11	1.75085	Astro
S100b	2.23e-15	0.40907	0.863	0.651	4.68e-11	0.590164	Astro
Nfkbia	3.34e-15	-0.862656	0.413	0.477	7.01e-11	-1.24455	Astro
Glrx2	3.42e-15	-1.00293	0.168	0.361	7.17e-11	-1.44693	Astro
Rexo2	4.98e-15	-1.17036	0.118	0.28	1.05e-10	-1.68848	Astro
Rheb	6.01e-15	-0.788718	0.335	0.495	1.26e-10	-1.13788	Astro
Pop5	1.01e-14	-1.57417	0.055	0.196	2.13e-10	-2.27105	Astro
Mgll	1.32e-14	0.275246	0.974	0.919	2.77e-10	0.397095	Astro
Tkt	1.46e-14	0.477853	0.762	0.542	3.07e-10	0.689396	Astro
Fos	1.61e-14	-0.778311	0.723	0.819	3.39e-10	-1.12287	Astro
Egr1	1.89e-14	-1.08868	0.242	0.302	3.97e-10	-1.57064	Astro
Gpi1	1.97e-14	0.4139	0.808	0.632	4.14e-10	0.597131	Astro
Nudt19	2.6e-14	-0.83548	0.297	0.464	5.47e-10	-1.20534	Astro
Nol7	3.3e-14	-1.1878	0.118	0.28	6.92e-10	-1.71363	Astro
Ranbp1	4.17e-14	-0.76352	0.321	0.474	8.77e-10	-1.10153	Astro
Gabrb1	4.23e-14	0.594128	0.602	0.318	8.88e-10	0.857145	Astro
Phb2	5.69e-14	-0.95228	0.192	0.396	1.19e-09	-1.37385	Astro
2610017I09Rik	1.05e-13	-0.503449	0.921	0.953	2.21e-09	-0.726323	Astro
Tsen34	1.32e-13	-1.25463	0.092	0.255	2.77e-09	-1.81005	Astro
Aldoa	1.41e-13	0.266864	0.99	0.953	2.96e-09	0.385003	Astro
Rorb	1.61e-13	0.555848	0.664	0.43	3.37e-09	0.80192	Astro
Cd9	2e-13	-0.849818	0.462	0.629	4.2e-09	-1.22603	Astro
Marcksl1	2.14e-13	-1.87056	0.038	0.165	4.49e-09	-2.69864	Astro
Ppap2b	3.68e-13	-0.399427	0.957	0.953	7.74e-09	-0.576251	Astro
Phyh	4.74e-13	0.549116	0.605	0.368	9.95e-09	0.792207	Astro
Gpx8	6.64e-13	-1.32039	0.087	0.252	1.39e-08	-1.90492	Astro
Fez2	7.26e-13	-1.2964	0.072	0.193	1.52e-08	-1.87032	Astro
Ppp1r1a	7.8e-13	-1.2861	0.093	0.231	1.64e-08	-1.85545	Astro
Tsc22d3	1.08e-12	0.306456	0.824	0.673	2.26e-08	0.442122	Astro
Ubxn4	1.22e-12	-0.828894	0.228	0.377	2.57e-08	-1.19584	Astro
Tpt1	1.48e-12	-0.444878	0.657	0.766	3.11e-08	-0.641823	Astro
Cnbp	1.93e-12	0.366334	0.794	0.617	4.05e-08	0.528509	Astro
Lrp4	3.1e-12	-1.26478	0.11	0.277	6.51e-08	-1.82469	Astro
Gfap	3.7e-12	-1.6566	0.136	0.333	7.77e-08	-2.38996	Astro
Hhatl	6.45e-12	1.10118	0.295	0.09	1.35e-07	1.58867	Astro
Cirbp	7.67e-12	0.517672	0.634	0.414	1.61e-07	0.746843	Astro
Marcks	8.23e-12	-1.23222	0.123	0.212	1.73e-07	-1.77772	Astro
Ypel3	9.33e-12	-1.31709	0.073	0.193	1.96e-07	-1.90016	Astro
Gnao1	9.5e-12	0.312974	0.866	0.682	1.99e-07	0.451527	Astro
Socs3	1.01e-11	-1.8236	0.036	0.137	2.13e-07	-2.63091	Astro
Yeats4	1.51e-11	-1.47924	0.046	0.156	3.16e-07	-2.1341	Astro
Mageh1	1.53e-11	0.375564	0.729	0.548	3.21e-07	0.541825	Astro
Snf8	1.55e-11	-1.23507	0.08	0.196	3.25e-07	-1.78183	Astro
Hey1	1.8e-11	-0.981908	0.146	0.287	3.77e-07	-1.41659	Astro
Ptgds	2.41e-11	1.88438	0.217	0.044	5.07e-07	2.71859	Astro
Uba52	2.69e-11	-0.794843	0.172	0.293	5.65e-07	-1.14672	Astro
Tpi1	4.08e-11	0.320764	0.882	0.748	8.57e-07	0.462765	Astro
Gnb2	4.54e-11	-0.818341	0.196	0.346	9.54e-07	-1.18062	Astro
Mrps24	4.61e-11	-1.78273	0.024	0.137	9.68e-07	-2.57194	Astro
Ankrd12	4.99e-11	0.734701	0.452	0.218	1.05e-06	1.05995	Astro
Srsf5	5.24e-11	0.452696	0.689	0.464	1.1e-06	0.653102	Astro
Adk	6.38e-11	0.30362	0.789	0.673	1.34e-06	0.438031	Astro
Fermt2	7.3e-11	0.273474	0.888	0.763	1.53e-06	0.394539	Astro
Timp3	7.7e-11	0.469548	0.641	0.442	1.62e-06	0.677415	Astro
Sdf2l1	8.49e-11	-1.64373	0.029	0.125	1.78e-06	-2.3714	Astro
Sf3b1	1.04e-10	0.589635	0.55	0.312	2.18e-06	0.850663	Astro
Creg1	1.1e-10	-1.05441	0.118	0.274	2.31e-06	-1.52119	Astro
Sdha	1.17e-10	0.343521	0.753	0.523	2.46e-06	0.495596	Astro
4632427E13Rik	1.22e-10	0.710973	0.434	0.206	2.56e-06	1.02572	Astro
Tmem9b	1.33e-10	-0.84489	0.197	0.346	2.79e-06	-1.21892	Astro
Cib2	1.55e-10	-1.57881	0.033	0.134	3.26e-06	-2.27775	Astro
Luc7l3	2.57e-10	0.482393	0.636	0.402	5.41e-06	0.695947	Astro
Mast4	2.92e-10	1.02174	0.312	0.118	6.14e-06	1.47405	Astro
Gadd45gip1	2.95e-10	-0.825729	0.186	0.361	6.19e-06	-1.19128	Astro
Sat1	3.59e-10	-0.454223	0.775	0.838	7.55e-06	-0.655305	Astro
4930402H24Rik	4.56e-10	0.483753	0.517	0.324	9.58e-06	0.697908	Astro
Gm10071	5.11e-10	-1.75342	0.024	0.115	1.07e-05	-2.52965	Astro
Anxa5	5.69e-10	0.350235	0.639	0.433	1.19e-05	0.505282	Astro
Scrg1	6.17e-10	-0.593968	0.507	0.679	1.29e-05	-0.856915	Astro
Abhd8	6.31e-10	-1.14119	0.082	0.196	1.32e-05	-1.64639	Astro
Luzp2	7.72e-10	0.587466	0.432	0.255	1.62e-05	0.847535	Astro
Crot	8.82e-10	0.495476	0.58	0.38	1.85e-05	0.71482	Astro
Mlf2	8.99e-10	-0.498219	0.561	0.66	1.89e-05	-0.718779	Astro
Tmsb10	9.29e-10	-0.298313	0.346	0.511	1.95e-05	-0.430375	Astro
Tmed5	1.1e-09	0.420486	0.587	0.417	2.32e-05	0.606633	Astro
Cox8a	1.15e-09	-0.279231	0.992	0.978	2.41e-05	-0.402845	Astro
Nfib	1.28e-09	0.452115	0.63	0.408	2.7e-05	0.652264	Astro
H2afj	1.3e-09	-1.37964	0.039	0.134	2.74e-05	-1.9904	Astro
Appl2	1.35e-09	0.417822	0.593	0.383	2.82e-05	0.60279	Astro
Tmem70	1.39e-09	-1.20649	0.061	0.159	2.91e-05	-1.7406	Astro
Rbm3	1.42e-09	0.599853	0.478	0.234	2.98e-05	0.865405	Astro
Hadhb	1.76e-09	0.306434	0.73	0.57	3.7e-05	0.442091	Astro
Acaa2	1.77e-09	0.339469	0.642	0.48	3.71e-05	0.489751	Astro
Tmem100	1.78e-09	-0.602947	0.423	0.564	3.74e-05	-0.869869	Astro
Akr7a5	1.89e-09	-1.60846	0.03	0.121	3.98e-05	-2.32052	Astro
Tbc1d10a	1.99e-09	-1.17216	0.065	0.178	4.18e-05	-1.69107	Astro
Med9	2.07e-09	-1.62462	0.026	0.121	4.34e-05	-2.34384	Astro
Ptplb	2.31e-09	-0.793286	0.216	0.368	4.86e-05	-1.14447	Astro
Ube2d2	2.64e-09	-0.828485	0.166	0.271	5.54e-05	-1.19525	Astro
Akap8l	2.77e-09	0.865453	0.331	0.137	5.82e-05	1.24859	Astro
Rab14	2.77e-09	-0.51608	0.457	0.607	5.83e-05	-0.744546	Astro
Pgm2	3.4e-09	0.457595	0.527	0.352	7.14e-05	0.66017	Astro
Ccnl2	3.43e-09	-0.967355	0.137	0.249	7.2e-05	-1.3956	Astro
1500011H22Rik	3.66e-09	-1.14958	0.07	0.178	7.68e-05	-1.65849	Astro
Nr4a1	4.09e-09	-1.06922	0.077	0.159	8.58e-05	-1.54256	Astro
Serf1	5.89e-09	-0.833011	0.177	0.315	0.000123695	-1.20178	Astro
Dynll1	6.16e-09	-0.279178	0.858	0.922	0.000129359	-0.402769	Astro
Nfic	6.4e-09	0.695165	0.405	0.209	0.000134461	1.00291	Astro
Gstt1	6.79e-09	0.855623	0.295	0.112	0.000142673	1.2344	Astro
Trim35	7.77e-09	-1.09639	0.083	0.178	0.000163113	-1.58175	Astro
Rmst	7.82e-09	0.637564	0.41	0.234	0.000164125	0.91981	Astro
Mpzl1	7.99e-09	-1.72699	0.019	0.112	0.000167763	-2.49152	Astro
Selenbp1	8.2e-09	0.635125	0.371	0.199	0.000172299	0.916292	Astro
Ppdpf	8.66e-09	-0.51204	0.479	0.573	0.000181817	-0.738718	Astro
Syne1	8.88e-09	0.548995	0.506	0.302	0.000186502	0.792032	Astro
Prelp	9.04e-09	1.09169	0.227	0.075	0.000189752	1.57498	Astro
Serinc1	9.11e-09	0.40575	0.723	0.545	0.000191403	0.585373	Astro
Mertk	9.92e-09	0.490146	0.536	0.34	0.000208316	0.707132	Astro
Chchd2	1.05e-08	-0.308913	0.959	0.991	0.000219664	-0.445667	Astro
2410003K15Rik	1.12e-08	-1.56789	0.026	0.118	0.000234248	-2.26199	Astro
Dnlz	1.18e-08	-1.39977	0.046	0.131	0.00024738	-2.01944	Astro
Zfp36	1.21e-08	-1.26766	0.084	0.178	0.000254047	-1.82885	Astro
Atp5d	1.27e-08	-0.368094	0.814	0.875	0.000266714	-0.531048	Astro
Chrdl1	1.32e-08	0.721696	0.35	0.165	0.000277692	1.04119	Astro
Fgfr3	1.36e-08	0.352752	0.602	0.442	0.000286021	0.508914	Astro
Pnn	1.44e-08	0.408164	0.609	0.411	0.000303258	0.588856	Astro
Cox4nb	1.45e-08	-0.796443	0.199	0.346	0.000305102	-1.14902	Astro
Hexb	1.46e-08	-0.905556	0.205	0.19	0.000306767	-1.30644	Astro
Pdia3	1.49e-08	-0.638123	0.277	0.389	0.000312565	-0.920617	Astro
Entpd2	1.66e-08	0.426251	0.509	0.324	0.000349403	0.61495	Astro
Slc27a1	1.83e-08	0.313142	0.685	0.542	0.000384767	0.451768	Astro
Dhrs3	1.91e-08	0.613237	0.383	0.202	0.000401201	0.884715	Astro
Eci2	2.06e-08	0.262601	0.703	0.567	0.000432079	0.378854	Astro
Srrm2	2.1e-08	-0.556585	0.354	0.452	0.000442018	-0.802983	Astro
Zcrb1	2.15e-08	-0.818167	0.153	0.265	0.000452173	-1.18037	Astro
Sepp1	2.36e-08	-0.450014	0.811	0.866	0.000495995	-0.649233	Astro
Bcan	2.47e-08	-0.39891	0.762	0.81	0.000518959	-0.575505	Astro
Insig1	2.67e-08	-0.807135	0.208	0.327	0.000561413	-1.16445	Astro
2410004B18Rik	2.83e-08	-1.44018	0.035	0.118	0.000593327	-2.07774	Astro
Uqcrc2	3.31e-08	0.3365	0.689	0.505	0.000695141	0.485466	Astro
Tmem203	3.32e-08	-1.568	0.028	0.115	0.000697411	-2.26214	Astro
Gpc5	3.53e-08	0.395156	0.513	0.318	0.000741375	0.57009	Astro
Agmo	3.68e-08	1.01595	0.226	0.075	0.000773094	1.4657	Astro
Rab11a	3.8e-08	-0.747651	0.176	0.287	0.000798965	-1.07863	Astro
Clk1	3.81e-08	0.589158	0.385	0.202	0.000800085	0.849975	Astro
Smpd2	3.86e-08	0.42135	0.482	0.29	0.000809785	0.60788	Astro
Nfe2l2	3.98e-08	0.519373	0.408	0.237	0.000836298	0.749297	Astro
Frmd4a	4.16e-08	0.426901	0.57	0.383	0.00087434	0.615887	Astro
Ephx2	4.41e-08	0.516557	0.439	0.249	0.000925833	0.745235	Astro
Akt1s1	4.42e-08	-1.03132	0.073	0.168	0.00092734	-1.48788	Astro
Slc15a2	4.58e-08	0.34592	0.546	0.38	0.000961044	0.499057	Astro
Hmgn2	4.84e-08	-0.879417	0.21	0.274	0.0010157	-1.26873	Astro
Chi3l1	5.39e-08	0.627934	0.384	0.212	0.00113294	0.905918	Astro
Lgals1	5.44e-08	0.798751	0.297	0.134	0.00114198	1.15235	Astro
Upf3a	5.5e-08	-1.16176	0.06	0.15	0.00115427	-1.67606	Astro
Irak2	5.63e-08	0.590089	0.375	0.209	0.0011831	0.851318	Astro
Srebf1	5.77e-08	0.714312	0.311	0.153	0.00121145	1.03053	Astro
Aox1	6.09e-08	1.25012	0.179	0.047	0.00127937	1.80355	Astro
Id1	6.32e-08	-1.02323	0.217	0.336	0.00132684	-1.47621	Astro
Itih3	6.74e-08	0.673898	0.326	0.162	0.00141505	0.972229	Astro
Gm2a	6.98e-08	-0.565603	0.388	0.526	0.00146535	-0.815993	Astro
Asah1	8.57e-08	0.3389	0.542	0.364	0.00180001	0.488929	Astro
Gpd2	8.93e-08	0.549882	0.454	0.259	0.00187538	0.793312	Astro
Ass1	8.98e-08	0.839213	0.266	0.084	0.00188685	1.21073	Astro
Arxes2	9.51e-08	-0.585966	0.393	0.53	0.00199748	-0.845371	Astro
Eif5a	9.76e-08	-0.499967	0.368	0.483	0.00204968	-0.7213	Astro
Efemp1	9.89e-08	2.03146	0.161	0.022	0.00207764	2.93077	Astro
Gm16517	9.91e-08	-0.749482	0.169	0.271	0.00208041	-1.08127	Astro
Psma3	1.09e-07	0.302498	0.701	0.526	0.00229505	0.436412	Astro
Rbm25	1.12e-07	0.392862	0.516	0.305	0.00235988	0.566779	Astro
Manf	1.13e-07	-0.510437	0.433	0.542	0.00236567	-0.736405	Astro
Psmc6	1.14e-07	0.566119	0.412	0.231	0.0023916	0.816737	Astro
6430590A07Rik	1.22e-07	0.717342	0.306	0.15	0.00255962	1.03491	Astro
Adora2b	1.22e-07	0.721633	0.302	0.15	0.00256643	1.0411	Astro
Abhd2	1.3e-07	-1.37165	0.063	0.143	0.00273897	-1.97887	Astro
Dhrs7	1.31e-07	0.261948	0.639	0.486	0.00275363	0.377911	Astro
Ptges3	1.42e-07	-0.745785	0.207	0.299	0.00298917	-1.07594	Astro
Ube2d3	1.7e-07	-0.627995	0.263	0.389	0.00356785	-0.906006	Astro
Gabrg1	1.88e-07	0.572453	0.315	0.165	0.00393894	0.825876	Astro
Ifit3	2.2e-07	1.42689	0.162	0.031	0.00461452	2.05857	Astro
Cyba	2.31e-07	-1.20967	0.063	0.15	0.00486067	-1.74519	Astro
Smpd1	2.34e-07	0.433451	0.529	0.33	0.00491387	0.625338	Astro
Maf1	2.41e-07	-0.84291	0.12	0.215	0.00506835	-1.21606	Astro
Tmem5	2.51e-07	-0.816675	0.151	0.252	0.00526472	-1.17821	Astro
Spg21	2.51e-07	-1.19726	0.04	0.106	0.0052702	-1.72728	Astro
Pla2g16	2.54e-07	0.453938	0.413	0.237	0.0053383	0.654894	Astro
Gemin7	2.55e-07	-0.877689	0.108	0.206	0.00536307	-1.26624	Astro
Idi1	2.86e-07	0.401344	0.506	0.336	0.00600102	0.579017	Astro
Cept1	2.87e-07	0.791105	0.265	0.118	0.00603597	1.14132	Astro
Gpcpd1	2.9e-07	-0.937205	0.093	0.168	0.0060969	-1.3521	Astro
Capns1	2.92e-07	-0.549304	0.351	0.461	0.00613005	-0.792478	Astro
Lgi4	3.23e-07	0.766501	0.251	0.115	0.00678578	1.10583	Astro
Cyp2j6	3.25e-07	0.67781	0.309	0.165	0.00682333	0.977873	Astro
Eif4a2	3.4e-07	0.331384	0.699	0.533	0.00714974	0.478086	Astro
Katnal1	3.46e-07	1.05566	0.216	0.078	0.007264	1.523	Astro
Lgi1	3.53e-07	1.01051	0.212	0.065	0.00742241	1.45786	Astro
Fndc4	3.97e-07	0.583353	0.315	0.171	0.00832939	0.8416	Astro
Ccdc88a	4.12e-07	0.288705	0.626	0.483	0.00864703	0.416514	Astro
Ly6e	4.26e-07	-0.898575	0.097	0.131	0.00894638	-1.29637	Astro
Npdc1	4.46e-07	-0.684764	0.197	0.296	0.00935565	-0.987906	Astro
Fus	4.47e-07	0.300596	0.696	0.533	0.00939657	0.433668	Astro
Rapgef3	4.61e-07	0.54891	0.391	0.215	0.00968866	0.791909	Astro
H2afv	4.96e-07	-0.618504	0.349	0.483	0.010425	-0.892313	Astro
Kif5b	5.63e-07	-0.606277	0.262	0.336	0.0118212	-0.874673	Astro
Macf1	5.69e-07	0.331054	0.632	0.489	0.0119492	0.47761	Astro
Churc1	6.6e-07	0.611527	0.361	0.184	0.0138675	0.882246	Astro
Clmn	6.78e-07	0.427511	0.481	0.312	0.014228	0.616768	Astro
Pcdh9	7.26e-07	0.692645	0.317	0.146	0.0152472	0.999275	Astro
2810055G20Rik.1	7.6e-07	0.669432	0.3	0.153	0.015952	0.965786	Astro
Pafah1b1	8e-07	-0.579028	0.275	0.352	0.0168036	-0.83536	Astro
Fabp5	8.38e-07	-0.337605	0.947	0.963	0.0175924	-0.487061	Astro
Ccdc34	8.47e-07	-0.587249	0.325	0.452	0.0177883	-0.847221	Astro
Cdh10	8.53e-07	0.922575	0.215	0.081	0.0179169	1.33099	Astro
Plcd4	8.58e-07	0.405168	0.478	0.33	0.0180104	0.584534	Astro
Ttc14	8.6e-07	0.440504	0.457	0.29	0.0180696	0.635513	Astro
Slc38a3	8.81e-07	0.397517	0.506	0.315	0.0184948	0.573495	Astro
Aldh2	8.85e-07	-0.54161	0.393	0.495	0.0185852	-0.781379	Astro
Ift57	8.89e-07	-0.939822	0.075	0.156	0.0186601	-1.35588	Astro
Fzd2	9.09e-07	0.892282	0.213	0.084	0.0190982	1.28729	Astro
Spr	9.16e-07	-0.726724	0.205	0.293	0.0192259	-1.04844	Astro
C030005K06Rik	9.32e-07	0.651991	0.304	0.143	0.0195699	0.940625	Astro
Lsm4	9.81e-07	-0.698007	0.208	0.296	0.0205964	-1.00701	Astro
Msi2	1e-06	0.297246	0.625	0.442	0.0210651	0.428836	Astro
Dars	1e-06	0.564785	0.317	0.162	0.0210837	0.814813	Astro
Snrpf	1.02e-06	-0.842338	0.127	0.227	0.021455	-1.21524	Astro
St6galnac5	1.09e-06	0.442994	0.455	0.324	0.0229613	0.639105	Astro
Ndufc1	1.1e-06	-0.358976	0.728	0.804	0.0230153	-0.517893	Astro
Ndufs1	1.11e-06	0.560048	0.361	0.199	0.0233282	0.807979	Astro
Gm6483	1.16e-06	0.486777	0.443	0.249	0.0244487	0.702271	Astro
Pgk1	1.22e-06	0.263971	0.757	0.636	0.0257008	0.38083	Astro
Timm8a1	1.23e-06	-0.598641	0.301	0.399	0.0257302	-0.863657	Astro
Decr1	1.29e-06	0.566165	0.336	0.174	0.0271038	0.816803	Astro
Stx16	1.33e-06	0.52963	0.437	0.249	0.0279942	0.764095	Astro
Pisd	1.41e-06	0.595162	0.398	0.212	0.029546	0.858637	Astro
Lass4	1.45e-06	0.803936	0.242	0.081	0.0304239	1.15983	Astro
Idh2	1.55e-06	-0.581705	0.384	0.523	0.0326174	-0.839223	Astro
Stxbp3a	1.65e-06	0.62834	0.279	0.14	0.0345556	0.906504	Astro
Ttc35	1.7e-06	0.388937	0.513	0.315	0.0356508	0.561117	Astro
Lgmn	1.75e-06	-0.518718	0.39	0.393	0.036724	-0.748352	Astro
Gcat	1.76e-06	0.667316	0.263	0.125	0.0368994	0.962733	Astro
Serp1	1.88e-06	-0.936263	0.083	0.165	0.0394046	-1.35074	Astro
Scd2	1.91e-06	-0.432745	0.792	0.816	0.0400061	-0.624318	Astro
2010011I20Rik	1.95e-06	-1.3143	0.043	0.118	0.0409113	-1.89614	Astro
Uba5	1.97e-06	-0.936528	0.087	0.171	0.0414031	-1.35112	Astro
Nemf	1.97e-06	0.900293	0.22	0.078	0.0414356	1.29885	Astro
Srrm1	2.05e-06	0.350144	0.497	0.305	0.0431123	0.505152	Astro
Tpst2	2.12e-06	-0.854503	0.108	0.193	0.044476	-1.23279	Astro
Pgls	2.33e-06	-1.13527	0.045	0.106	0.0489444	-1.63785	Astro
3222401L13Rik	2.34e-06	1.23175	0.147	0.034	0.0490892	1.77703	Astro
Mapkap1	2.34e-06	-1.17813	0.039	0.109	0.0492406	-1.69968	Astro
Trnau1ap	2.35e-06	-1.0937	0.05	0.121	0.049425	-1.57788	Astro
Pou3f4	2.37e-06	0.607177	0.245	0.125	0.0497528	0.875971	Astro
Notch2	2.44e-06	-1.02441	0.097	0.187	0.0511442	-1.47791	Astro
Leng8	2.48e-06	0.506236	0.376	0.218	0.0521247	0.730344	Astro
Schip1	2.5e-06	-0.533084	0.345	0.442	0.0525363	-0.769078	Astro
H2-K1	2.53e-06	0.586626	0.341	0.174	0.0530304	0.846322	Astro
Izumo4	2.68e-06	0.78148	0.237	0.097	0.0562317	1.12744	Astro
Ssbp2	2.74e-06	0.436961	0.46	0.296	0.0576071	0.630402	Astro
Ndrg4	3.03e-06	0.874647	0.246	0.1	0.0636403	1.26185	Astro
Stub1	3.09e-06	-0.604621	0.196	0.302	0.0648253	-0.872284	Astro
Dmd	3.18e-06	0.415734	0.419	0.259	0.066794	0.599778	Astro
Tef	3.21e-06	0.534444	0.34	0.181	0.0674352	0.77104	Astro
Ube2s	3.27e-06	-0.982816	0.055	0.112	0.0686137	-1.4179	Astro
Bnip2	3.37e-06	-0.925348	0.082	0.156	0.0708658	-1.33499	Astro
Pigx	3.79e-06	-0.949118	0.064	0.137	0.0796563	-1.36929	Astro
Atox1	3.83e-06	-0.420463	0.488	0.57	0.0803974	-0.6066	Astro
Rabggtb	3.85e-06	0.634641	0.31	0.156	0.0807501	0.915594	Astro
5930412G12Rik	3.87e-06	-1.24382	0.031	0.103	0.0813057	-1.79445	Astro
Uqcrq	4.04e-06	-0.296063	0.857	0.879	0.0848875	-0.427129	Astro
Lsm1	4.22e-06	-0.761294	0.173	0.268	0.088615	-1.09832	Astro
Arpc1b	4.46e-06	-0.935631	0.093	0.156	0.0935855	-1.34983	Astro
Ifi27l1	4.52e-06	0.329543	0.493	0.312	0.0950051	0.47543	Astro
Cyr61	4.58e-06	-0.784263	0.263	0.315	0.0960789	-1.13145	Astro
AI316807	4.69e-06	-1.09464	0.049	0.115	0.0984984	-1.57923	Astro
Kalrn	4.82e-06	1.23197	0.178	0.05	0.101132	1.77736	Astro
Ifrd1	4.91e-06	-0.837601	0.094	0.181	0.103195	-1.2084	Astro
Mrps26	5.19e-06	-0.871792	0.09	0.156	0.108939	-1.25773	Astro
Uqcr11	5.21e-06	-0.257318	0.908	0.922	0.109447	-0.371231	Astro
Ptplad1	5.33e-06	0.437786	0.412	0.231	0.111852	0.631591	Astro
Ank2	5.36e-06	0.269521	0.749	0.604	0.11262	0.388837	Astro
Sgip1	5.44e-06	0.475204	0.379	0.237	0.114343	0.685575	Astro
Slc25a34	5.5e-06	0.975436	0.173	0.069	0.115462	1.40726	Astro
Akt2	5.81e-06	-0.479277	0.404	0.492	0.122089	-0.691451	Astro
0610040J01Rik	5.85e-06	-0.981941	0.045	0.118	0.122928	-1.41664	Astro
Zfp706	6.19e-06	-0.532712	0.276	0.371	0.130056	-0.76854	Astro
Tcf25	6.47e-06	0.258727	0.678	0.523	0.135907	0.373264	Astro
Hadh	6.56e-06	0.295317	0.482	0.336	0.13767	0.426053	Astro
Ankra2	6.75e-06	-0.956336	0.069	0.134	0.141794	-1.3797	Astro
Hsp90aa1	6.82e-06	0.329207	0.793	0.707	0.143205	0.474945	Astro
Brp44	6.84e-06	-0.423306	0.55	0.654	0.143618	-0.610701	Astro
Prpf19	7.04e-06	0.367317	0.498	0.346	0.147898	0.529926	Astro
Nptn	7.1e-06	0.782324	0.235	0.097	0.149115	1.12865	Astro
Lap3	7.14e-06	0.281774	0.645	0.455	0.149973	0.406514	Astro
Taz	7.42e-06	0.515254	0.315	0.162	0.155849	0.743355	Astro
Serf2	7.5e-06	-0.271454	0.901	0.897	0.157587	-0.391625	Astro
Rufy3	7.9e-06	0.788998	0.218	0.087	0.165828	1.13828	Astro
Ctnnb1	8.07e-06	-0.748214	0.147	0.212	0.169496	-1.07944	Astro
Kif1a	8.34e-06	0.356745	0.514	0.34	0.175042	0.514675	Astro
Inpp5f	9.27e-06	-1.07154	0.045	0.109	0.194687	-1.54591	Astro
Gm129	9.6e-06	0.747279	0.186	0.069	0.201693	1.0781	Astro
Ube2e1	9.63e-06	0.351477	0.507	0.327	0.202303	0.507074	Astro
Cct4	9.83e-06	0.398281	0.404	0.249	0.206413	0.574599	Astro
Tmcc1	9.95e-06	0.435641	0.375	0.231	0.208861	0.628497	Astro
Rnf5	1.05e-05	0.342395	0.472	0.315	0.21991	0.493972	Astro
Slc39a12	1.05e-05	0.265091	0.609	0.442	0.220614	0.382445	Astro
Srp72	1.07e-05	0.508963	0.32	0.181	0.225346	0.734278	Astro
Hes6	1.14e-05	-1.0912	0.069	0.137	0.23917	-1.57426	Astro
Hmbs	1.14e-05	-0.848363	0.066	0.137	0.23969	-1.22393	Astro
Gm9843	1.15e-05	-0.688642	0.104	0.165	0.240497	-0.993501	Astro
Rpe65	1.17e-05	2.32882	0.115	0.009	0.246152	3.35978	Astro
Mars	1.2e-05	0.824572	0.184	0.069	0.252141	1.18961	Astro
Aldh9a1	1.22e-05	0.646586	0.253	0.125	0.25681	0.932826	Astro
Ccdc132	1.31e-05	0.718347	0.248	0.121	0.275874	1.03636	Astro
Sfxn1	1.34e-05	0.317749	0.536	0.374	0.280414	0.458415	Astro
Abcb8	1.4e-05	0.885214	0.183	0.072	0.294704	1.27709	Astro
Rexo1	1.44e-05	-0.96051	0.06	0.121	0.302579	-1.38572	Astro
Herpud1	1.61e-05	0.491672	0.335	0.181	0.337914	0.709333	Astro
Phactr1	1.61e-05	0.625783	0.329	0.178	0.338643	0.902815	Astro
Scarb2	1.62e-05	-0.887492	0.073	0.153	0.339179	-1.28038	Astro
Lyar	1.64e-05	-1.10867	0.048	0.103	0.344418	-1.59947	Astro
Fmo1	1.69e-05	-1.07911	0.054	0.121	0.354325	-1.55683	Astro
Lgr4	1.74e-05	-0.718629	0.156	0.24	0.364818	-1.03676	Astro
Mef2c	1.79e-05	0.981772	0.28	0.178	0.376892	1.4164	Astro
Cyp2d22	1.8e-05	0.547932	0.291	0.153	0.378761	0.790498	Astro
Tom1l1	1.81e-05	0.605324	0.261	0.14	0.379532	0.873298	Astro
Fam5c	1.89e-05	1.15035	0.154	0.044	0.396615	1.6596	Astro
Ccdc28b	2.01e-05	-0.551959	0.225	0.315	0.422612	-0.796309	Astro
3110082D06Rik	2.08e-05	0.677938	0.24	0.134	0.436638	0.978058	Astro
Tnfaip8	2.22e-05	0.484876	0.317	0.181	0.466091	0.699528	Astro
Ociad1	2.26e-05	0.332707	0.514	0.358	0.475102	0.479995	Astro
Cd27	2.36e-05	0.964922	0.141	0.05	0.496517	1.39209	Astro
Pigs	2.45e-05	0.531713	0.25	0.125	0.514412	0.7671	Astro
Anp32a	2.57e-05	0.315723	0.583	0.477	0.540187	0.455492	Astro
Itgb1	2.6e-05	-0.954667	0.072	0.146	0.545645	-1.37729	Astro
Chchd7	2.66e-05	-0.726061	0.13	0.193	0.559445	-1.04748	Astro
Paqr6	2.69e-05	0.796706	0.168	0.065	0.564732	1.1494	Astro
Strap	2.7e-05	-0.858145	0.08	0.162	0.567926	-1.23804	Astro
Rrbp1	2.73e-05	-0.622688	0.147	0.231	0.573419	-0.898349	Astro
Acyp2	2.75e-05	0.415786	0.33	0.193	0.577064	0.599853	Astro
Tubb4b	2.76e-05	-0.303975	0.745	0.835	0.580446	-0.438544	Astro
Psmd11	2.94e-05	0.275112	0.532	0.364	0.616554	0.396903	Astro
Gle1	2.94e-05	0.618621	0.237	0.109	0.616921	0.892482	Astro
Usp2	2.98e-05	0.483766	0.359	0.227	0.625852	0.697927	Astro
Laptm4b	3.09e-05	0.372988	0.37	0.24	0.64812	0.538108	Astro
1110002B05Rik	3.22e-05	-0.556817	0.366	0.445	0.675357	-0.803317	Astro
Las1l	3.31e-05	0.661783	0.242	0.118	0.695126	0.954751	Astro
Gm10561	3.42e-05	0.480425	0.311	0.174	0.719059	0.693107	Astro
Minos1	3.65e-05	-0.323909	0.725	0.745	0.766301	-0.467302	Astro
Clic4	3.81e-05	-1.14481	0.044	0.106	0.799498	-1.65162	Astro
Micu1	3.81e-05	0.712072	0.191	0.078	0.800578	1.0273	Astro
Slc1a2	3.9e-05	-0.262691	0.997	1	0.818462	-0.378983	Astro
Psmc5	3.93e-05	0.328477	0.593	0.43	0.824853	0.473892	Astro
Camk1	4.24e-05	-0.735366	0.107	0.146	0.890817	-1.06091	Astro
Mpv17l2	4.37e-05	-1.06243	0.045	0.103	0.91698	-1.53276	Astro
Mphosph8	4.38e-05	0.381566	0.378	0.252	0.91881	0.550483	Astro
I830012O16Rik	4.41e-05	1.18689	0.112	0.025	0.925758	1.71233	Astro
2810008D09Rik	4.5e-05	0.494483	0.309	0.187	0.945694	0.713388	Astro
Myl9	4.86e-05	-1.0421	0.059	0.115	1	-1.50343	Astro
Sc5d	5.04e-05	0.279292	0.498	0.374	1	0.402933	Astro
Syt4	5.07e-05	1.16778	0.162	0.053	1	1.68475	Astro
Cd302	5.07e-05	0.360207	0.373	0.255	1	0.519669	Astro
Zranb2	5.12e-05	0.298148	0.506	0.352	1	0.430137	Astro
Ssb	5.24e-05	0.263229	0.552	0.411	1	0.37976	Astro
Lysmd2	5.3e-05	-0.729853	0.112	0.178	1	-1.05296	Astro
Hlf	5.41e-05	0.392059	0.389	0.237	1	0.565622	Astro
Sox5	5.6e-05	0.436359	0.287	0.159	1	0.629532	Astro
Galntl4	5.68e-05	0.867455	0.169	0.065	1	1.25147	Astro
Aplp2	5.72e-05	-0.420572	0.529	0.62	1	-0.606757	Astro
Crlf3	5.79e-05	0.744446	0.178	0.075	1	1.07401	Astro
Gsto1	5.85e-05	0.733174	0.205	0.084	1	1.05775	Astro
Tmem14a	5.98e-05	0.396549	0.365	0.218	1	0.572099	Astro
Ppil6	6.17e-05	-0.676399	0.141	0.215	1	-0.975838	Astro
D030055H07Rik	6.18e-05	1.01573	0.123	0.037	1	1.4654	Astro
Cspp1	6.34e-05	0.677673	0.215	0.106	1	0.977675	Astro
Cryzl1	6.35e-05	0.517266	0.321	0.184	1	0.746257	Astro
2610034M16Rik	6.41e-05	0.282397	0.403	0.255	1	0.407413	Astro
Baalc	6.65e-05	-0.507313	0.335	0.389	1	-0.731899	Astro
Dkk3	6.68e-05	0.27933	0.454	0.28	1	0.402987	Astro
E130102H24Rik	6.74e-05	1.11117	0.133	0.04	1	1.60308	Astro
Prdx1	6.95e-05	-0.267243	0.989	1	1	-0.38555	Astro
Myeov2	7.03e-05	-0.330221	0.641	0.664	1	-0.476408	Astro
Dido1	7.07e-05	0.754488	0.211	0.09	1	1.0885	Astro
C130022K22Rik	7.42e-05	0.539694	0.26	0.134	1	0.778614	Astro
Rbp1	7.62e-05	0.300337	0.519	0.352	1	0.433295	Astro
AI480526	7.72e-05	0.645309	0.216	0.103	1	0.930984	Astro
Abr	7.8e-05	0.378685	0.395	0.249	1	0.546327	Astro
Dusp23	7.91e-05	-1.0074	0.05	0.109	1	-1.45336	Astro
Cyp4f15	8.01e-05	0.267062	0.54	0.396	1	0.385289	Astro
Copb1	8.03e-05	0.611964	0.222	0.106	1	0.882877	Astro
Ikbip	8.03e-05	0.419495	0.327	0.199	1	0.605203	Astro
Pnpla7	8.15e-05	1.13302	0.133	0.037	1	1.63461	Astro
Uqcr10	8.42e-05	-0.259402	0.881	0.922	1	-0.374238	Astro
Pex11a	8.46e-05	0.529982	0.289	0.162	1	0.764602	Astro
Vmp1	8.54e-05	0.455982	0.386	0.227	1	0.657843	Astro
Chn1	8.66e-05	0.57077	0.383	0.249	1	0.823447	Astro
Rab34	8.98e-05	-0.492118	0.28	0.374	1	-0.709977	Astro
Hes1	9.61e-05	0.450937	0.295	0.193	1	0.650565	Astro
Arpc2	9.72e-05	-0.421964	0.402	0.514	1	-0.608765	Astro
Idh3b	9.75e-05	0.358366	0.473	0.321	1	0.517013	Astro
Mrpl9	0.00010143	0.628677	0.221	0.103	1	0.906989	Astro
Dusp1	0.000102188	-0.569965	0.191	0.283	1	-0.822286	Astro
Cln3	0.00010284	0.631525	0.158	0.062	1	0.911098	Astro
Tspan13	0.000103213	-0.613781	0.147	0.234	1	-0.885499	Astro
Btd	0.000104243	0.399698	0.272	0.168	1	0.576642	Astro
Itgav	0.000105533	-0.676853	0.148	0.249	1	-0.976492	Astro
Zkscan3	0.000106202	0.513921	0.247	0.128	1	0.741431	Astro
Gna13	0.00010714	0.32727	0.43	0.293	1	0.472151	Astro
Kirrel2	0.00010963	0.599321	0.246	0.137	1	0.864638	Astro
Ptprz1	0.000109651	-0.388169	0.645	0.688	1	-0.560009	Astro
Impact	0.000109847	0.556199	0.296	0.156	1	0.802426	Astro
Epdr1	0.000110283	-0.539227	0.258	0.336	1	-0.77794	Astro
Timm8b	0.000111439	-0.313221	0.645	0.71	1	-0.451882	Astro
Sbds	0.000112565	0.29734	0.435	0.293	1	0.428971	Astro
Pygb	0.000114001	0.285348	0.542	0.402	1	0.41167	Astro
Ccnh	0.000115122	0.490239	0.319	0.181	1	0.707265	Astro
Hdac7	0.000115562	1.20714	0.128	0.04	1	1.74154	Astro
Pex3	0.000115765	0.905492	0.158	0.059	1	1.30635	Astro
Crbn	0.00011728	0.781685	0.172	0.062	1	1.12773	Astro
Grn	0.000117348	-0.528952	0.261	0.299	1	-0.763116	Astro
Ggt7	0.00011922	0.701883	0.182	0.075	1	1.0126	Astro
Fbxo44	0.000119556	0.340858	0.439	0.302	1	0.491754	Astro
Ptpmt1	0.000121279	-0.496795	0.227	0.312	1	-0.716724	Astro
Cox7a2l	0.000124859	-0.277275	0.66	0.698	1	-0.400024	Astro
Rcn2	0.000129302	-0.505987	0.368	0.464	1	-0.729985	Astro
Hook3	0.000129429	0.52602	0.279	0.159	1	0.758886	Astro
Tia1	0.000130282	0.300795	0.439	0.29	1	0.433955	Astro
Pdlim5	0.000131123	0.820451	0.146	0.053	1	1.18366	Astro
Eif3m	0.000133197	0.406113	0.375	0.24	1	0.585897	Astro
Sdf2	0.000135836	0.331782	0.528	0.358	1	0.47866	Astro
Cdk2ap2	0.000137476	-0.453133	0.241	0.315	1	-0.653733	Astro
Kif1b	0.000137794	0.315734	0.529	0.361	1	0.455508	Astro
Ndufv1	0.000141133	0.260691	0.575	0.424	1	0.376098	Astro
Actr10	0.000141567	0.410915	0.391	0.246	1	0.592825	Astro
Crip2	0.000142178	-0.330956	0.745	0.776	1	-0.477468	Astro
Mical2	0.000144117	0.438907	0.296	0.165	1	0.633209	Astro
Ramp2	0.000147313	-0.732584	0.11	0.143	1	-1.0569	Astro
Ncan	0.000149334	-0.475313	0.467	0.526	1	-0.685731	Astro
Mkrn1	0.000151798	-0.8531	0.075	0.118	1	-1.23076	Astro
Acat1	0.000151864	0.257898	0.504	0.352	1	0.372069	Astro
1810074P20Rik	0.000152606	0.525258	0.235	0.115	1	0.757786	Astro
Poldip2	0.000156698	-0.544838	0.186	0.259	1	-0.786035	Astro
Mrps15	0.000158181	-0.656898	0.137	0.206	1	-0.947703	Astro
Kdelr2	0.000168477	-0.738244	0.109	0.19	1	-1.06506	Astro
Eif1b	0.000173085	-0.307759	0.649	0.695	1	-0.444002	Astro
Chst1	0.000173284	-0.371456	0.405	0.502	1	-0.535898	Astro
D8Ertd738e	0.000173746	-0.327151	0.675	0.766	1	-0.47198	Astro
Pfkl	0.00017414	0.425357	0.373	0.206	1	0.61366	Astro
Zcchc18	0.000175784	0.358067	0.46	0.33	1	0.516582	Astro
Unc50	0.000178218	-0.537846	0.246	0.327	1	-0.775948	Astro
Atp5o	0.000179148	-0.260748	0.926	0.922	1	-0.37618	Astro
Mrpl16	0.00017931	0.629471	0.207	0.097	1	0.908134	Astro
Rasl11b	0.000179981	0.661078	0.217	0.093	1	0.953734	Astro
Gpt	0.000182792	0.695717	0.173	0.078	1	1.00371	Astro
Ddost	0.000183629	-0.706188	0.123	0.178	1	-1.01881	Astro
Usp14	0.000183698	0.559638	0.252	0.137	1	0.807386	Astro
Lamp1	0.000185718	-0.498994	0.348	0.424	1	-0.719897	Astro
Zfp36l1	0.000185871	-0.473083	0.442	0.477	1	-0.682515	Astro
Hsbp1	0.000185873	-0.302816	0.765	0.816	1	-0.436871	Astro
Maged2	0.000186217	0.345675	0.31	0.19	1	0.498704	Astro
Snap25	0.000186609	0.810817	0.429	0.33	1	1.16976	Astro
Ncl	0.000194806	0.288063	0.542	0.405	1	0.415587	Astro
Snx5	0.000197931	-0.57357	0.203	0.28	1	-0.827486	Astro
Trpc4ap	0.000200711	0.774019	0.172	0.065	1	1.11667	Astro
Luc7l2	0.000207394	0.2741	0.473	0.352	1	0.395443	Astro
Atp6v1b2	0.000227124	0.530518	0.361	0.227	1	0.765375	Astro
Arf5	0.000229353	-0.601903	0.148	0.209	1	-0.868362	Astro
Aldh1a1	0.000232399	-0.656674	0.129	0.199	1	-0.94738	Astro
Fuca2	0.000241435	0.524421	0.241	0.137	1	0.75658	Astro
Gm8730	0.000248258	-0.826996	0.073	0.134	1	-1.1931	Astro
Psmd3	0.000253624	-0.711462	0.1	0.156	1	-1.02642	Astro
Omg	0.000255515	0.276752	0.427	0.308	1	0.399269	Astro
Serpinb6a	0.000255614	0.53291	0.211	0.106	1	0.768826	Astro
Srp9	0.000264548	-0.359024	0.425	0.483	1	-0.517962	Astro
Lrp1b	0.000271605	0.834212	0.171	0.072	1	1.20351	Astro
Twistnb	0.000274687	-0.717816	0.059	0.109	1	-1.03559	Astro
Cxx1a	0.000281999	-0.814979	0.078	0.128	1	-1.17577	Astro
Eps15	0.000286209	0.34708	0.379	0.234	1	0.500731	Astro
Rundc3a	0.00028954	-0.873782	0.061	0.106	1	-1.2606	Astro
6430704M03Rik	0.000293065	1.32076	0.123	0.028	1	1.90545	Astro
Nt5c2	0.00029359	0.559942	0.231	0.121	1	0.807826	Astro
Cct7	0.000293882	0.286582	0.518	0.383	1	0.413451	Astro
Tceb2	0.000293986	-0.28218	0.76	0.794	1	-0.407099	Astro
Atp6v1h	0.000299252	0.703809	0.184	0.075	1	1.01538	Astro
Ash1l	0.000303343	0.423677	0.292	0.178	1	0.611237	Astro
Rab5a	0.000306585	-0.62282	0.146	0.202	1	-0.898539	Astro
Selk	0.000306743	-0.261815	0.893	0.913	1	-0.377719	Astro
Spag9	0.000309987	0.308552	0.453	0.308	1	0.445146	Astro
Lmf1	0.000311393	0.67685	0.159	0.069	1	0.976488	Astro
Txndc9	0.00031249	0.262008	0.468	0.34	1	0.377998	Astro
Sema4a	0.000313609	0.569309	0.172	0.084	1	0.821339	Astro
Cox6a1	0.000314111	-0.276038	0.871	0.922	1	-0.398238	Astro
Pppde2	0.00031478	-0.773223	0.073	0.131	1	-1.11552	Astro
Ctage5	0.000318399	0.768495	0.118	0.04	1	1.1087	Astro
2810405K02Rik	0.000323625	0.725424	0.211	0.097	1	1.04657	Astro
Nae1	0.00032416	0.640921	0.225	0.106	1	0.924654	Astro
Tpp1	0.000326644	0.257287	0.428	0.308	1	0.371186	Astro
Dctpp1	0.000326796	-0.810104	0.088	0.121	1	-1.16873	Astro
Rsrc1	0.000327335	0.491946	0.265	0.143	1	0.709727	Astro
Gm12216	0.000332382	0.986818	0.112	0.031	1	1.42368	Astro
Pea15a	0.000334366	-0.340896	0.66	0.741	1	-0.491809	Astro
Meg3	0.000344184	1.27254	0.418	0.414	1	1.83589	Astro
Ninj1	0.000344568	-0.700164	0.078	0.15	1	-1.01012	Astro
Zwint	0.000352698	0.428058	0.529	0.405	1	0.617558	Astro
Ndufa3	0.000358321	-0.264723	0.607	0.648	1	-0.381915	Astro
Sod1	0.000358696	0.362799	0.415	0.271	1	0.523409	Astro
Vps26a	0.000362741	0.754449	0.146	0.053	1	1.08844	Astro
Mll1	0.000371769	0.570964	0.222	0.112	1	0.823727	Astro
Erh	0.00037308	-0.343855	0.652	0.688	1	-0.496078	Astro
Shfm1	0.000376455	-0.315923	0.531	0.601	1	-0.45578	Astro
A330017A19Rik	0.000381052	1.24734	0.109	0.028	1	1.79953	Astro
Plekho2	0.000388359	0.664754	0.177	0.09	1	0.959037	Astro
Lrrc8a	0.000388469	-0.574359	0.201	0.271	1	-0.828625	Astro
Hsd17b11	0.00038967	0.384735	0.276	0.171	1	0.555055	Astro
Fam50a	0.000390475	-0.76138	0.082	0.143	1	-1.09844	Astro
Gmps	0.000407742	0.526267	0.21	0.1	1	0.759243	Astro
Spry2	0.000418662	-0.613332	0.232	0.271	1	-0.884851	Astro
Pigp	0.000421955	0.2862	0.419	0.299	1	0.4129	Astro
Rab2b	0.000426619	0.73722	0.143	0.056	1	1.06358	Astro
1190005I06Rik	0.000427479	-1.03129	0.046	0.103	1	-1.48783	Astro
Slc25a42	0.000431147	0.975784	0.103	0.028	1	1.40776	Astro
Rit1	0.000450729	-0.4934	0.236	0.302	1	-0.711825	Astro
Mbd3	0.000453565	-0.863246	0.059	0.112	1	-1.2454	Astro
Bcar3	0.000454111	-0.747541	0.073	0.125	1	-1.07847	Astro
RP23-71K9.1	0.00045991	-0.74751	0.088	0.134	1	-1.07843	Astro
Pja2	0.000468667	0.415669	0.351	0.212	1	0.599683	Astro
Arrb1	0.000473546	0.408913	0.261	0.156	1	0.589937	Astro
Psmd14	0.000514115	0.394936	0.336	0.196	1	0.569772	Astro
Fez1	0.000515966	-0.286291	0.764	0.841	1	-0.413031	Astro
Hibch	0.000517695	0.540841	0.194	0.09	1	0.780269	Astro
Slc39a1	0.000517963	-0.740327	0.102	0.165	1	-1.06807	Astro
Renbp	0.000519209	0.963318	0.107	0.04	1	1.38977	Astro
Tram1l1	0.000525533	0.54291	0.172	0.084	1	0.783254	Astro
Ankrd16	0.000532925	0.993209	0.107	0.031	1	1.4329	Astro
Clybl	0.000534531	0.506663	0.191	0.1	1	0.73096	Astro
Gm10736	0.000542381	-0.561723	0.103	0.15	1	-0.810395	Astro
Zfp238	0.000548493	-0.755139	0.084	0.128	1	-1.08944	Astro
Tnrc6a	0.000554724	0.346254	0.287	0.168	1	0.499539	Astro
Ate1	0.000557632	0.517135	0.227	0.125	1	0.746068	Astro
Mycbp2	0.000560331	0.721204	0.192	0.1	1	1.04048	Astro
Mad2l2	0.000561552	-0.800567	0.095	0.156	1	-1.15497	Astro
Med19	0.000563435	0.478301	0.261	0.118	1	0.690043	Astro
Tnrc6b	0.000569245	0.496183	0.252	0.134	1	0.71584	Astro
Hebp1	0.000575732	0.431558	0.252	0.137	1	0.622607	Astro
Mtap2	0.000578671	0.390382	0.373	0.249	1	0.563202	Astro
Nwd1	0.000579011	0.565859	0.159	0.084	1	0.816361	Astro
Dld	0.000579754	0.370261	0.316	0.202	1	0.534174	Astro
Fnta	0.000593898	-0.750856	0.084	0.14	1	-1.08326	Astro
Arfgap2	0.000598268	0.5174	0.243	0.137	1	0.746451	Astro
1810006K21Rik	0.000605932	-0.504551	0.248	0.321	1	-0.727913	Astro
Apoo	0.000606391	0.275401	0.375	0.246	1	0.39732	Astro
Btg2	0.000627056	-0.462827	0.455	0.492	1	-0.667719	Astro
Ubn2	0.000628391	0.38602	0.286	0.162	1	0.556909	Astro
Pfkp	0.000628517	0.313331	0.484	0.34	1	0.452041	Astro
Abhd6	0.000633546	0.263806	0.4	0.28	1	0.380591	Astro
Cnrip1	0.000637887	0.417012	0.315	0.184	1	0.601622	Astro
Lpcat3	0.000644788	0.38247	0.282	0.184	1	0.551787	Astro
Flrt1	0.000650254	0.766435	0.157	0.059	1	1.10573	Astro
Sf3a2	0.000650617	1.17347	0.112	0.028	1	1.69296	Astro
2700029M09Rik	0.000656965	-0.595102	0.137	0.174	1	-0.858551	Astro
Rwdd1	0.000668548	-0.575627	0.163	0.218	1	-0.830454	Astro
Snapc5	0.000671761	-0.388027	0.369	0.449	1	-0.559804	Astro
Psmd12	0.000673353	0.347352	0.374	0.246	1	0.501123	Astro
Atic	0.000673718	0.634255	0.144	0.065	1	0.915036	Astro
Cbfb	0.000678769	-0.952122	0.054	0.109	1	-1.37362	Astro
Mpv17	0.000685263	0.46503	0.222	0.134	1	0.670896	Astro
Trip11	0.000685299	0.512262	0.253	0.137	1	0.739038	Astro
Pold2	0.000693544	1.01936	0.109	0.028	1	1.47062	Astro
Phkg1	0.000694877	0.326304	0.307	0.184	1	0.470758	Astro
Atp13a4	0.000708	0.721126	0.138	0.062	1	1.04036	Astro
Mro	0.000713465	0.291471	0.341	0.24	1	0.420504	Astro
Rbmx	0.000715063	0.474294	0.212	0.112	1	0.684261	Astro
Pias1	0.000720323	0.484431	0.248	0.14	1	0.698886	Astro
Dnajc11	0.000720604	0.761554	0.136	0.05	1	1.09869	Astro
Flot1	0.000726181	0.533827	0.28	0.14	1	0.77015	Astro
Npas3	0.000728026	0.29284	0.331	0.237	1	0.422478	Astro
Hint2	0.000732253	-0.478435	0.237	0.315	1	-0.690236	Astro
Rnf6	0.000736872	0.510746	0.215	0.112	1	0.73685	Astro
Sucla2	0.000751384	0.300817	0.385	0.243	1	0.433987	Astro
Nedd4	0.000752587	0.263444	0.439	0.305	1	0.380069	Astro
Adra1a	0.000754542	1.02577	0.105	0.034	1	1.47987	Astro
Mmp14	0.000773373	-0.931551	0.053	0.109	1	-1.34394	Astro
Myl12a	0.000782577	-0.537424	0.206	0.221	1	-0.775339	Astro
Peg3	0.000784659	0.606271	0.221	0.1	1	0.874665	Astro
Cadm3	0.000788483	1.31487	0.104	0.022	1	1.89695	Astro
2700060E02Rik	0.000800245	-0.388234	0.322	0.389	1	-0.560103	Astro
Ola1	0.000804637	0.523942	0.257	0.131	1	0.755889	Astro
Haghl	0.000804948	0.26061	0.519	0.408	1	0.37598	Astro
Ebpl	0.000809754	-0.633915	0.159	0.237	1	-0.914545	Astro
Scrn1	0.000816004	-0.72237	0.088	0.115	1	-1.04216	Astro
Exoc7	0.00082382	0.394215	0.218	0.109	1	0.568732	Astro
Mbp	0.000825369	-0.818818	0.275	0.312	1	-1.1813	Astro
Rora	0.000825535	0.315697	0.332	0.237	1	0.455455	Astro
Slc25a23	0.000831326	0.476391	0.258	0.15	1	0.687286	Astro
Gtl3	0.000833854	-0.612896	0.13	0.181	1	-0.884221	Astro
Cox10	0.000839377	0.360242	0.271	0.162	1	0.51972	Astro
Cap2	0.000840633	0.566287	0.199	0.1	1	0.816979	Astro
Pir	0.000852688	0.64424	0.166	0.075	1	0.929442	Astro
Safb2	0.000860932	0.449996	0.258	0.131	1	0.649207	Astro
Gtf2f1	0.000864624	0.511711	0.198	0.093	1	0.738243	Astro
Prpf31	0.00087702	0.523946	0.232	0.121	1	0.755894	Astro
Hnrpdl	0.000878958	0.326197	0.418	0.293	1	0.470603	Astro
Thoc2	0.00087967	0.421292	0.281	0.165	1	0.607795	Astro
Cdo1	0.000881544	-0.600794	0.123	0.171	1	-0.866762	Astro
Fam126b	0.000883339	0.683499	0.142	0.053	1	0.986081	Astro
Napg	0.000886342	0.613305	0.222	0.112	1	0.884812	Astro
Dnajb1	0.000899442	-0.631478	0.107	0.121	1	-0.91103	Astro
Grhpr	0.000909005	0.524464	0.223	0.121	1	0.756642	Astro
Mapt	0.000909295	0.311971	0.476	0.34	1	0.450079	Astro
Kcnj10	0.000926331	-0.485126	0.3	0.393	1	-0.699889	Astro
1810049H13Rik	0.00092676	-0.76763	0.058	0.106	1	-1.10746	Astro
Mfap3	0.000927302	0.575715	0.148	0.069	1	0.830581	Astro
Phrf1	0.000955715	0.856615	0.103	0.034	1	1.23583	Astro
Gpatch8	0.000971916	0.455682	0.236	0.131	1	0.65741	Astro
Cops7a	0.000985279	0.380402	0.321	0.206	1	0.548804	Astro
Mrps33	0.000988023	-0.280234	0.79	0.835	1	-0.404292	Astro
Plcd1	0.000989335	0.814885	0.108	0.04	1	1.17563	Astro
Faim2	0.000989735	0.951978	0.191	0.097	1	1.37341	Astro
Csnk2a1	0.00099515	0.298175	0.405	0.296	1	0.430175	Astro
Brd9	0.00100321	0.544654	0.168	0.081	1	0.785769	Astro
Pdcd11	0.00101627	0.739318	0.113	0.044	1	1.06661	Astro
Snw1	0.00102968	0.258801	0.398	0.255	1	0.37337	Astro
Mrps35	0.00103912	-0.772014	0.074	0.131	1	-1.11378	Astro
Pacsin3	0.00105115	0.325074	0.348	0.243	1	0.468982	Astro
Ppp4c	0.00106645	-0.716884	0.089	0.137	1	-1.03425	Astro
Gpld1	0.00107282	0.498303	0.252	0.15	1	0.718899	Astro
Tmem59l	0.00108029	1.09473	0.149	0.053	1	1.57936	Astro
Zzef1	0.00108558	0.842269	0.123	0.05	1	1.21514	Astro
Tor1a	0.00111243	-0.55779	0.11	0.159	1	-0.80472	Astro
Snx32	0.00111848	0.492449	0.304	0.162	1	0.710454	Astro
Arglu1	0.00114627	0.323831	0.29	0.181	1	0.467189	Astro
Cxx1b	0.00116524	-0.53492	0.12	0.168	1	-0.771727	Astro
Cry2	0.00116626	0.405646	0.304	0.181	1	0.585223	Astro
Serpini1	0.00116967	0.959332	0.114	0.034	1	1.38402	Astro
Hdac11	0.00117209	0.92037	0.115	0.034	1	1.32781	Astro
Cpt2	0.00117791	0.549994	0.166	0.087	1	0.793474	Astro
Yipf3	0.00117825	-0.461332	0.255	0.327	1	-0.665562	Astro
Rnpc3	0.00119588	0.532738	0.144	0.069	1	0.768578	Astro
D730003I15Rik	0.00120151	0.569736	0.149	0.072	1	0.821955	Astro
Coq7	0.00120599	0.293867	0.317	0.202	1	0.423961	Astro
Atp6ap2	0.0012173	0.251513	0.512	0.371	1	0.362857	Astro
Os9	0.00123467	0.280099	0.371	0.246	1	0.404098	Astro
Rtf1	0.00125262	-0.535831	0.127	0.174	1	-0.773041	Astro
Adprh	0.00129117	0.278886	0.388	0.259	1	0.402347	Astro
Psmd1	0.00129372	0.386296	0.312	0.193	1	0.557307	Astro
Sat2	0.00129775	0.542067	0.203	0.106	1	0.782038	Astro
Cpeb4	0.00129945	0.457929	0.243	0.137	1	0.660652	Astro
BC016495	0.00130659	0.857747	0.118	0.047	1	1.23747	Astro
Mdk	0.00131132	-0.529614	0.386	0.458	1	-0.764071	Astro
Taf15	0.00131169	0.519506	0.198	0.106	1	0.749488	Astro
Nsfl1c	0.00132116	0.358989	0.307	0.174	1	0.517912	Astro
Gm16738	0.00132207	0.615448	0.122	0.059	1	0.887904	Astro
Pde4b	0.00132769	0.359095	0.297	0.187	1	0.518065	Astro
Atl2	0.00134042	0.356459	0.198	0.109	1	0.514261	Astro
Nmt1	0.00134556	0.483555	0.225	0.112	1	0.697622	Astro
Yipf4	0.00136188	-0.826715	0.065	0.115	1	-1.1927	Astro
Osgep	0.00136662	-0.572062	0.184	0.252	1	-0.825312	Astro
Faim	0.00137039	-0.549566	0.117	0.156	1	-0.792857	Astro
Mtf2	0.00137898	0.657756	0.148	0.062	1	0.948941	Astro
Gls	0.00141348	0.940676	0.139	0.044	1	1.35711	Astro
Ccnt2	0.0014245	0.411705	0.329	0.212	1	0.593965	Astro
Gm9925	0.00142551	0.766401	0.12	0.053	1	1.10568	Astro
Pdcd5	0.00143124	-0.362139	0.442	0.486	1	-0.522457	Astro
Kdm5a	0.00143561	0.737443	0.134	0.059	1	1.0639	Astro
Snx2	0.00145066	0.436098	0.201	0.1	1	0.629157	Astro
BC005624	0.00145466	0.344149	0.294	0.171	1	0.496502	Astro
Med6	0.00145799	0.84223	0.115	0.044	1	1.21508	Astro
Calr	0.00146258	-0.298623	0.627	0.682	1	-0.430823	Astro
Rcan2	0.00149015	0.62826	0.158	0.065	1	0.906388	Astro
Sft2d2	0.00150219	0.593309	0.133	0.062	1	0.855964	Astro
Gcc2	0.0015093	0.46274	0.221	0.121	1	0.667593	Astro
Bre	0.00151347	0.336725	0.277	0.156	1	0.485791	Astro
Auts2	0.00151508	0.421529	0.266	0.159	1	0.608138	Astro
Arid4a	0.00151683	0.37989	0.326	0.202	1	0.548066	Astro
Bhlhe40	0.00152013	0.409669	0.271	0.174	1	0.591028	Astro
Acadsb	0.00152482	0.604366	0.144	0.062	1	0.871916	Astro
Hk1	0.00154365	0.365832	0.296	0.184	1	0.527784	Astro
Fam168a	0.00155565	0.389802	0.295	0.162	1	0.562366	Astro
Fndc5	0.00155782	-0.665154	0.074	0.125	1	-0.959614	Astro
Abhd14b	0.00157914	0.300997	0.329	0.24	1	0.434247	Astro
Ctnnbl1	0.00159448	0.326264	0.258	0.14	1	0.4707	Astro
Strbp	0.00160574	0.448487	0.218	0.118	1	0.64703	Astro
Usp7	0.00165775	0.725137	0.124	0.04	1	1.04615	Astro
Gin1	0.00166232	0.595811	0.137	0.062	1	0.859573	Astro
Fh1	0.00169525	0.392042	0.319	0.206	1	0.565598	Astro
Rbm26	0.00169746	0.29903	0.28	0.187	1	0.43141	Astro
Fam13c	0.00170668	0.287954	0.345	0.255	1	0.415429	Astro
Olig1	0.00171753	-0.722975	0.061	0.106	1	-1.04303	Astro
Ndufs6	0.00172734	-0.254297	0.664	0.698	1	-0.366873	Astro
Zbtb4	0.00173821	0.800799	0.128	0.053	1	1.15531	Astro
Fam158a	0.00175221	0.399822	0.253	0.159	1	0.576821	Astro
Gsn	0.00178604	0.294474	0.24	0.146	1	0.424836	Astro
Wbp11	0.00180353	0.493292	0.236	0.125	1	0.711669	Astro
Dio2	0.00181692	-0.408391	0.388	0.442	1	-0.589184	Astro
Tmem128	0.00184012	0.431848	0.258	0.162	1	0.623025	Astro
Atxn7l1	0.00184768	0.785174	0.103	0.044	1	1.13277	Astro
Ccnt1	0.00185325	0.593103	0.167	0.078	1	0.855667	Astro
Ssbp1	0.0018537	0.315415	0.275	0.174	1	0.455048	Astro
Ubr3	0.00185928	0.839371	0.123	0.04	1	1.21096	Astro
Armcx5	0.00186126	0.637305	0.147	0.062	1	0.919437	Astro
Plin2	0.0018676	0.435223	0.182	0.115	1	0.627894	Astro
Prmt1	0.00188657	0.314563	0.353	0.221	1	0.453819	Astro
Rnf214	0.00189123	0.659149	0.141	0.059	1	0.950951	Astro
Pxmp3	0.00189407	0.329238	0.317	0.19	1	0.47499	Astro
Psmd13	0.00191754	0.31492	0.415	0.29	1	0.454333	Astro
Gpc6	0.00194437	0.379172	0.236	0.153	1	0.54703	Astro
Psmb10	0.00194485	0.497458	0.261	0.15	1	0.71768	Astro
Csde1	0.001975	0.29575	0.353	0.215	1	0.426677	Astro
Daam2	0.00198941	0.289343	0.329	0.237	1	0.417433	Astro
Agl	0.00199776	0.273508	0.35	0.249	1	0.394588	Astro
Ppp1r9a	0.00200941	0.549397	0.202	0.093	1	0.792612	Astro
Tmem191c	0.00202502	0.618939	0.152	0.062	1	0.89294	Astro
Gm10115	0.002041	0.781979	0.107	0.034	1	1.12816	Astro
Dnajb4	0.00204795	0.498221	0.178	0.087	1	0.718781	Astro
Brms1l	0.00207046	0.673199	0.125	0.047	1	0.971221	Astro
Trmt6	0.00207171	0.50854	0.162	0.075	1	0.733668	Astro
D10Wsu52e	0.00207378	0.345771	0.335	0.215	1	0.498843	Astro
Ddx18	0.00207913	0.402122	0.24	0.15	1	0.58014	Astro
G3bp2	0.00208704	0.282548	0.361	0.243	1	0.407631	Astro
Dalrd3	0.00210535	0.46204	0.199	0.106	1	0.666582	Astro
Cc2d2a	0.00210792	0.661698	0.115	0.05	1	0.954629	Astro
Pbxip1	0.00211556	-0.289037	0.636	0.682	1	-0.416992	Astro
Gpr37	0.00215637	0.401903	0.151	0.078	1	0.579823	Astro
Spop	0.00220307	-0.456405	0.238	0.296	1	-0.658454	Astro
Cacybp	0.00220676	-0.424956	0.282	0.336	1	-0.613082	Astro
G6pc3	0.00220716	0.266683	0.379	0.246	1	0.384743	Astro
Mrps12	0.00221031	-0.329149	0.389	0.442	1	-0.474862	Astro
H2-D1	0.00227632	-0.645035	0.114	0.137	1	-0.930589	Astro
Slitrk2	0.00228713	0.342956	0.269	0.178	1	0.494781	Astro
Gnaq	0.00230869	0.425591	0.274	0.156	1	0.613998	Astro
Tspo	0.00233187	0.439469	0.198	0.118	1	0.634019	Astro
Napb	0.00234124	0.723298	0.176	0.081	1	1.0435	Astro
Upf2	0.00236353	0.554748	0.162	0.072	1	0.800333	Astro
Atp6v1a	0.00236778	0.373848	0.376	0.268	1	0.539349	Astro
Hacl1	0.00238035	0.439681	0.172	0.1	1	0.634325	Astro
Gstk1	0.00238905	0.3215	0.232	0.156	1	0.463827	Astro
Adck1	0.00240776	0.497122	0.143	0.072	1	0.717195	Astro
Aig1	0.00242078	0.637695	0.141	0.056	1	0.919999	Astro
Cpeb1	0.00242862	0.683276	0.118	0.044	1	0.985759	Astro
Eif4ebp1	0.00243394	-0.797397	0.07	0.112	1	-1.1504	Astro
Tmbim6	0.0024392	-0.294104	0.772	0.813	1	-0.424303	Astro
Vangl2	0.00243946	-0.701339	0.065	0.109	1	-1.01182	Astro
Plin3	0.00244984	0.318135	0.272	0.171	1	0.458972	Astro
Efr3b	0.0024842	0.711654	0.144	0.065	1	1.0267	Astro
Zmynd11	0.0025309	0.344629	0.253	0.153	1	0.497195	Astro
Apba2	0.00254289	0.330886	0.399	0.265	1	0.477368	Astro
Gucy1b3	0.00256328	0.678265	0.147	0.056	1	0.978529	Astro
Ptpn1	0.00258228	-0.47638	0.104	0.143	1	-0.687272	Astro
Prkcb	0.00259418	0.904114	0.139	0.053	1	1.30436	Astro
Klf13	0.00259855	-0.631377	0.09	0.128	1	-0.910885	Astro
Zfp157	0.0025988	0.62392	0.137	0.059	1	0.900126	Astro
C87436	0.00262514	0.560485	0.162	0.084	1	0.808609	Astro
Zmynd8	0.00264868	0.543128	0.189	0.1	1	0.783568	Astro
Hjurp	0.00264982	0.639733	0.136	0.062	1	0.92294	Astro
Oxa1l	0.00266924	0.295336	0.255	0.159	1	0.426079	Astro
A330076H08Rik	0.00274355	0.667269	0.137	0.053	1	0.962666	Astro
Dnajc3	0.00274601	-0.580793	0.118	0.168	1	-0.837907	Astro
Eif3g	0.00274617	0.257079	0.405	0.305	1	0.370887	Astro
Rtn3	0.00276961	-0.302923	0.551	0.595	1	-0.437026	Astro
Tpcn1	0.0027739	0.59829	0.122	0.059	1	0.86315	Astro
Slc1a4	0.0027824	0.251052	0.294	0.196	1	0.362191	Astro
Mpp2	0.00279139	0.788719	0.124	0.05	1	1.13788	Astro
Srek1ip1	0.00280959	0.251541	0.316	0.209	1	0.362897	Astro
1110065P20Rik	0.00281296	-0.62374	0.104	0.156	1	-0.899867	Astro
Pgm3	0.00289903	0.789021	0.102	0.044	1	1.13832	Astro
Ptgs1	0.00291508	-0.577493	0.104	0.14	1	-0.833147	Astro
Mrps31	0.00293531	0.403455	0.168	0.087	1	0.582062	Astro
Nop14	0.00294654	0.593727	0.164	0.075	1	0.856567	Astro
Abca2	0.00296072	0.609253	0.152	0.069	1	0.878966	Astro
Cyp20a1	0.00296282	0.258032	0.241	0.156	1	0.372262	Astro
Aprt	0.00297906	-0.421193	0.228	0.271	1	-0.607653	Astro
Camk1d	0.00299352	0.765115	0.118	0.04	1	1.10383	Astro
Erp29	0.00300984	-0.336398	0.358	0.389	1	-0.485319	Astro
Med25	0.00304874	-0.581362	0.084	0.14	1	-0.838729	Astro
1810058I24Rik	0.00308764	-0.362597	0.376	0.43	1	-0.523117	Astro
Sumf2	0.00311689	0.593977	0.129	0.059	1	0.856927	Astro
Sars	0.00311956	0.363448	0.343	0.212	1	0.524344	Astro
Psmc1	0.00315615	0.347322	0.388	0.249	1	0.50108	Astro
Trmt1	0.00315689	0.609197	0.143	0.062	1	0.878885	Astro
2400001E08Rik	0.00323161	-0.293709	0.516	0.573	1	-0.423733	Astro
Mrp63	0.00333835	-0.40645	0.274	0.333	1	-0.586384	Astro
Clk4	0.00334924	0.322857	0.236	0.143	1	0.465784	Astro
Rbms1	0.00338479	0.529069	0.142	0.072	1	0.763285	Astro
Ric3	0.00339018	0.55178	0.158	0.075	1	0.796051	Astro
Gstp1	0.00339376	0.374942	0.291	0.174	1	0.540927	Astro
Ptms	0.0033999	0.333619	0.316	0.196	1	0.48131	Astro
Chchd4	0.00342945	-0.513999	0.133	0.174	1	-0.741543	Astro
Mll5	0.0035194	0.250878	0.408	0.265	1	0.36194	Astro
Dcxr	0.00351966	0.311481	0.289	0.19	1	0.449372	Astro
Ddx55	0.00354087	0.436065	0.194	0.093	1	0.629108	Astro
Nudc	0.00354831	-0.319258	0.345	0.399	1	-0.460591	Astro
Mkl2	0.00358019	0.691138	0.138	0.053	1	0.997101	Astro
Acadl	0.00361752	-0.504617	0.169	0.231	1	-0.728008	Astro
Dst	0.00363677	0.343106	0.296	0.193	1	0.494997	Astro
Magee1	0.0036498	0.650025	0.114	0.04	1	0.937787	Astro
Chka	0.00368865	0.40259	0.213	0.131	1	0.580815	Astro
Ifitm3	0.0037093	-0.765323	0.12	0.196	1	-1.10413	Astro
Angptl4	0.00372277	0.496863	0.146	0.078	1	0.716822	Astro
Chd9	0.00376567	0.389783	0.242	0.15	1	0.562338	Astro
Anxa7	0.00376798	0.58211	0.141	0.059	1	0.839807	Astro
Dnm3	0.00384161	0.787513	0.117	0.037	1	1.13614	Astro
Pvrl3	0.00386505	0.630884	0.113	0.05	1	0.910173	Astro
Bptf	0.00387495	0.302391	0.292	0.181	1	0.436258	Astro
Ppargc1a	0.00390456	0.270413	0.359	0.237	1	0.390124	Astro
Aplp1	0.00390598	0.310708	0.419	0.305	1	0.448257	Astro
Ppp1r2	0.0039065	-0.511817	0.182	0.221	1	-0.738396	Astro
Nop56	0.00395031	0.270883	0.311	0.196	1	0.390801	Astro
Tmem218	0.00395481	-0.460633	0.217	0.29	1	-0.664553	Astro
Usp34	0.00401344	0.453355	0.177	0.081	1	0.654053	Astro
Slc38a1	0.00402812	-0.703254	0.105	0.109	1	-1.01458	Astro
Lpp	0.00402969	0.444666	0.181	0.093	1	0.641517	Astro
Atad1	0.00403988	0.35239	0.252	0.14	1	0.508392	Astro
2700097O09Rik	0.0041261	0.421389	0.162	0.087	1	0.607936	Astro
Actr2	0.00415844	0.395634	0.233	0.125	1	0.57078	Astro
Odf2	0.00415851	0.425276	0.192	0.103	1	0.613543	Astro
Nsdhl	0.00417982	0.268768	0.319	0.231	1	0.38775	Astro
Hn1	0.004243	-0.464305	0.183	0.206	1	-0.66985	Astro
Asna1	0.00425026	0.360924	0.284	0.174	1	0.520703	Astro
Abi1	0.00426554	0.25823	0.317	0.215	1	0.372547	Astro
Magi2	0.00431276	0.735452	0.125	0.05	1	1.06103	Astro
Nsf	0.00431554	0.540707	0.251	0.131	1	0.780075	Astro
Ttll7	0.00431856	0.809174	0.144	0.05	1	1.16739	Astro
Adsl	0.00436212	0.573591	0.119	0.056	1	0.827516	Astro
Trappc6b	0.00439788	-0.466689	0.164	0.209	1	-0.67329	Astro
Gm17262	0.00441189	0.51276	0.148	0.075	1	0.739756	Astro
Gm10076	0.00442797	-0.27311	0.287	0.312	1	-0.394014	Astro
Chmp1a	0.00443917	0.511741	0.216	0.109	1	0.738287	Astro
Sall3	0.00446524	0.396739	0.184	0.106	1	0.572373	Astro
Cdk10	0.00449328	0.744371	0.104	0.044	1	1.0739	Astro
Snap47	0.00449646	0.351121	0.385	0.299	1	0.50656	Astro
Vps8	0.00457194	-0.712264	0.066	0.106	1	-1.02758	Astro
Trp53	0.00457547	0.417449	0.167	0.09	1	0.602251	Astro
Actn4	0.00468864	0.72217	0.123	0.05	1	1.04187	Astro
Stip1	0.00469559	0.371535	0.27	0.165	1	0.536012	Astro
R3hdm1	0.00475808	0.445445	0.222	0.131	1	0.642641	Astro
Maoa	0.0048019	0.306159	0.242	0.153	1	0.441694	Astro
Rgma	0.0048429	0.261523	0.284	0.187	1	0.377298	Astro
Atl1	0.00485231	1.10868	0.108	0.031	1	1.59948	Astro
C630043F03Rik	0.00487702	0.484124	0.124	0.062	1	0.698443	Astro
Mccc1	0.00495093	0.466116	0.157	0.087	1	0.672464	Astro
Hpca	0.00495902	0.846883	0.122	0.047	1	1.22179	Astro
Nrip1	0.0049825	0.704063	0.114	0.05	1	1.01575	Astro
Rnf215	0.00506884	-0.605669	0.075	0.112	1	-0.873795	Astro
Stx5a	0.00507096	0.275804	0.25	0.15	1	0.397902	Astro
Exosc9	0.0051289	0.434607	0.167	0.087	1	0.627006	Astro
B2m	0.00518667	-0.296194	0.46	0.38	1	-0.427318	Astro
Faf2	0.00520631	0.384813	0.212	0.131	1	0.555168	Astro
Thumpd3	0.00527026	0.579794	0.13	0.062	1	0.836466	Astro
Gng5	0.00527846	-0.294401	0.718	0.788	1	-0.424731	Astro
Snrpa1	0.00528385	0.302023	0.276	0.184	1	0.435727	Astro
Gpx1	0.00529763	-0.391838	0.197	0.218	1	-0.565303	Astro
Uqcc	0.00531748	0.510922	0.137	0.059	1	0.737104	Astro
Nebl	0.0053237	0.309946	0.285	0.181	1	0.447158	Astro
Pde4a	0.00536905	0.728131	0.11	0.044	1	1.05047	Astro
Zfp207	0.00541181	0.273494	0.338	0.231	1	0.394569	Astro
Zfp871	0.00542757	0.685021	0.127	0.056	1	0.988277	Astro
Bcap29	0.00545527	0.345242	0.218	0.128	1	0.498079	Astro
Fam184a	0.00546594	0.432343	0.128	0.062	1	0.623739	Astro
1500011B03Rik	0.00547605	0.557244	0.194	0.103	1	0.803934	Astro
Lims1	0.00547795	0.295088	0.263	0.181	1	0.425721	Astro
Dzip1l	0.00549145	0.447386	0.163	0.087	1	0.645441	Astro
Pmpcb	0.00550136	0.349373	0.242	0.137	1	0.504039	Astro
Smu1	0.00554668	0.291587	0.314	0.209	1	0.420671	Astro
Mysm1	0.00557603	0.457457	0.169	0.087	1	0.659971	Astro
Pa2g4	0.00560956	0.262341	0.339	0.237	1	0.378478	Astro
Bccip	0.00563584	0.337456	0.231	0.14	1	0.486846	Astro
Snx10	0.00564113	0.474593	0.22	0.118	1	0.684693	Astro
Mllt10	0.00569868	0.46155	0.225	0.112	1	0.665876	Astro
Rprd1a	0.00570204	0.491671	0.174	0.09	1	0.709331	Astro
Slc25a12	0.00573683	0.587695	0.103	0.037	1	0.847865	Astro
Ptma	0.00590369	-0.261773	0.89	0.866	1	-0.377658	Astro
Hivep3	0.00597096	0.329191	0.218	0.128	1	0.474922	Astro
Srsf1	0.00597438	0.290865	0.232	0.137	1	0.419629	Astro
Baz1b	0.00598662	0.695641	0.107	0.04	1	1.0036	Astro
Naa50	0.00599223	-0.616375	0.1	0.134	1	-0.889241	Astro
H13	0.00600552	-0.627811	0.084	0.125	1	-0.90574	Astro
Cyp4f13	0.00601126	0.258038	0.228	0.165	1	0.372271	Astro
Fam165b	0.00602436	-0.434323	0.265	0.33	1	-0.626596	Astro
Bclaf1	0.00604184	0.332966	0.262	0.168	1	0.480368	Astro
Htra1	0.00606989	-0.284302	0.582	0.586	1	-0.410162	Astro
Mrpl15	0.00609912	0.275812	0.374	0.255	1	0.397913	Astro
B3gat3	0.00610114	0.441904	0.191	0.103	1	0.637532	Astro
Vsnl1	0.00619165	0.746632	0.272	0.19	1	1.07716	Astro
Prpf4b	0.00621455	0.272593	0.29	0.215	1	0.393269	Astro
Mtap7d2	0.0062156	0.418226	0.186	0.103	1	0.603373	Astro
Mrps18b	0.00621702	0.397473	0.207	0.121	1	0.573432	Astro
Ctdspl	0.00623612	0.674965	0.138	0.069	1	0.973768	Astro
Isca2	0.00625769	0.281438	0.296	0.221	1	0.406029	Astro
B230208H17Rik	0.00627155	0.421864	0.193	0.118	1	0.608622	Astro
Dos	0.00627666	0.5538	0.143	0.059	1	0.798965	Astro
Rpusd3	0.00628301	0.616608	0.117	0.059	1	0.889577	Astro
Eri3	0.00629539	0.362327	0.193	0.109	1	0.522727	Astro
Lyrm5	0.00631389	0.363338	0.198	0.134	1	0.524186	Astro
Cby1	0.0063156	-0.410153	0.238	0.293	1	-0.591725	Astro
Arhgef12	0.00640256	0.292131	0.232	0.15	1	0.421457	Astro
Acad8	0.00642402	0.327206	0.177	0.112	1	0.472058	Astro
Naa20	0.00645481	0.466367	0.221	0.118	1	0.672825	Astro
Krcc1	0.00649564	-0.436396	0.237	0.308	1	-0.629586	Astro
Kat5	0.0065059	0.493061	0.169	0.087	1	0.711337	Astro
Zmpste24	0.00654117	0.376396	0.167	0.097	1	0.543025	Astro
Fam82b	0.00658041	0.421316	0.149	0.087	1	0.607831	Astro
Cdk14	0.00660099	0.816912	0.112	0.037	1	1.17855	Astro
Ptdss2	0.00660511	-0.44853	0.137	0.181	1	-0.647092	Astro
Sae1	0.00662367	0.38246	0.222	0.128	1	0.551774	Astro
Ttc4	0.00665258	0.358224	0.251	0.168	1	0.516808	Astro
Snapc2	0.00670584	0.465538	0.148	0.072	1	0.67163	Astro
Ddx56	0.00672012	0.510598	0.158	0.081	1	0.736637	Astro
Snhg11	0.00675659	1.13286	0.28	0.212	1	1.63437	Astro
Arxes1	0.00676268	-0.641482	0.104	0.159	1	-0.925463	Astro
Hmgxb4	0.00676438	0.709274	0.113	0.05	1	1.02327	Astro
Iah1	0.00682764	-0.584842	0.083	0.112	1	-0.843749	Astro
Spock2	0.00684255	-0.420745	0.158	0.162	1	-0.607006	Astro
Nmi	0.00684966	0.463658	0.114	0.059	1	0.668917	Astro
Mtss1l	0.00685829	-0.438132	0.242	0.299	1	-0.632091	Astro
Gipc1	0.00692369	0.298965	0.3	0.206	1	0.431315	Astro
Rnf146	0.00695075	0.302254	0.243	0.156	1	0.43606	Astro
Fam162a	0.0069559	-0.339061	0.383	0.449	1	-0.489162	Astro
Rad23a	0.00696096	0.4837	0.184	0.1	1	0.697832	Astro
Mul1	0.00697777	0.424523	0.186	0.1	1	0.612457	Astro
Lingo1	0.00698426	0.675974	0.133	0.056	1	0.975224	Astro
Rian	0.00698442	0.853214	0.124	0.056	1	1.23093	Astro
Naa15	0.0070512	-0.688289	0.084	0.125	1	-0.992992	Astro
Mpp5	0.00706915	0.504635	0.152	0.078	1	0.728034	Astro
Lphn3	0.00707693	0.471856	0.127	0.053	1	0.680744	Astro
Cnot4	0.00708929	0.305028	0.312	0.212	1	0.440063	Astro
Atf5	0.00715469	-0.540202	0.089	0.125	1	-0.779346	Astro
Rangrf	0.00718306	0.301431	0.203	0.143	1	0.434873	Astro
Car11	0.00722693	0.639202	0.176	0.087	1	0.922173	Astro
Wdr77	0.00723736	0.470974	0.109	0.047	1	0.679472	Astro
Rrnad1	0.00725882	0.481386	0.156	0.072	1	0.694493	Astro
Nfia	0.00728973	-0.338312	0.527	0.579	1	-0.488082	Astro
Scn2a1	0.00729642	0.901008	0.142	0.056	1	1.29988	Astro
Ophn1	0.00736455	0.488613	0.142	0.078	1	0.704919	Astro
Ccdc53	0.00736659	0.454218	0.243	0.15	1	0.655299	Astro
Serpinh1	0.00737311	-0.363664	0.365	0.417	1	-0.524656	Astro
Cdc42se2	0.00738511	0.404493	0.168	0.093	1	0.583561	Astro
Stard3	0.00739218	0.54951	0.118	0.053	1	0.792775	Astro
Trp53bp2	0.00742147	0.523627	0.134	0.072	1	0.755434	Astro
Eif2d	0.00743388	0.498318	0.146	0.075	1	0.71892	Astro
Rdm1	0.00751497	0.362921	0.156	0.093	1	0.523585	Astro
Gucy1a3	0.00757893	0.585978	0.124	0.062	1	0.845387	Astro
Atp6v0e	0.00766206	-0.26632	0.759	0.748	1	-0.384219	Astro
Clasp1	0.00766227	0.487665	0.122	0.056	1	0.703552	Astro
Mga	0.00770905	0.513355	0.159	0.081	1	0.740614	Astro
Wibg	0.00799822	0.749278	0.114	0.05	1	1.08098	Astro
2019-09-09	0.00800498	0.403673	0.169	0.09	1	0.582378	Astro
Ppox	0.0081447	0.456539	0.134	0.069	1	0.658646	Astro
Zer1	0.00826907	0.478173	0.177	0.084	1	0.689858	Astro
Grid2	0.00835751	0.471186	0.139	0.072	1	0.679778	Astro
Arhgef17	0.00842941	0.525961	0.113	0.05	1	0.758801	Astro
Rrp8	0.00843764	0.370627	0.194	0.137	1	0.534702	Astro
Pdxdc1	0.00847576	0.495774	0.137	0.069	1	0.715251	Astro
Dpysl2	0.00856131	-0.323137	0.509	0.561	1	-0.466189	Astro
Jund	0.00857506	-0.529005	0.077	0.106	1	-0.763193	Astro
Flad1	0.00862873	0.578772	0.12	0.062	1	0.834991	Astro
Xab2	0.00864244	0.681283	0.107	0.047	1	0.982883	Astro
Sh3pxd2b	0.00865046	0.489881	0.115	0.059	1	0.706749	Astro
Rab3gap1	0.00867889	0.693705	0.107	0.044	1	1.00081	Astro
Gm16615	0.00870594	0.409058	0.156	0.087	1	0.590147	Astro
Naa35	0.00872968	0.292139	0.213	0.137	1	0.421467	Astro
Tmem68	0.00874584	0.486227	0.128	0.062	1	0.701477	Astro
Elmod3	0.00875763	0.399002	0.162	0.1	1	0.575638	Astro
Cideb	0.0088225	0.399509	0.139	0.09	1	0.576369	Astro
Blcap	0.00886048	0.370284	0.213	0.134	1	0.534207	Astro
Creld1	0.00886469	0.398939	0.178	0.09	1	0.575548	Astro
E130307A14Rik	0.00889013	0.545832	0.124	0.062	1	0.787469	Astro
Rdh5	0.00891766	-0.614863	0.105	0.159	1	-0.88706	Astro
Htt	0.00894151	0.579478	0.127	0.062	1	0.836009	Astro
Prpf40a	0.00895146	0.263479	0.299	0.224	1	0.380119	Astro
Utp14b	0.00899406	-0.542697	0.064	0.106	1	-0.782946	Astro
Trim32	0.00911057	0.474736	0.178	0.09	1	0.684899	Astro
Wdr12	0.00912471	0.666199	0.139	0.069	1	0.961123	Astro
Ip6k2	0.00912503	0.310821	0.246	0.156	1	0.44842	Astro
Nicn1	0.0093035	0.463298	0.189	0.1	1	0.668398	Astro
Tmem109	0.00934048	0.344139	0.207	0.118	1	0.496488	Astro
Bnip3	0.00937316	0.558002	0.179	0.09	1	0.805027	Astro
Tmed2	0.00937849	-0.610423	0.093	0.125	1	-0.880654	Astro
Asl	0.00943848	0.416946	0.139	0.075	1	0.601526	Astro
Acat3	0.0094811	0.512699	0.129	0.072	1	0.739668	Astro
Tle1	0.00951087	0.622617	0.11	0.053	1	0.898246	Astro
Ncdn	0.00962459	0.576524	0.176	0.097	1	0.831749	Astro
2410022L05Rik	0.00970155	-0.479448	0.172	0.206	1	-0.691697	Astro
Srpk1	0.0097606	0.59219	0.164	0.081	1	0.854349	Astro
Usp19	0.00998572	0.385305	0.154	0.081	1	0.555877	Astro
Prkar1b	0.0100317	0.727731	0.134	0.056	1	1.04989	Astro
Abcf3	0.0100372	0.402348	0.174	0.103	1	0.580465	Astro
Ptgr2	0.0101303	0.314212	0.22	0.14	1	0.453312	Astro
Gm11713	0.0101659	0.357766	0.208	0.137	1	0.516147	Astro
Etfdh	0.0102994	0.376164	0.163	0.106	1	0.54269	Astro
Pygm	0.0103223	0.330849	0.237	0.162	1	0.477315	Astro
Npepps	0.0103901	0.280562	0.311	0.196	1	0.404765	Astro
Esf1	0.0104406	0.352139	0.227	0.134	1	0.508029	Astro
Psmg2	0.0104621	0.278992	0.207	0.128	1	0.4025	Astro
Slmo1	0.0104652	0.442457	0.115	0.059	1	0.638331	Astro
Lphn1	0.0105757	0.329452	0.31	0.218	1	0.475299	Astro
Ank3	0.0106242	0.818617	0.103	0.034	1	1.18101	Astro
Wasf1	0.0106418	-0.507297	0.095	0.109	1	-0.731874	Astro
Ppp3ca	0.0108423	0.286492	0.482	0.445	1	0.413321	Astro
Mrpl42	0.0109689	-0.299554	0.617	0.688	1	-0.432166	Astro
Gpaa1	0.0111527	0.421857	0.186	0.112	1	0.60861	Astro
Zfml	0.0111775	0.433171	0.161	0.084	1	0.624934	Astro
Fkbp10	0.01121	0.364654	0.118	0.072	1	0.526084	Astro
Guk1	0.0112495	-0.332536	0.331	0.371	1	-0.479748	Astro
Dda1	0.0113071	-0.436521	0.136	0.15	1	-0.629767	Astro
Pcsk2	0.0113466	0.864468	0.146	0.065	1	1.24716	Astro
Acads	0.0115063	0.292183	0.26	0.187	1	0.421531	Astro
Klf15	0.0115218	0.338688	0.151	0.09	1	0.488624	Astro
Pkd2	0.0116179	0.317794	0.115	0.059	1	0.45848	Astro
Ostf1	0.0116493	-0.533406	0.073	0.106	1	-0.769542	Astro
Dcaf8	0.0117311	0.395396	0.179	0.09	1	0.570435	Astro
Pabpc1	0.0117475	-0.321642	0.241	0.255	1	-0.464032	Astro
Telo2	0.011843	0.585876	0.125	0.059	1	0.84524	Astro
Steap3	0.0119084	0.524475	0.114	0.056	1	0.756657	Astro
Hnrnph3	0.011924	-0.424862	0.28	0.312	1	-0.612947	Astro
Cxcl14	0.0120135	-0.310034	0.341	0.393	1	-0.447284	Astro
2700089E24Rik	0.0120543	-0.4675	0.174	0.227	1	-0.674459	Astro
Tmed7	0.0124063	-0.601781	0.105	0.134	1	-0.868186	Astro
Asb13	0.0124386	0.519637	0.112	0.053	1	0.749678	Astro
Gm5428	0.0125666	-0.571893	0.08	0.103	1	-0.825067	Astro
Pigt	0.0126622	0.283216	0.31	0.218	1	0.408595	Astro
Vti1b	0.0126787	-0.326422	0.291	0.346	1	-0.470927	Astro
Zmym5	0.0127305	0.534361	0.125	0.062	1	0.770921	Astro
Cog4	0.0128335	0.465174	0.118	0.059	1	0.671105	Astro
Cdk5r1	0.0129033	0.737154	0.124	0.056	1	1.06349	Astro
N6amt1	0.0129064	0.354614	0.182	0.093	1	0.5116	Astro
Sfxn5	0.0129659	-0.363959	0.538	0.576	1	-0.525082	Astro
Ing3	0.0130785	0.527017	0.125	0.069	1	0.760325	Astro
Ubqln2	0.0130872	0.3448	0.218	0.128	1	0.497441	Astro
P4htm	0.013118	0.644634	0.132	0.059	1	0.93001	Astro
Dmap1	0.0134129	0.378217	0.186	0.115	1	0.545652	Astro
Arsk	0.0134273	0.414074	0.108	0.059	1	0.597382	Astro
Lin7c	0.0134703	0.262721	0.223	0.146	1	0.379026	Astro
Ap2b1	0.0135044	0.384337	0.187	0.106	1	0.554482	Astro
Wdr18	0.0136023	0.379951	0.23	0.134	1	0.548153	Astro
Fam45a	0.0136198	0.530334	0.133	0.069	1	0.765111	Astro
Mapk10	0.0136378	0.361127	0.285	0.184	1	0.520997	Astro
Btrc	0.0136931	0.495691	0.163	0.087	1	0.715131	Astro
Snrpb2	0.013698	-0.351122	0.205	0.231	1	-0.506562	Astro
Taok1	0.0137773	-0.435967	0.186	0.209	1	-0.628967	Astro
Pi4ka	0.0138048	0.324435	0.148	0.084	1	0.468061	Astro
Srek1	0.013817	0.368979	0.206	0.118	1	0.532324	Astro
Mfn1	0.0138326	0.316469	0.292	0.209	1	0.456568	Astro
Eif2b4	0.0139624	0.377047	0.182	0.103	1	0.543964	Astro
Gpatch2	0.0139707	0.500345	0.137	0.078	1	0.721846	Astro
Got1	0.0141128	0.393121	0.324	0.221	1	0.567153	Astro
1810013L24Rik	0.0141549	-0.560384	0.085	0.112	1	-0.808463	Astro
U2af2	0.0142406	0.413	0.202	0.112	1	0.595833	Astro
Rhou	0.0143247	0.398499	0.127	0.069	1	0.574913	Astro
Mrpl47	0.0144395	0.384543	0.133	0.069	1	0.554779	Astro
Ncbp2	0.0144671	0.256038	0.201	0.121	1	0.369384	Astro
Vcl	0.0144976	0.271474	0.215	0.143	1	0.391655	Astro
Timm44	0.0147217	0.258817	0.22	0.143	1	0.373394	Astro
Akap11	0.0147231	0.504074	0.181	0.093	1	0.727225	Astro
Klhdc3	0.0147734	0.579434	0.113	0.047	1	0.835946	Astro
Blzf1	0.0147949	0.634161	0.122	0.053	1	0.914901	Astro
2310003L22Rik	0.0148194	0.541401	0.107	0.044	1	0.781077	Astro
AW209491	0.0148393	0.427205	0.151	0.078	1	0.616327	Astro
Vgll4	0.0148615	0.252109	0.275	0.178	1	0.363716	Astro
Sun1	0.014891	0.499947	0.138	0.072	1	0.721271	Astro
Foxred1	0.0151138	0.406115	0.108	0.062	1	0.5859	Astro
Snhg5	0.0151887	0.380545	0.166	0.093	1	0.54901	Astro
Nfs1	0.0153402	0.281658	0.251	0.165	1	0.406346	Astro
Ngdn	0.0153463	0.255896	0.187	0.118	1	0.369179	Astro
Insig2	0.0154099	0.28088	0.246	0.159	1	0.405224	Astro
Sorbs2	0.0155053	0.675458	0.117	0.047	1	0.97448	Astro
Pdk2	0.0156715	0.285106	0.189	0.121	1	0.41132	Astro
Chd8	0.0156889	0.486434	0.141	0.078	1	0.701776	Astro
Polr2j	0.0157118	-0.313361	0.314	0.349	1	-0.452085	Astro
Snap23	0.0157979	0.496768	0.114	0.059	1	0.716684	Astro
Copb2	0.0158162	0.337607	0.213	0.143	1	0.487064	Astro
Flii	0.0158172	0.662724	0.108	0.05	1	0.956109	Astro
Clip3	0.0158545	0.285093	0.338	0.24	1	0.411302	Astro
Atf4	0.0158793	-0.395839	0.284	0.324	1	-0.571075	Astro
Grin2b	0.0158808	0.772151	0.133	0.056	1	1.11398	Astro
Sybu	0.0159181	0.27254	0.286	0.193	1	0.393192	Astro
M6pr	0.015959	0.294369	0.202	0.134	1	0.424685	Astro
Rars	0.0159635	0.567601	0.125	0.053	1	0.818875	Astro
Eif2s3y	0.0159772	0.255023	0.286	0.181	1	0.367921	Astro
Celf5	0.0160376	0.701388	0.104	0.04	1	1.01189	Astro
Jam3	0.0160444	0.264991	0.183	0.118	1	0.382301	Astro
Wbp1	0.0160936	0.391554	0.149	0.09	1	0.564893	Astro
Traf7	0.0161305	0.443947	0.123	0.062	1	0.640481	Astro
Rdx	0.0163778	-0.390877	0.203	0.246	1	-0.563917	Astro
Slu7	0.016382	0.315337	0.21	0.137	1	0.454935	Astro
Cux1	0.0164762	0.320115	0.118	0.065	1	0.461828	Astro
Oxct1	0.0165663	-0.279796	0.449	0.477	1	-0.40366	Astro
Nfat5	0.0165857	0.268863	0.241	0.171	1	0.387887	Astro
Rab12	0.0166252	0.766117	0.103	0.044	1	1.10527	Astro
Rnaseh2c	0.0166334	-0.482199	0.122	0.159	1	-0.695666	Astro
Dnaja3	0.0166923	0.55348	0.149	0.075	1	0.798503	Astro
Abca1	0.0167398	-0.407599	0.158	0.193	1	-0.588041	Astro
Atp5sl	0.0167932	0.352806	0.133	0.072	1	0.508991	Astro
Cttnbp2	0.0168027	0.491722	0.149	0.081	1	0.709404	Astro
Arpp21	0.0168041	0.491579	0.3	0.212	1	0.709198	Astro
Max	0.0168782	0.347037	0.242	0.15	1	0.500669	Astro
Fxc1	0.0170732	-0.331091	0.235	0.268	1	-0.477664	Astro
Sv2a	0.0171183	0.575372	0.119	0.047	1	0.830086	Astro
Fundc2	0.0171602	-0.340104	0.236	0.268	1	-0.490667	Astro
Jmjd1c	0.0173274	0.479841	0.198	0.115	1	0.692265	Astro
Zdhhc17	0.0173471	0.573846	0.129	0.069	1	0.827885	Astro
Selm	0.0173506	-0.302355	0.523	0.548	1	-0.436207	Astro
Cwf19l2	0.017385	0.557036	0.113	0.062	1	0.803633	Astro
Slmo2	0.0173887	-0.365683	0.276	0.308	1	-0.527568	Astro
Gphn	0.0174163	0.272112	0.213	0.14	1	0.392575	Astro
Clpx	0.0174317	0.401869	0.171	0.09	1	0.579774	Astro
1810030N24Rik	0.0175546	-0.380185	0.22	0.271	1	-0.548491	Astro
Zfhx2	0.0178974	0.574909	0.113	0.053	1	0.829419	Astro
Lrrc42	0.0180108	-0.580354	0.073	0.109	1	-0.837274	Astro
Arfip1	0.0181903	-0.550213	0.085	0.118	1	-0.79379	Astro
Taf1d	0.0182103	0.509179	0.115	0.059	1	0.734589	Astro
Atxn2l	0.0182321	0.431261	0.136	0.078	1	0.622178	Astro
Dpf3	0.0183386	0.333424	0.179	0.109	1	0.481029	Astro
Mpv17l	0.0183755	0.317384	0.133	0.075	1	0.457888	Astro
2019-03-07	0.0185778	0.408184	0.183	0.103	1	0.588885	Astro
Cdc23	0.0185881	0.525321	0.124	0.069	1	0.757878	Astro
Efhd2	0.0186059	0.322463	0.279	0.178	1	0.465216	Astro
Cox19	0.0187978	-0.387459	0.166	0.206	1	-0.558985	Astro
Nupr1	0.0190998	-0.286554	0.465	0.47	1	-0.41341	Astro
Gigyf1	0.0192666	0.571233	0.107	0.056	1	0.824116	Astro
2400003C14Rik	0.0192814	0.480799	0.149	0.075	1	0.693646	Astro
Rad50	0.0193085	0.583189	0.107	0.05	1	0.841364	Astro
Chst12	0.0193269	0.447336	0.139	0.069	1	0.64537	Astro
Ppil3	0.0194235	0.416119	0.157	0.093	1	0.600333	Astro
Srp19	0.0194281	-0.267883	0.355	0.374	1	-0.386473	Astro
Pja1	0.0195275	0.359922	0.232	0.146	1	0.519258	Astro
Reep5	0.0195724	-0.272452	0.685	0.741	1	-0.393066	Astro
Vps11	0.0196461	0.451436	0.144	0.081	1	0.651284	Astro
Mafg	0.0196787	0.324004	0.184	0.112	1	0.467439	Astro
Hdac8	0.0197113	0.261198	0.217	0.146	1	0.37683	Astro
Apip	0.0198911	0.255998	0.179	0.115	1	0.369327	Astro
Gng12	0.0200232	-0.306045	0.514	0.539	1	-0.44153	Astro
Nck1	0.0200332	0.395179	0.127	0.069	1	0.570123	Astro
Lmna	0.0202074	0.374564	0.12	0.059	1	0.540381	Astro
Phyhipl	0.020434	0.265033	0.261	0.181	1	0.382361	Astro
Sec22b	0.0205382	0.264547	0.263	0.162	1	0.381661	Astro
Pqbp1	0.0205456	0.273277	0.295	0.193	1	0.394255	Astro
Xrn2	0.0206132	0.31682	0.215	0.146	1	0.457075	Astro
Letm1	0.0208075	-0.570047	0.074	0.109	1	-0.822404	Astro
Rhob	0.0208193	-0.314411	0.208	0.212	1	-0.453599	Astro
Lama2	0.0209246	0.348243	0.104	0.053	1	0.502408	Astro
C030046I01Rik	0.0210315	0.270202	0.237	0.153	1	0.389819	Astro
Agpat3	0.0210453	-0.396363	0.286	0.305	1	-0.571831	Astro
Sec61b	0.0210992	-0.290871	0.432	0.442	1	-0.419639	Astro
Fahd1	0.0211037	0.299757	0.191	0.125	1	0.432458	Astro
Drg2	0.0211174	0.368195	0.152	0.072	1	0.531193	Astro
Efhd1	0.0211238	-0.551437	0.088	0.14	1	-0.795555	Astro
Morf4l2	0.0212203	-0.276337	0.297	0.327	1	-0.398669	Astro
Zfp560	0.0213442	0.339616	0.194	0.121	1	0.489962	Astro
Bax	0.0215568	-0.312766	0.407	0.427	1	-0.451226	Astro
Actr6	0.0216448	0.386362	0.143	0.084	1	0.557403	Astro
Stoml1	0.0217934	0.387303	0.159	0.087	1	0.55876	Astro
Strn4	0.0218227	0.475607	0.123	0.059	1	0.686155	Astro
Mrps9	0.0218709	0.334143	0.205	0.128	1	0.482067	Astro
Dnm1l	0.0218861	0.317444	0.237	0.153	1	0.457974	Astro
Gdpd1	0.0218911	0.257106	0.218	0.131	1	0.370926	Astro
Mical1	0.0219608	0.559965	0.108	0.056	1	0.807859	Astro
Far1	0.022085	0.290712	0.151	0.09	1	0.419409	Astro
Nudt7	0.0221486	0.402879	0.11	0.062	1	0.581232	Astro
Caskin1	0.0221729	0.266743	0.182	0.121	1	0.384828	Astro
Fam188a	0.0222097	0.444078	0.152	0.084	1	0.640669	Astro
Lrtm2	0.0222253	0.473519	0.148	0.081	1	0.683144	Astro
Zc3hc1	0.0223241	0.428776	0.134	0.075	1	0.618594	Astro
Ppp1r1b	0.0227839	0.622355	0.113	0.053	1	0.897869	Astro
Tbl3	0.0227902	0.591458	0.125	0.059	1	0.853293	Astro
Nudcd3	0.0228392	0.253499	0.279	0.19	1	0.365722	Astro
Bloc1s1	0.0228766	-0.46108	0.147	0.199	1	-0.665198	Astro
Supt3h	0.0230413	0.49534	0.103	0.053	1	0.714624	Astro
Mrps6	0.0231387	-0.448208	0.208	0.243	1	-0.646628	Astro
Fam58b	0.0232577	-0.417013	0.202	0.24	1	-0.601622	Astro
Wdr43	0.0233149	0.394156	0.13	0.069	1	0.568647	Astro
Prkce	0.0235866	0.589665	0.139	0.078	1	0.850706	Astro
Ptprd	0.0241301	0.425684	0.191	0.121	1	0.614132	Astro
BC005537	0.0241613	-0.47814	0.177	0.202	1	-0.68981	Astro
Gm11818	0.0245576	0.510944	0.102	0.05	1	0.737137	Astro
Specc1	0.0246822	-0.477709	0.103	0.143	1	-0.689189	Astro
Stard3nl	0.0248899	-0.550244	0.136	0.171	1	-0.793834	Astro
5730455P16Rik	0.0249021	0.392376	0.163	0.093	1	0.566079	Astro
Iqsec1	0.0250125	0.465668	0.146	0.078	1	0.671817	Astro
Psmg4	0.0251227	-0.372106	0.166	0.199	1	-0.536836	Astro
Phf20	0.0253809	0.260032	0.202	0.121	1	0.375147	Astro
Rabep1	0.0254545	0.489706	0.13	0.069	1	0.706496	Astro
4732418C07Rik	0.025502	-0.373912	0.198	0.231	1	-0.539442	Astro
Creb3	0.0255282	0.328892	0.22	0.15	1	0.474491	Astro
Tbc1d19	0.0255317	0.370664	0.128	0.075	1	0.534755	Astro
Ralgds	0.0255653	0.266798	0.233	0.181	1	0.384909	Astro
Pcca	0.0255687	0.251113	0.159	0.097	1	0.362279	Astro
Arl2bp	0.025691	-0.403746	0.132	0.146	1	-0.582482	Astro
D730040F13Rik	0.025763	0.370119	0.164	0.097	1	0.533969	Astro
Zc3h15	0.0257715	-0.314765	0.245	0.271	1	-0.45411	Astro
Commd8	0.025941	0.307193	0.252	0.162	1	0.443186	Astro
Fgd4	0.0259537	0.260506	0.141	0.087	1	0.37583	Astro
Zfp428	0.0260105	-0.482309	0.085	0.109	1	-0.695824	Astro
Cr1l	0.026042	0.413319	0.142	0.087	1	0.596293	Astro
2310008H09Rik	0.026183	0.256933	0.228	0.131	1	0.370675	Astro
Camk2a	0.0264177	0.466427	0.171	0.109	1	0.672911	Astro
Pigk	0.026682	0.384601	0.146	0.084	1	0.554862	Astro
Mtus1	0.0269314	0.473915	0.105	0.059	1	0.683715	Astro
Snapc1	0.0270855	0.54728	0.138	0.065	1	0.789559	Astro
Pum1	0.0272534	0.330035	0.215	0.125	1	0.47614	Astro
Snhg4	0.0272606	0.31472	0.151	0.087	1	0.454044	Astro
Samd4b	0.0272804	0.328586	0.141	0.078	1	0.474049	Astro
Nrbp1	0.0275023	0.422363	0.207	0.131	1	0.609342	Astro
Tm7sf2	0.0277614	0.401336	0.127	0.072	1	0.579006	Astro
Aes	0.0279009	0.338343	0.235	0.146	1	0.488126	Astro
Abcc5	0.0283169	0.374288	0.193	0.118	1	0.539984	Astro
Pldn	0.0288348	0.372739	0.107	0.05	1	0.537748	Astro
Eif2s1	0.0289085	0.295171	0.197	0.118	1	0.425842	Astro
Gpr107	0.0289505	0.338779	0.173	0.109	1	0.488755	Astro
Eif4g2	0.029104	-0.292278	0.499	0.533	1	-0.421668	Astro
Got2	0.0291967	0.425014	0.161	0.09	1	0.613165	Astro
Gm10073	0.0293375	-0.499891	0.094	0.128	1	-0.721191	Astro
Fam53b	0.0293626	0.528485	0.109	0.053	1	0.762442	Astro
Herpud2	0.0293728	-0.452799	0.079	0.112	1	-0.653251	Astro
0610009O20Rik	0.0293827	0.368532	0.168	0.106	1	0.531679	Astro
Atat1	0.0294743	0.250262	0.206	0.118	1	0.361052	Astro
Synj2bp	0.0294836	0.306163	0.168	0.1	1	0.4417	Astro
Ap3b1	0.029694	0.355781	0.104	0.056	1	0.513283	Astro
Ring1	0.0297645	-0.461371	0.082	0.112	1	-0.665617	Astro
Tgs1	0.0299763	0.455879	0.151	0.087	1	0.657695	Astro
Gca	0.0300654	0.538469	0.105	0.053	1	0.776847	Astro
Btg1	0.0301334	-0.338213	0.169	0.193	1	-0.487938	Astro
Sirt7	0.0301545	0.349288	0.167	0.109	1	0.503916	Astro
Hsd17b10	0.0302365	-0.301882	0.415	0.445	1	-0.435524	Astro
Dnttip2	0.030542	0.38641	0.136	0.087	1	0.557472	Astro
Cnp	0.030557	-0.318671	0.517	0.573	1	-0.459746	Astro
Nceh1	0.0306286	0.51147	0.128	0.072	1	0.737895	Astro
2310044G17Rik	0.0306818	0.448117	0.138	0.078	1	0.646497	Astro
Src	0.0311572	0.429448	0.11	0.062	1	0.619563	Astro
Rdh14	0.0312709	-0.39929	0.134	0.165	1	-0.576054	Astro
Klhl24	0.0315295	0.382247	0.148	0.084	1	0.551465	Astro
Elp4	0.0317669	0.353041	0.157	0.103	1	0.509331	Astro
1110003E01Rik	0.0317711	-0.287766	0.404	0.455	1	-0.415159	Astro
Pak1ip1	0.0317882	0.269429	0.275	0.174	1	0.388704	Astro
Ppp2r3c	0.0318949	-0.456577	0.104	0.128	1	-0.658701	Astro
Pon2	0.0320875	-0.259533	0.779	0.766	1	-0.374427	Astro
Lyrm4	0.0321438	-0.457279	0.132	0.171	1	-0.659715	Astro
Ilf3	0.03219	0.611325	0.115	0.05	1	0.881956	Astro
Tln1	0.0322042	-0.352522	0.174	0.199	1	-0.508582	Astro
Pdcd4	0.0322143	-0.396817	0.192	0.24	1	-0.572486	Astro
Bin1	0.0322897	-0.347194	0.123	0.128	1	-0.500895	Astro
Zfp91	0.0323551	0.291816	0.147	0.093	1	0.421002	Astro
Cab39	0.0324545	0.409065	0.143	0.069	1	0.590156	Astro
Gm9493	0.0327174	0.473524	0.118	0.059	1	0.683151	Astro
Sf3a3	0.0327612	0.257695	0.162	0.097	1	0.371775	Astro
Hnrnph2	0.0328113	0.251157	0.292	0.199	1	0.362343	Astro
Ppp1r8	0.0329802	0.290154	0.138	0.087	1	0.418604	Astro
Trim37	0.0330348	-0.501469	0.104	0.121	1	-0.723466	Astro
Nop10	0.0332507	-0.257849	0.395	0.452	1	-0.371998	Astro
Atxn7	0.033326	0.447382	0.133	0.072	1	0.645436	Astro
Pde1a	0.0333878	0.913789	0.109	0.05	1	1.31832	Astro
Trim2	0.0334237	-0.324274	0.129	0.115	1	-0.467828	Astro
Thoc7	0.0335019	-0.311935	0.285	0.33	1	-0.450027	Astro
Gprc5b	0.0335384	-0.354901	0.26	0.29	1	-0.512014	Astro
Mpp1	0.0336042	0.687794	0.102	0.047	1	0.992277	Astro
Mlx	0.0336743	0.344408	0.151	0.087	1	0.496875	Astro
Zfp800	0.0338548	0.323965	0.107	0.059	1	0.467383	Astro
Ppp1cb	0.0340185	-0.38379	0.279	0.283	1	-0.553692	Astro
Sox8	0.0340286	-0.373565	0.134	0.178	1	-0.53894	Astro
Pnpla8	0.0342702	-0.48868	0.104	0.134	1	-0.705016	Astro
Mras	0.0342955	-0.288183	0.452	0.467	1	-0.415761	Astro
Mettl7a1	0.0343306	0.271867	0.173	0.112	1	0.392222	Astro
Opa3	0.0344192	-0.404082	0.132	0.178	1	-0.582967	Astro
Yme1l1	0.0345019	0.394432	0.164	0.093	1	0.569045	Astro
Fdxr	0.0346785	0.311494	0.163	0.112	1	0.44939	Astro
Zfp106	0.0347246	-0.340615	0.144	0.174	1	-0.491404	Astro
Zfp191	0.0347784	0.253642	0.178	0.112	1	0.365929	Astro
Krtcap2	0.0349201	-0.282307	0.489	0.551	1	-0.407284	Astro
Ddx3y	0.0350214	0.254578	0.274	0.19	1	0.367278	Astro
0610007P22Rik	0.0354433	-0.401451	0.109	0.134	1	-0.579172	Astro
Cir1	0.0354959	0.281151	0.272	0.187	1	0.405615	Astro
1110005A03Rik	0.0356031	-0.344902	0.248	0.277	1	-0.497588	Astro
Synj1	0.0359755	0.334968	0.198	0.121	1	0.483256	Astro
Ccdc80	0.0362649	-0.366623	0.147	0.187	1	-0.528925	Astro
Slc13a5	0.0363059	0.278669	0.152	0.097	1	0.402034	Astro
Otub1	0.0363111	0.321348	0.248	0.15	1	0.463607	Astro
Chmp3	0.0365486	0.289186	0.22	0.14	1	0.417208	Astro
Eif5	0.0374767	-0.380498	0.24	0.277	1	-0.548942	Astro
Ccdc25	0.037496	0.34164	0.159	0.087	1	0.492883	Astro
Adss	0.0383494	0.386354	0.157	0.093	1	0.557391	Astro
Prosc	0.0383531	0.377566	0.159	0.093	1	0.544713	Astro
Clic1	0.03839	-0.391624	0.21	0.24	1	-0.564994	Astro
Zfp329	0.038472	0.365195	0.197	0.134	1	0.526865	Astro
9530068E07Rik	0.0388036	-0.434093	0.117	0.146	1	-0.626263	Astro
Ssr2	0.0388048	-0.304053	0.267	0.293	1	-0.438656	Astro
Kdm2a	0.0390297	0.417057	0.114	0.069	1	0.601687	Astro
Ubr4	0.0391393	0.385946	0.141	0.075	1	0.556803	Astro
Chst10	0.0392011	0.300064	0.146	0.097	1	0.432901	Astro
Nat8	0.0396196	0.358321	0.176	0.131	1	0.516948	Astro
Stx18	0.0397307	0.294793	0.199	0.131	1	0.425297	Astro
1500009C09Rik	0.0398146	-0.274521	0.478	0.495	1	-0.39605	Astro
Mrps22	0.0399534	0.252116	0.168	0.106	1	0.363727	Astro
Ralgps1	0.0402023	0.516053	0.114	0.056	1	0.744508	Astro
Lrrc8c	0.0405354	0.349265	0.123	0.084	1	0.503883	Astro
Csnk1d	0.0406004	0.375771	0.134	0.075	1	0.542124	Astro
Ppil2	0.0408874	0.279716	0.23	0.153	1	0.403544	Astro
Heatr7a	0.0408967	0.400048	0.119	0.062	1	0.577147	Astro
Psme3	0.0409211	-0.461877	0.092	0.118	1	-0.666347	Astro
Surf2	0.0411016	0.308582	0.162	0.1	1	0.44519	Astro
Mcc	0.0412087	0.357392	0.112	0.062	1	0.515608	Astro
Oplah	0.0414825	0.396199	0.142	0.09	1	0.571594	Astro
Hnmt	0.0418727	0.384618	0.137	0.087	1	0.554887	Astro
Mapk1	0.0418986	0.396244	0.196	0.125	1	0.571659	Astro
Mapk8	0.0419107	0.417909	0.129	0.062	1	0.602915	Astro
Ube2h	0.0419191	-0.497126	0.087	0.112	1	-0.717202	Astro
Cd99l2	0.0419913	0.369996	0.138	0.081	1	0.533791	Astro
Lin37	0.0420714	0.444218	0.117	0.062	1	0.640871	Astro
A630007B06Rik	0.0421668	0.347863	0.123	0.065	1	0.501861	Astro
Tnfrsf19	0.0421844	-0.354864	0.276	0.299	1	-0.511961	Astro
Rab1b	0.0423014	0.333098	0.158	0.09	1	0.480559	Astro
Syncrip	0.0423214	-0.433508	0.161	0.181	1	-0.62542	Astro
Gpt2	0.0424492	-0.460922	0.084	0.106	1	-0.66497	Astro
Epc1	0.0425264	0.320347	0.138	0.078	1	0.462163	Astro
Galk1	0.0426885	0.279211	0.151	0.1	1	0.402816	Astro
Utp3	0.0426913	0.272849	0.194	0.121	1	0.393638	Astro
5031425E22Rik	0.0427382	-0.423614	0.12	0.162	1	-0.611146	Astro
Appbp2	0.0429505	0.272647	0.173	0.103	1	0.393347	Astro
Adcy2	0.0430246	0.255972	0.153	0.093	1	0.369289	Astro
B230312A22Rik	0.0432196	0.428052	0.115	0.069	1	0.617548	Astro
Pcyox1l	0.0432764	-0.468775	0.1	0.125	1	-0.6763	Astro
Gripap1	0.0433156	0.294303	0.187	0.112	1	0.42459	Astro
Skp1a	0.0433564	-0.259404	0.511	0.545	1	-0.374241	Astro
Rtcd1	0.043564	-0.433954	0.092	0.106	1	-0.626063	Astro
Timm10	0.0436467	-0.302964	0.257	0.277	1	-0.437084	Astro
Alkbh5	0.0436618	0.306355	0.137	0.084	1	0.441976	Astro
Rrp9	0.0440437	0.447953	0.125	0.078	1	0.64626	Astro
Fkbp4	0.0443786	-0.333503	0.157	0.168	1	-0.481144	Astro
Fnip1	0.0444783	0.353287	0.125	0.065	1	0.509685	Astro
Ahcyl2	0.0447556	0.347206	0.107	0.069	1	0.500912	Astro
Ddit4	0.0450719	-0.360548	0.363	0.405	1	-0.52016	Astro
Trp53inp2	0.0451099	-0.459268	0.118	0.137	1	-0.662583	Astro
Xrcc4	0.0451248	0.3346	0.148	0.09	1	0.482726	Astro
Abhd12	0.0454111	-0.364876	0.117	0.134	1	-0.526404	Astro
Ganc	0.0454416	0.487352	0.12	0.072	1	0.703101	Astro
Tarbp2	0.0455342	0.303215	0.114	0.072	1	0.437447	Astro
Epb4.1l2	0.0458799	-0.374989	0.201	0.234	1	-0.540995	Astro
Mblac2	0.0458854	0.260727	0.169	0.097	1	0.37615	Astro
Mus81	0.0460699	0.379423	0.132	0.084	1	0.547392	Astro
Plod1	0.046277	-0.454112	0.092	0.128	1	-0.655145	Astro
Fuz	0.0462929	0.256555	0.162	0.103	1	0.37013	Astro
D16H22S680E	0.0465669	0.381082	0.162	0.1	1	0.549785	Astro
Myo5a	0.0468432	0.528946	0.105	0.04	1	0.763108	Astro
Btbd9	0.046961	-0.440551	0.09	0.106	1	-0.635581	Astro
Nt5m	0.0469614	-0.306355	0.138	0.159	1	-0.441977	Astro
Sorl1	0.047026	0.297863	0.163	0.1	1	0.429725	Astro
Lztr1	0.0473936	0.409329	0.137	0.081	1	0.590537	Astro
Canx	0.0476641	-0.296766	0.413	0.461	1	-0.428143	Astro
Mrpl34	0.0476862	-0.274655	0.422	0.452	1	-0.396244	Astro
Gnl1	0.0476954	0.342344	0.142	0.087	1	0.493898	Astro
Maea	0.0477169	0.274603	0.147	0.072	1	0.396169	Astro
Plk2	0.0478379	0.460672	0.13	0.078	1	0.66461	Astro
Atp6v1g2	0.0479892	0.650086	0.232	0.165	1	0.937876	Astro
Mbip	0.0479948	0.331819	0.11	0.059	1	0.478714	Astro
Clpb	0.0483183	0.293614	0.164	0.109	1	0.423596	Astro
Gtpbp5	0.0483955	0.265819	0.173	0.125	1	0.383495	Astro
Cops7b	0.0484216	0.31915	0.118	0.069	1	0.460436	Astro
Bag5	0.048422	0.317667	0.161	0.097	1	0.458297	Astro
Dbt	0.0490847	0.335191	0.137	0.09	1	0.483579	Astro
Pdpk1	0.0491758	0.344165	0.119	0.069	1	0.496524	Astro
Psd3	0.049384	0.340532	0.163	0.106	1	0.491284	Astro
Slx1b	0.0494361	0.265304	0.115	0.065	1	0.382752	Astro
Chordc1	0.0494531	0.349067	0.143	0.084	1	0.503598	Astro
Smn1	0.0494726	0.382146	0.107	0.053	1	0.55132	Astro
Slc16a2	0.0497313	-0.584105	0.102	0.112	1	-0.842686	Astro
Atf2	0.0500199	0.357518	0.13	0.075	1	0.515789	Astro
Rab13	0.0500656	0.263641	0.125	0.081	1	0.380353	Astro
Tssc4	0.0500857	0.250742	0.207	0.134	1	0.361744	Astro
Gamt	0.0501125	-0.462167	0.08	0.106	1	-0.666766	Astro
Aspscr1	0.050369	-0.386796	0.157	0.181	1	-0.558029	Astro
Zfp148	0.0505929	0.332535	0.192	0.131	1	0.479747	Astro
Celf1	0.0509215	0.306762	0.252	0.165	1	0.442564	Astro
Dmp1	0.0512317	0.502489	0.108	0.065	1	0.724939	Astro
Hspb8	0.0515208	-0.48839	0.169	0.206	1	-0.704598	Astro
Serinc3	0.051607	0.280862	0.151	0.087	1	0.405198	Astro
Vezt	0.0518685	0.277722	0.117	0.059	1	0.400668	Astro
Cbr4	0.0521106	0.335925	0.124	0.072	1	0.484637	Astro
Vapa	0.0521282	-0.356067	0.152	0.171	1	-0.513696	Astro
A930001N09Rik	0.0521961	0.311892	0.147	0.09	1	0.449965	Astro
Polr3k	0.0524289	0.321046	0.153	0.09	1	0.463172	Astro
Atxn2	0.0524308	0.339134	0.161	0.093	1	0.489267	Astro
BC023829	0.052506	-0.43926	0.085	0.115	1	-0.633718	Astro
Zfp260	0.0526673	0.280348	0.12	0.069	1	0.404456	Astro
Nit1	0.0528466	0.346721	0.167	0.109	1	0.500213	Astro
Etf1	0.0529318	0.264379	0.158	0.1	1	0.381418	Astro
Nt5c3l	0.0531741	0.296291	0.169	0.121	1	0.427457	Astro
Fam32a	0.05335	-0.304881	0.285	0.315	1	-0.439851	Astro
Ppp1r12a	0.0533533	0.290934	0.182	0.112	1	0.419729	Astro
Dtymk	0.0533792	-0.38068	0.196	0.209	1	-0.549206	Astro
Bicd2	0.0537292	0.351027	0.139	0.087	1	0.506424	Astro
Arid4b	0.0538732	0.31182	0.21	0.134	1	0.449861	Astro
1110057K04Rik	0.0542359	0.262671	0.153	0.097	1	0.378955	Astro
Exosc3	0.0542574	-0.561329	0.073	0.103	1	-0.809826	Astro
Map4k4	0.0542633	-0.402109	0.13	0.174	1	-0.58012	Astro
Phkb	0.0545783	0.328262	0.181	0.121	1	0.473581	Astro
Ethe1	0.0550378	-0.439124	0.11	0.118	1	-0.633522	Astro
Tbl1xr1	0.0552903	0.505348	0.114	0.065	1	0.729063	Astro
Tubgcp2	0.0555664	0.474837	0.102	0.059	1	0.685045	Astro
Zbtb38	0.0557915	0.284331	0.182	0.121	1	0.410203	Astro
Ccdc85a	0.055878	0.316441	0.138	0.087	1	0.456528	Astro
Tex261	0.0564624	-0.350899	0.189	0.231	1	-0.506241	Astro
Dhcr24	0.0574984	0.358858	0.143	0.093	1	0.517723	Astro
Aasdhppt	0.0576184	0.259191	0.222	0.15	1	0.373934	Astro
Cpt1a	0.0578364	0.265003	0.136	0.087	1	0.382319	Astro
Dmwd	0.0579508	0.427971	0.124	0.072	1	0.617431	Astro
Oscp1	0.0581421	0.306207	0.159	0.097	1	0.441764	Astro
Tcta	0.0584208	0.299181	0.144	0.09	1	0.431627	Astro
Scd1	0.058542	-0.480744	0.184	0.24	1	-0.693567	Astro
2810002N01Rik	0.058613	0.321374	0.181	0.125	1	0.463645	Astro
Hnrnpa0	0.0586407	0.35481	0.112	0.056	1	0.511883	Astro
Snrpn	0.0592819	0.354943	0.523	0.452	1	0.512074	Astro
Pigyl	0.0593162	-0.264299	0.373	0.408	1	-0.381303	Astro
Snapc3	0.0593258	0.321003	0.152	0.093	1	0.463109	Astro
Sult1a1	0.0593286	-0.25099	0.194	0.231	1	-0.362102	Astro
Usp54	0.059385	0.375363	0.128	0.084	1	0.541534	Astro
Arfip2	0.0599588	0.378442	0.13	0.075	1	0.545977	Astro
Morn2	0.0603343	-0.415154	0.171	0.206	1	-0.598941	Astro
Zfp385a	0.0606178	0.346142	0.119	0.069	1	0.499377	Astro
Cxx1c	0.0607444	0.375622	0.149	0.084	1	0.541909	Astro
Ncoa2	0.0612255	0.40018	0.117	0.065	1	0.577338	Astro
Fam123a	0.061271	0.267778	0.167	0.118	1	0.386322	Astro
Tbc1d7	0.06165	-0.415793	0.097	0.118	1	-0.599863	Astro
Herc1	0.0622626	0.286595	0.231	0.146	1	0.413469	Astro
Zcchc17	0.0626334	-0.297157	0.339	0.336	1	-0.428707	Astro
Ttc19	0.062728	0.359027	0.167	0.112	1	0.517966	Astro
Fam110b	0.0628406	0.372211	0.133	0.084	1	0.536987	Astro
Dnajb11	0.0628453	-0.339622	0.223	0.259	1	-0.48997	Astro
Txlng	0.0630129	0.366537	0.107	0.062	1	0.528801	Astro
4930471M23Rik	0.0630146	0.315716	0.163	0.109	1	0.455483	Astro
Vamp2	0.0630399	0.297533	0.258	0.171	1	0.42925	Astro
Mau2	0.0630452	0.399144	0.134	0.075	1	0.575843	Astro
Nit2	0.0630477	0.2784	0.136	0.09	1	0.401646	Astro
Cdc42ep4	0.063117	-0.357995	0.263	0.296	1	-0.516478	Astro
Caprin1	0.0632401	-0.439754	0.149	0.162	1	-0.63443	Astro
2410002F23Rik	0.0636715	0.266625	0.129	0.084	1	0.384659	Astro
A2ld1	0.0638705	0.263282	0.102	0.059	1	0.379836	Astro
Sqrdl	0.0641192	0.277271	0.12	0.084	1	0.400017	Astro
Golga4	0.064195	0.425589	0.149	0.093	1	0.613995	Astro
Ap1m1	0.0642478	0.392311	0.127	0.072	1	0.565985	Astro
Hmgcr	0.0644332	-0.267371	0.384	0.405	1	-0.385734	Astro
Dtd1	0.0645302	0.394866	0.203	0.137	1	0.569671	Astro
Taf9b	0.0648517	0.329802	0.119	0.075	1	0.475804	Astro
Zmiz1	0.0653922	0.493704	0.109	0.059	1	0.712264	Astro
Syn1	0.0654924	0.416263	0.12	0.059	1	0.600541	Astro
Gpx7	0.0656472	-0.535067	0.082	0.115	1	-0.771939	Astro
Prr5	0.0656884	-0.404569	0.191	0.237	1	-0.583669	Astro
Dusp18	0.065733	-0.345391	0.124	0.128	1	-0.498293	Astro
Armcx1	0.0659767	0.471271	0.104	0.056	1	0.6799	Astro
Tecpr1	0.0665029	0.294566	0.186	0.128	1	0.424968	Astro
Cpt1c	0.0665838	0.456498	0.105	0.056	1	0.658587	Astro
Nkap	0.0673317	0.396204	0.148	0.069	1	0.571602	Astro
Tpd52	0.0674257	0.317488	0.118	0.062	1	0.458038	Astro
Zdhhc6	0.0677849	-0.401663	0.084	0.106	1	-0.579477	Astro
Srsf11	0.0683363	-0.303939	0.232	0.259	1	-0.438491	Astro
Gabra4	0.06851	0.372006	0.113	0.059	1	0.536692	Astro
Rgs7bp	0.0686587	0.315702	0.141	0.075	1	0.455462	Astro
Snrpd3	0.0687255	-0.265851	0.361	0.417	1	-0.383541	Astro
Atp5l-ps1	0.0687777	0.263355	0.108	0.062	1	0.379941	Astro
D19Ertd737e	0.0691081	-0.406021	0.124	0.156	1	-0.585764	Astro
Phyhip	0.0693751	0.446661	0.105	0.05	1	0.644395	Astro
Snhg12	0.0694134	0.340655	0.117	0.062	1	0.491461	Astro
Daglb	0.0696287	-0.384867	0.105	0.128	1	-0.555246	Astro
Hrh1	0.0705299	0.30662	0.114	0.062	1	0.442359	Astro
Nap1l1	0.0705391	-0.323503	0.266	0.287	1	-0.466716	Astro
Sh3bgrl	0.071191	-0.388662	0.211	0.221	1	-0.56072	Astro
Paqr4	0.0714306	0.333229	0.156	0.109	1	0.480748	Astro
Hyal1	0.0717491	0.294932	0.11	0.062	1	0.425497	Astro
Prmt7	0.0722447	0.377507	0.108	0.053	1	0.544627	Astro
Celsr2	0.0723181	0.356477	0.186	0.115	1	0.514288	Astro
Pdcl	0.0724722	0.260207	0.13	0.1	1	0.3754	Astro
Slc25a44	0.072518	0.308214	0.127	0.069	1	0.444659	Astro
Pafah1b2	0.0726348	-0.304836	0.129	0.131	1	-0.439785	Astro
Nr2c2ap	0.0730445	-0.410867	0.118	0.14	1	-0.592756	Astro
Rere	0.0730979	0.280725	0.151	0.093	1	0.405001	Astro
Acad9	0.0731699	0.314889	0.153	0.093	1	0.454288	Astro
Stx1b	0.0732988	0.380912	0.143	0.087	1	0.54954	Astro
Fam98b	0.0738535	0.266066	0.133	0.078	1	0.383852	Astro
2310045N01Rik	0.0739128	-0.460526	0.137	0.15	1	-0.664398	Astro
Resp18	0.0740375	0.537735	0.128	0.072	1	0.775787	Astro
Rad23b	0.0741627	-0.413726	0.127	0.143	1	-0.59688	Astro
Agfg2	0.0746142	-0.492047	0.092	0.106	1	-0.709874	Astro
Klhl9	0.0753641	-0.302335	0.119	0.15	1	-0.436177	Astro
Lman2	0.0761981	-0.271819	0.201	0.209	1	-0.392151	Astro
1500012F01Rik	0.0764133	0.308902	0.186	0.131	1	0.445651	Astro
Carkd	0.0768472	-0.312751	0.403	0.393	1	-0.451205	Astro
Golga1	0.076942	0.387141	0.184	0.112	1	0.558527	Astro
Pak2	0.0776507	0.285836	0.151	0.109	1	0.412375	Astro
Nedd4l	0.0777549	0.452893	0.107	0.044	1	0.653387	Astro
Ikbkb	0.0778411	0.4149	0.123	0.072	1	0.598574	Astro
4833420G17Rik	0.0781674	0.269618	0.113	0.065	1	0.388977	Astro
Afg3l1	0.0783416	0.288388	0.172	0.118	1	0.416055	Astro
Emp2	0.0788167	-0.342317	0.37	0.389	1	-0.493859	Astro
Th1l	0.0795912	0.260712	0.172	0.118	1	0.376128	Astro
Nckap5	0.0799595	0.262429	0.113	0.087	1	0.378605	Astro
Ccni	0.0802315	-0.359935	0.182	0.165	1	-0.519276	Astro
1810020D17Rik	0.0805903	-0.320435	0.43	0.458	1	-0.462291	Astro
Pdcd6ip	0.0807951	0.477856	0.102	0.053	1	0.6894	Astro
Zfand6	0.0808096	-0.260194	0.304	0.315	1	-0.375381	Astro
Cfl2	0.0809425	-0.266311	0.255	0.287	1	-0.384205	Astro
Syn2	0.0816205	0.487663	0.173	0.093	1	0.703549	Astro
Il11ra1	0.0816349	-0.333959	0.324	0.352	1	-0.481801	Astro
2610002J02Rik	0.0817698	-0.322097	0.172	0.174	1	-0.464687	Astro
Rnf115	0.0817868	-0.38919	0.125	0.146	1	-0.561483	Astro
Cml5	0.0819161	0.32278	0.11	0.075	1	0.465672	Astro
Ppp1r15a	0.0837205	-0.357759	0.191	0.215	1	-0.516137	Astro
Dkc1	0.0837859	0.327321	0.105	0.056	1	0.472225	Astro
5730409E04Rik	0.0843043	0.381645	0.105	0.059	1	0.550598	Astro
Mark2	0.0851532	0.504671	0.138	0.075	1	0.728086	Astro
Wdr33	0.0854577	0.287099	0.104	0.056	1	0.414197	Astro
Ddah2	0.0857099	-0.326582	0.335	0.364	1	-0.471159	Astro
Lztfl1	0.0860129	0.254515	0.147	0.09	1	0.367187	Astro
Sec22a	0.0860378	-0.351705	0.113	0.134	1	-0.507404	Astro
Prps1	0.0862253	0.293342	0.151	0.09	1	0.423203	Astro
Ankhd1	0.0864286	0.37412	0.104	0.062	1	0.539741	Astro
Lsm12	0.086614	0.289854	0.159	0.097	1	0.418171	Astro
Hmg20b	0.0866301	-0.355321	0.169	0.206	1	-0.51262	Astro
Tigd2	0.0873758	-0.401031	0.084	0.106	1	-0.578565	Astro
Gnl2	0.0877676	0.297365	0.143	0.097	1	0.429008	Astro
Ube2e2	0.088017	0.375192	0.112	0.053	1	0.541287	Astro
Klhl22	0.0896848	0.290735	0.107	0.062	1	0.419442	Astro
Chmp2b	0.0897053	-0.400214	0.119	0.143	1	-0.577386	Astro
Asb8	0.0899615	-0.30059	0.197	0.209	1	-0.433659	Astro
Shisa5	0.0903516	0.266913	0.222	0.146	1	0.385074	Astro
Ivns1abp	0.0905458	-0.328199	0.138	0.146	1	-0.473492	Astro
R3hdm2	0.0908928	0.344847	0.13	0.078	1	0.497509	Astro
Arhgap32	0.0909266	0.296749	0.164	0.103	1	0.428118	Astro
Ssr1	0.0910717	-0.25966	0.237	0.252	1	-0.374611	Astro
Slc30a6	0.0911965	0.294864	0.113	0.078	1	0.425399	Astro
Ablim1	0.0921157	0.289513	0.144	0.081	1	0.417678	Astro
Hat1	0.0923726	0.363127	0.109	0.059	1	0.523881	Astro
Cmpk1	0.0923995	-0.331482	0.24	0.283	1	-0.478227	Astro
Mki67ip	0.0927472	0.259771	0.162	0.103	1	0.37477	Astro
Celf4	0.0928099	0.564613	0.191	0.143	1	0.814564	Astro
Bmp2k	0.0930416	0.279108	0.124	0.081	1	0.402667	Astro
Map2k7	0.0934371	0.338317	0.141	0.075	1	0.488088	Astro
Pddc1	0.093476	-0.42058	0.103	0.118	1	-0.606768	Astro
Cog6	0.0934788	0.334299	0.104	0.065	1	0.482292	Astro
Rabif	0.0934962	0.300902	0.11	0.059	1	0.434109	Astro
1500003O03Rik	0.0939363	0.31328	0.158	0.103	1	0.451968	Astro
Zfpl1	0.0944395	-0.425295	0.144	0.165	1	-0.61357	Astro
Ints10	0.0946016	0.392644	0.117	0.062	1	0.566466	Astro
Afap1	0.0950042	-0.413067	0.089	0.118	1	-0.595929	Astro
Pigf	0.0953727	-0.39745	0.098	0.118	1	-0.573399	Astro
Rtn4	0.0954275	0.329156	0.33	0.268	1	0.474872	Astro
Blvrb	0.0956971	-0.311061	0.23	0.255	1	-0.448767	Astro
Tnfaip1	0.0958205	0.2555	0.199	0.128	1	0.368609	Astro
Usp3	0.0960054	0.312106	0.102	0.065	1	0.450274	Astro
Pcmtd2	0.0961062	0.253774	0.143	0.078	1	0.366119	Astro
Plekhj1	0.0965003	-0.261248	0.269	0.277	1	-0.376901	Astro
Slc25a14	0.0975225	0.26735	0.154	0.097	1	0.385705	Astro
Fads1	0.0983322	-0.346077	0.269	0.312	1	-0.499283	Astro
Irak1	0.0985376	0.374574	0.129	0.072	1	0.540395	Astro
Ccdc23	0.0985742	-0.31134	0.336	0.393	1	-0.449168	Astro
Gnl3l	0.0995038	0.270062	0.127	0.072	1	0.389617	Astro
Arfgap1	0.0996531	0.356424	0.136	0.078	1	0.514211	Astro
Aqr	0.100395	0.272769	0.13	0.084	1	0.393522	Astro
Cyp4f14	0.100957	-0.280464	0.212	0.246	1	-0.404624	Astro
Mapk1ip1	0.100984	0.275367	0.144	0.097	1	0.397271	Astro
Rabgap1l	0.101043	0.398391	0.104	0.059	1	0.574757	Astro
Rabepk	0.101166	0.296068	0.164	0.103	1	0.427135	Astro
Sncb	0.101684	0.664112	0.263	0.212	1	0.958111	Astro
Arl6ip4	0.102132	0.25956	0.169	0.112	1	0.374467	Astro
Eid1	0.104453	0.281256	0.133	0.078	1	0.405766	Astro
Fam195a	0.104802	-0.292134	0.159	0.202	1	-0.42146	Astro
Ubxn2b	0.104941	0.358462	0.127	0.078	1	0.517151	Astro
Braf	0.10538	0.2996	0.11	0.056	1	0.432231	Astro
Med13l	0.105382	0.355243	0.123	0.072	1	0.512507	Astro
Dus2l	0.105679	0.303222	0.112	0.072	1	0.437456	Astro
Smarca2	0.105814	0.265755	0.206	0.137	1	0.383404	Astro
A130022J15Rik	0.10586	-0.310187	0.139	0.162	1	-0.447505	Astro
Map3k12	0.105884	0.276446	0.105	0.062	1	0.398827	Astro
Dnajb14	0.105956	-0.333501	0.132	0.15	1	-0.48114	Astro
Cabin1	0.106405	0.408762	0.104	0.056	1	0.589719	Astro
Gatad1	0.106422	-0.337314	0.13	0.137	1	-0.486641	Astro
Itpr2	0.107418	0.273216	0.203	0.159	1	0.394167	Astro
AI314180	0.107543	0.281435	0.137	0.087	1	0.406025	Astro
Gda	0.10774	0.408751	0.103	0.047	1	0.589704	Astro
Tipin	0.107764	-0.368552	0.164	0.178	1	-0.531708	Astro
Naa10	0.108753	-0.354729	0.151	0.168	1	-0.511765	Astro
Tsr2	0.109293	0.415434	0.107	0.062	1	0.599345	Astro
Trim41	0.10933	0.264972	0.112	0.062	1	0.382273	Astro
Polr3gl	0.109546	0.273993	0.124	0.081	1	0.395289	Astro
Wfs1	0.10971	0.295278	0.127	0.087	1	0.425996	Astro
Pex14	0.110352	0.321423	0.174	0.109	1	0.463716	Astro
Adnp	0.111448	-0.432673	0.105	0.112	1	-0.624216	Astro
2010106G01Rik	0.111775	0.262678	0.107	0.072	1	0.378965	Astro
Pip5k1a	0.11243	0.348578	0.13	0.075	1	0.502892	Astro
Ak4	0.112818	0.37771	0.114	0.065	1	0.54492	Astro
Asxl2	0.11291	0.302617	0.143	0.097	1	0.436584	Astro
Fbxw7	0.114384	0.378571	0.163	0.1	1	0.546163	Astro
Tmem38a	0.11591	0.271177	0.178	0.131	1	0.391226	Astro
Zfr	0.116088	-0.255182	0.319	0.343	1	-0.36815	Astro
Ptpla	0.117008	-0.398405	0.105	0.125	1	-0.574777	Astro
Anks3	0.117282	0.330406	0.128	0.075	1	0.476674	Astro
Rab4a	0.117739	-0.353614	0.118	0.14	1	-0.510157	Astro
Tmem199	0.118376	0.26267	0.177	0.121	1	0.378952	Astro
Bace1	0.118666	0.31252	0.112	0.065	1	0.450871	Astro
Cyp51	0.118869	-0.352427	0.336	0.371	1	-0.508444	Astro
Slc30a10	0.119119	-0.3415	0.151	0.193	1	-0.49268	Astro
Mboat2	0.119173	-0.343132	0.157	0.181	1	-0.495035	Astro
Etnk1	0.1203	0.378636	0.149	0.087	1	0.546256	Astro
Gart	0.120382	0.267864	0.115	0.072	1	0.386446	Astro
Gltp	0.121228	-0.352245	0.109	0.118	1	-0.508182	Astro
Ube2f	0.121234	-0.305647	0.196	0.215	1	-0.440955	Astro
Prpf38b	0.121516	0.251231	0.168	0.115	1	0.36245	Astro
Zyg11b	0.121552	0.265565	0.115	0.069	1	0.383129	Astro
Gpr108	0.122172	0.284209	0.171	0.121	1	0.410028	Astro
Wdr83	0.122258	0.270401	0.138	0.09	1	0.390106	Astro
Extl3	0.122989	-0.32437	0.112	0.134	1	-0.467968	Astro
Fn3k	0.123857	0.392932	0.117	0.069	1	0.566882	Astro
Itgb5	0.123891	-0.319088	0.112	0.121	1	-0.460346	Astro
Alas1	0.124082	0.251763	0.147	0.087	1	0.363217	Astro
Scaf1	0.124389	0.32593	0.138	0.081	1	0.470218	Astro
Chmp6	0.125319	-0.34791	0.089	0.103	1	-0.501928	Astro
Dgkz	0.125691	0.379121	0.102	0.056	1	0.546957	Astro
Ubxn1	0.12611	-0.261803	0.551	0.561	1	-0.377702	Astro
Vim	0.126157	-0.394484	0.223	0.234	1	-0.56912	Astro
Lhfp	0.128164	-0.451828	0.113	0.125	1	-0.65185	Astro
Vcpip1	0.129867	-0.384541	0.094	0.109	1	-0.554776	Astro
Dok5	0.130547	-0.290527	0.166	0.171	1	-0.419142	Astro
Oxr1	0.132674	0.282098	0.172	0.112	1	0.406981	Astro
Ankrd17	0.133116	0.26966	0.149	0.09	1	0.389037	Astro
4933407C03Rik	0.133117	0.278345	0.236	0.156	1	0.401567	Astro
Nat8l	0.133844	0.28084	0.107	0.059	1	0.405166	Astro
St3gal4	0.13585	-0.274268	0.265	0.299	1	-0.395685	Astro
Commd2	0.136136	-0.28811	0.169	0.181	1	-0.415654	Astro
Stk38l	0.136697	0.288505	0.112	0.075	1	0.416225	Astro
Nde1	0.137749	-0.364617	0.196	0.218	1	-0.526031	Astro
Atg9a	0.137796	0.357589	0.105	0.062	1	0.515892	Astro
Med7	0.137865	-0.423194	0.119	0.143	1	-0.61054	Astro
Cuedc1	0.138689	0.284156	0.197	0.14	1	0.409951	Astro
Ap2a1	0.139178	0.30862	0.152	0.093	1	0.445244	Astro
Eno2	0.139548	0.319468	0.103	0.056	1	0.460894	Astro
Ubr2	0.140599	0.275671	0.133	0.084	1	0.39771	Astro
Mtch1	0.141364	-0.41479	0.143	0.153	1	-0.598415	Astro
Ppme1	0.142982	0.276072	0.208	0.146	1	0.398288	Astro
Pkig	0.144609	-0.284011	0.153	0.162	1	-0.409741	Astro
Nrxn3	0.145159	0.499398	0.117	0.069	1	0.720479	Astro
Gramd1b	0.145965	0.30953	0.115	0.059	1	0.446557	Astro
Rabggta	0.147132	0.296971	0.108	0.075	1	0.428438	Astro
Thbs3	0.14723	-0.346413	0.125	0.156	1	-0.499768	Astro
Sbk1	0.147553	0.378517	0.105	0.072	1	0.546084	Astro
Fam76a	0.14767	-0.346381	0.112	0.125	1	-0.499722	Astro
Olfm1	0.147755	0.407332	0.205	0.134	1	0.587655	Astro
2310061C15Rik	0.147818	-0.315138	0.174	0.199	1	-0.454648	Astro
Zfyve27	0.150517	0.357443	0.112	0.072	1	0.515681	Astro
Naga	0.150578	0.282709	0.103	0.072	1	0.407863	Astro
Mif4gd	0.151251	-0.283564	0.189	0.221	1	-0.409096	Astro
Luc7l	0.1513	0.287491	0.152	0.106	1	0.414762	Astro
Stmn4	0.151466	0.445083	0.23	0.168	1	0.642119	Astro
Vhl	0.151805	-0.362274	0.163	0.187	1	-0.522651	Astro
Polr2m	0.151858	-0.361088	0.097	0.103	1	-0.52094	Astro
Srrt	0.152379	-0.272994	0.102	0.118	1	-0.393846	Astro
Gusb	0.15345	-0.34809	0.103	0.118	1	-0.502188	Astro
Sesn1	0.15481	-0.333744	0.12	0.128	1	-0.481491	Astro
Ptp4a3	0.154828	-0.276196	0.127	0.131	1	-0.398466	Astro
Twf2	0.15503	0.251979	0.169	0.118	1	0.363529	Astro
Ep400	0.155169	0.405239	0.103	0.056	1	0.584637	Astro
Dynll2	0.156293	-0.288813	0.196	0.199	1	-0.416669	Astro
2310004I24Rik	0.157632	0.356433	0.103	0.059	1	0.514224	Astro
Gas7	0.158797	0.482562	0.119	0.084	1	0.69619	Astro
Mpg	0.15911	0.306828	0.124	0.084	1	0.442659	Astro
Ednrb	0.159357	-0.276791	0.471	0.498	1	-0.399326	Astro
Zrsr2	0.160063	0.359143	0.127	0.078	1	0.518133	Astro
Bop1	0.160595	0.2874	0.117	0.075	1	0.41463	Astro
A030009H04Rik	0.160975	0.494737	0.143	0.097	1	0.713754	Astro
Gprasp2	0.161104	0.303155	0.136	0.09	1	0.437361	Astro
2310004N24Rik	0.161361	-0.27033	0.196	0.206	1	-0.390003	Astro
Agpat4	0.16186	0.33083	0.105	0.053	1	0.477287	Astro
Cdkn1b	0.162073	-0.285446	0.141	0.178	1	-0.411812	Astro
Polr1c	0.162083	-0.324314	0.151	0.159	1	-0.467886	Astro
Dlg4	0.162951	0.382728	0.11	0.062	1	0.552159	Astro
Dlat	0.163073	-0.351616	0.13	0.15	1	-0.507275	Astro
Wipf2	0.163881	0.300943	0.104	0.062	1	0.434169	Astro
Tmem51	0.165805	-0.364374	0.108	0.131	1	-0.525681	Astro
4933407H18Rik	0.166983	0.294171	0.108	0.075	1	0.424399	Astro
Setd5	0.166986	0.270291	0.129	0.078	1	0.389947	Astro
Slc25a46	0.167437	-0.404566	0.097	0.103	1	-0.583666	Astro
Becn1	0.169892	-0.292558	0.122	0.128	1	-0.422073	Astro
Ttc5	0.171339	-0.259081	0.137	0.137	1	-0.373775	Astro
Pigq	0.172976	-0.354052	0.11	0.131	1	-0.510788	Astro
Hdgf	0.17527	-0.258575	0.287	0.296	1	-0.373045	Astro
Calm2	0.177206	0.319196	0.846	0.841	1	0.460503	Astro
Mzt2	0.177789	-0.31606	0.216	0.252	1	-0.455978	Astro
Pycr2	0.179079	-0.345433	0.171	0.174	1	-0.498354	Astro
Hapln1	0.181245	-0.278186	0.329	0.368	1	-0.401338	Astro
Wasf2	0.18239	-0.28962	0.134	0.156	1	-0.417834	Astro
Fryl	0.182493	-0.45341	0.092	0.106	1	-0.654133	Astro
Chd3	0.182561	-0.300055	0.1	0.103	1	-0.432887	Astro
Cnih4	0.182663	-0.259781	0.294	0.318	1	-0.374785	Astro
Ndufaf1	0.182762	0.26642	0.136	0.093	1	0.384363	Astro
Nf1	0.184382	-0.38188	0.132	0.134	1	-0.550936	Astro
Zfp326	0.184822	-0.323342	0.129	0.14	1	-0.466484	Astro
Tab2	0.185132	-0.354799	0.112	0.125	1	-0.511867	Astro
Cacnb4	0.185739	0.483251	0.104	0.056	1	0.697184	Astro
Ccnl1	0.187264	-0.273885	0.147	0.156	1	-0.395133	Astro
Atp6v0a1	0.187282	0.264868	0.177	0.112	1	0.382124	Astro
Kif5a	0.187646	-0.352051	0.112	0.115	1	-0.507902	Astro
Ybx1	0.188029	-0.339969	0.158	0.165	1	-0.490471	Astro
Baiap2	0.188638	0.440108	0.163	0.115	1	0.634941	Astro
Ensa	0.189212	0.250187	0.282	0.212	1	0.360944	Astro
Nckap1	0.191958	-0.278445	0.217	0.234	1	-0.401712	Astro
Eef1e1	0.195235	-0.272365	0.199	0.218	1	-0.39294	Astro
Nell2	0.198554	0.417783	0.112	0.062	1	0.602733	Astro
Myt1l	0.201076	0.366609	0.12	0.075	1	0.528906	Astro
Tspan6	0.202219	-0.449025	0.11	0.118	1	-0.647806	Astro
Nfyc	0.203732	-0.367801	0.094	0.106	1	-0.530625	Astro
Ube2g1	0.204677	-0.250021	0.132	0.143	1	-0.360704	Astro
Zfp830	0.204743	0.284153	0.119	0.081	1	0.409946	Astro
Fgf1	0.204758	-0.358886	0.188	0.212	1	-0.517763	Astro
Stoml2	0.205614	-0.268531	0.257	0.255	1	-0.387408	Astro
Pard6a	0.206217	-0.308574	0.107	0.115	1	-0.445178	Astro
Gadd45g	0.206379	-0.330511	0.535	0.486	1	-0.476827	Astro
Csnk1e	0.208289	-0.275457	0.117	0.115	1	-0.397401	Astro
Tmem44	0.20934	-0.340985	0.174	0.193	1	-0.491938	Astro
BC029722	0.210993	-0.374736	0.118	0.125	1	-0.54063	Astro
Syt5	0.212017	0.448956	0.107	0.056	1	0.647707	Astro
Fam193a	0.212166	0.350508	0.113	0.069	1	0.505676	Astro
H2afy	0.212311	-0.369875	0.163	0.159	1	-0.533617	Astro
Uchl1	0.216922	0.551832	0.28	0.221	1	0.796126	Astro
Tpr	0.217036	-0.318829	0.216	0.237	1	-0.459974	Astro
Trub2	0.217694	-0.271223	0.093	0.106	1	-0.391292	Astro
Gpr56	0.221768	-0.27787	0.304	0.349	1	-0.400881	Astro
Top2b	0.222197	-0.30431	0.123	0.125	1	-0.439027	Astro
Poldip3	0.222902	0.300103	0.124	0.081	1	0.432958	Astro
Ube3a	0.226765	-0.292013	0.141	0.14	1	-0.421286	Astro
Tsc1	0.22705	0.29808	0.104	0.072	1	0.430039	Astro
Dnaic1	0.227365	-0.35755	0.089	0.103	1	-0.515836	Astro
Tmem138	0.230002	-0.261375	0.119	0.131	1	-0.377084	Astro
Tmem184c	0.231646	-0.318612	0.143	0.159	1	-0.459661	Astro
2310061I04Rik	0.232562	-0.302336	0.123	0.131	1	-0.436179	Astro
C1ql3	0.233445	0.64011	0.118	0.053	1	0.923483	Astro
Dusp3	0.233661	-0.308479	0.173	0.187	1	-0.445042	Astro
Psme1	0.235567	-0.27429	0.207	0.206	1	-0.395717	Astro
Kcnip3	0.237808	-0.265014	0.203	0.209	1	-0.382334	Astro
Slc25a20	0.238293	-0.379685	0.104	0.137	1	-0.547769	Astro
Pdia4	0.238884	-0.275808	0.153	0.168	1	-0.397906	Astro
Camkv	0.243521	0.369428	0.114	0.078	1	0.532971	Astro
Hspbp1	0.243789	0.253134	0.122	0.078	1	0.365195	Astro
Sar1a	0.245033	-0.287297	0.207	0.215	1	-0.414481	Astro
G0s2	0.246673	-0.325634	0.212	0.231	1	-0.46979	Astro
Adcyap1r1	0.249545	-0.315854	0.22	0.221	1	-0.45568	Astro
Numa1	0.25037	0.253054	0.129	0.1	1	0.36508	Astro
Pik3ca	0.251557	-0.324485	0.128	0.137	1	-0.468133	Astro
Tnpo3	0.255552	0.275219	0.136	0.084	1	0.397058	Astro
Ccdc115	0.25648	0.255912	0.113	0.075	1	0.369203	Astro
Luzp1	0.256927	-0.265116	0.141	0.156	1	-0.382481	Astro
Ric8	0.257279	-0.375762	0.127	0.146	1	-0.542111	Astro
Opcml	0.259419	0.653754	0.115	0.069	1	0.943168	Astro
1110032A03Rik	0.267193	-0.297848	0.187	0.199	1	-0.429704	Astro
Dhrs1	0.267651	-0.251577	0.478	0.464	1	-0.362949	Astro
Rbfox1	0.27132	0.410258	0.102	0.059	1	0.591877	Astro
Elavl1	0.272366	-0.320384	0.104	0.1	1	-0.462216	Astro
Ak3	0.274372	-0.277042	0.174	0.19	1	-0.399687	Astro
Kank1	0.275963	-0.353193	0.098	0.125	1	-0.509549	Astro
Bphl	0.277425	-0.280853	0.241	0.227	1	-0.405186	Astro
Zfp703	0.278788	0.328262	0.119	0.084	1	0.473582	Astro
Casc4	0.27881	-0.36243	0.102	0.118	1	-0.522876	Astro
Zfp422	0.278814	-0.3503	0.125	0.128	1	-0.505377	Astro
Elof1	0.279498	-0.270965	0.27	0.262	1	-0.39092	Astro
Nol12	0.280345	-0.287793	0.144	0.143	1	-0.415198	Astro
Leng1	0.282238	-0.271487	0.133	0.15	1	-0.391672	Astro
Rab10	0.28255	-0.270464	0.32	0.336	1	-0.390197	Astro
1700034H14Rik	0.283249	-0.256073	0.21	0.218	1	-0.369436	Astro
Dcaf13	0.283595	0.262794	0.132	0.087	1	0.379131	Astro
Calu	0.285497	-0.31983	0.141	0.146	1	-0.461417	Astro
2019-03-06	0.287405	-0.326904	0.129	0.134	1	-0.471622	Astro
C330007P06Rik	0.288056	-0.258681	0.13	0.128	1	-0.373198	Astro
Commd7	0.289201	-0.294658	0.125	0.134	1	-0.425102	Astro
Tfg	0.291269	-0.275271	0.152	0.162	1	-0.397132	Astro
Matk	0.291506	0.270788	0.129	0.084	1	0.390664	Astro
Tspyl2	0.293309	-0.266187	0.105	0.112	1	-0.384026	Astro
Rilpl2	0.294262	-0.265111	0.118	0.118	1	-0.382475	Astro
Acot7	0.295041	0.342204	0.177	0.128	1	0.493696	Astro
Kctd5	0.299343	-0.277456	0.104	0.128	1	-0.400284	Astro
Atp1a3	0.302665	0.275629	0.108	0.072	1	0.397649	Astro
Ptp4a1	0.304072	-0.331114	0.11	0.106	1	-0.477696	Astro
2310009B15Rik	0.307344	-0.380919	0.09	0.109	1	-0.549549	Astro
Ugdh	0.317263	-0.35461	0.095	0.103	1	-0.511594	Astro
Gm5617	0.318008	-0.276426	0.088	0.103	1	-0.398798	Astro
Dhps	0.318495	0.314046	0.104	0.062	1	0.453073	Astro
1110054M08Rik	0.32382	-0.306112	0.261	0.287	1	-0.441626	Astro
Fndc3a	0.328043	-0.334414	0.11	0.115	1	-0.482457	Astro
Ptprn	0.328611	0.332928	0.128	0.09	1	0.480314	Astro
Siva1	0.329271	-0.352661	0.108	0.1	1	-0.508782	Astro
Mllt11	0.329798	0.459931	0.207	0.165	1	0.663541	Astro
Pigc	0.333925	-0.318942	0.1	0.118	1	-0.460136	Astro
Gpam	0.334176	-0.283686	0.289	0.324	1	-0.409273	Astro
Bmpr1a	0.338649	-0.38727	0.134	0.156	1	-0.558713	Astro
Fmnl2	0.341374	-0.348282	0.105	0.118	1	-0.502465	Astro
Atp2b2	0.34781	0.343082	0.144	0.093	1	0.494963	Astro
Krt10	0.348075	-0.315469	0.143	0.14	1	-0.455125	Astro
Rcbtb2	0.349256	-0.313174	0.122	0.128	1	-0.451814	Astro
Aff4	0.356949	-0.319782	0.113	0.097	1	-0.461348	Astro
E130114P18Rik	0.35759	-0.26747	0.312	0.333	1	-0.385878	Astro
Mprip	0.361752	-0.303	0.125	0.128	1	-0.437136	Astro
Supt16h	0.363978	-0.255139	0.144	0.143	1	-0.368088	Astro
Fam92a	0.364596	-0.264091	0.151	0.146	1	-0.381002	Astro
Ephb1	0.366563	-0.319913	0.119	0.128	1	-0.461537	Astro
Ifitm2	0.371663	-0.329723	0.11	0.125	1	-0.475689	Astro
Fbxw11	0.372472	0.253861	0.103	0.075	1	0.366244	Astro
Sdcbp	0.373851	-0.258333	0.37	0.324	1	-0.372696	Astro
Gng11	0.375023	-0.361876	0.124	0.137	1	-0.522077	Astro
2019-03-02	0.376815	-0.278597	0.11	0.121	1	-0.40193	Astro
Tsen15	0.387192	-0.289245	0.166	0.146	1	-0.417293	Astro
Egfr	0.390465	-0.322363	0.132	0.15	1	-0.465071	Astro
Cdc42se1	0.392699	-0.278131	0.188	0.196	1	-0.401258	Astro
Syp	0.394058	0.318294	0.169	0.106	1	0.459202	Astro
Snca	0.402944	0.300795	0.304	0.336	1	0.433955	Astro
Maml2	0.403682	-0.293337	0.098	0.121	1	-0.423196	Astro
Amz2	0.407188	-0.275634	0.142	0.134	1	-0.397655	Astro
Klhl5	0.407362	-0.282886	0.179	0.19	1	-0.408118	Astro
Stxbp1	0.411413	0.314418	0.178	0.143	1	0.453609	Astro
Pdlim7	0.418325	-0.271363	0.166	0.165	1	-0.391494	Astro
Sall2	0.425427	-0.256023	0.107	0.118	1	-0.369363	Astro
Mboat7	0.426535	-0.319244	0.109	0.103	1	-0.460572	Astro
Rpain	0.433724	-0.301047	0.151	0.159	1	-0.434319	Astro
Enpp2	0.441993	-0.295848	0.102	0.121	1	-0.426818	Astro
Supt6h	0.444245	-0.26032	0.139	0.128	1	-0.375563	Astro
1810063B07Rik	0.446861	-0.348363	0.11	0.109	1	-0.502581	Astro
Msi1	0.451106	-0.265265	0.179	0.187	1	-0.382696	Astro
Sgcb	0.45175	-0.345524	0.158	0.165	1	-0.498486	Astro
Atp1a1	0.464623	0.354789	0.148	0.125	1	0.511853	Astro
Leprot	0.490427	-0.3231	0.13	0.137	1	-0.466135	Astro
A330048O09Rik	0.538307	-0.324786	0.189	0.209	1	-0.468568	Astro
Sult4a1	0.54481	0.381267	0.124	0.087	1	0.550052	Astro
Cyfip2	0.547637	0.298258	0.118	0.087	1	0.430295	Astro
Tomm40l	0.54843	-0.270734	0.098	0.109	1	-0.390587	Astro
Atp1b3	0.55368	-0.258144	0.119	0.125	1	-0.372423	Astro
Snx4	0.556888	-0.297334	0.167	0.171	1	-0.428962	Astro
Chchd5	0.571194	-0.251935	0.117	0.125	1	-0.363465	Astro
Arl6ip6	0.571891	-0.254081	0.127	0.137	1	-0.366562	Astro
Basp1	0.599424	0.377422	0.119	0.081	1	0.544504	Astro
Vps37a	0.617369	-0.250245	0.108	0.112	1	-0.361028	Astro
Gng3	0.654664	0.324536	0.167	0.134	1	0.468206	Astro
Syt1	0.659765	0.547153	0.267	0.218	1	0.789376	Astro
Rbm6	0.678307	-0.264819	0.103	0.097	1	-0.382053	Astro
Gap43	0.679421	0.398864	0.199	0.181	1	0.575439	Astro
Ncald	0.700672	0.272055	0.202	0.165	1	0.392492	Astro
Tspan12	0.712907	-0.27655	0.161	0.153	1	-0.398978	Astro
Mtap1b	0.776541	0.417715	0.251	0.221	1	0.602636	Astro
Tubb3	0.776579	0.273514	0.197	0.165	1	0.394598	Astro
Hprt	0.777091	0.322844	0.162	0.121	1	0.465765	Astro
Chgb	0.811326	0.367359	0.159	0.106	1	0.529987	Astro
Stmn1	0.888867	0.318833	0.65	0.667	1	0.459978	Astro
Crip1	0	1.46154	0.904	0.397	0	2.10856	Endo
H2-K11	0	1.37721	0.866	0.464	0	1.98689	Endo
B2m1	0	0.937657	0.987	0.886	0	1.35275	Endo
Ly6a	0	0.789512	0.995	0.942	0	1.13903	Endo
Sparc1	0	-1.11433	0.98	1	0	-1.60764	Endo
Col4a2	0	-1.50352	0.439	0.8	0	-2.16912	Endo
Cd200	3.32e-292	1.08392	0.872	0.486	6.98e-288	1.56376	Endo
Timp31	3.63e-246	1.25406	0.914	0.43	7.63e-242	1.80923	Endo
Ier21	5.9e-245	-1.11535	0.702	0.912	1.24e-240	-1.60912	Endo
Itih5	5.79e-235	1.16257	0.82	0.406	1.22e-230	1.67723	Endo
Hspa1a	3.66e-226	1.00401	0.902	0.552	7.68e-222	1.44849	Endo
Pfn11	1.88e-218	-1.75049	0.218	0.625	3.95e-214	-2.52543	Endo
Serpinh11	8.58e-208	-0.926549	0.774	0.926	1.8e-203	-1.33673	Endo
Bcam	3.32e-204	1.21256	0.745	0.326	6.98e-200	1.74935	Endo
Cox5a1	6.98e-198	-1.46128	0.277	0.649	1.46e-193	-2.10818	Endo
H2-D11	5.12e-197	0.628058	0.962	0.813	1.08e-192	0.906096	Endo
Ifitm21	7.81e-195	0.643285	0.949	0.736	1.64e-190	0.928064	Endo
AW112010	9.43e-193	1.18433	0.741	0.362	1.98e-188	1.70862	Endo
Tspo1	2.47e-191	0.878004	0.824	0.482	5.19e-187	1.26669	Endo
Kdr	1.36e-184	-0.931918	0.632	0.831	2.86e-180	-1.34447	Endo
Col4a1	1.24e-183	-1.31617	0.335	0.66	2.61e-179	-1.89883	Endo
Serinc31	1.68e-174	0.996389	0.757	0.399	3.54e-170	1.43749	Endo
Fam101b	1.58e-173	-1.59678	0.202	0.546	3.33e-169	-2.30366	Endo
Cldn5	1.28e-172	-0.769304	0.974	0.972	2.68e-168	-1.10987	Endo
Junb1	1.83e-170	-0.798024	0.876	0.967	3.84e-166	-1.15131	Endo
Fkbp1a1	1.92e-161	-0.943713	0.608	0.788	4.03e-157	-1.36149	Endo
Fxyd5	2.73e-161	0.719092	0.895	0.629	5.72e-157	1.03743	Endo
0610010O12Rik	1.23e-160	0.961936	0.707	0.331	2.58e-156	1.38778	Endo
Ly6c1	2.84e-156	0.335901	0.997	0.978	5.97e-152	0.484602	Endo
1190002H23Rik1	4.07e-156	-1.26195	0.387	0.67	8.55e-152	-1.82061	Endo
Fam176b	4.14e-156	-1.22012	0.323	0.619	8.69e-152	-1.76026	Endo
Ifitm31	5.64e-156	0.477693	0.988	0.922	1.18e-151	0.689166	Endo
Degs2	1.04e-155	0.925133	0.759	0.386	2.19e-151	1.33468	Endo
Gatm	1.53e-147	0.595092	0.901	0.738	3.22e-143	0.858537	Endo
Anp32a1	5.96e-144	0.635738	0.897	0.635	1.25e-139	0.917177	Endo
Ly6e1	3.71e-141	0.379621	0.992	0.958	7.78e-137	0.547677	Endo
Ndrg1	4.39e-141	0.758741	0.808	0.5	9.22e-137	1.09463	Endo
Psmb8	5.66e-141	1.05628	0.644	0.296	1.19e-136	1.52388	Endo
Pcp4l1	1.53e-138	0.551821	0.927	0.734	3.21e-134	0.796109	Endo
Slc2a1	4.49e-138	0.380522	0.983	0.944	9.44e-134	0.548978	Endo
Pltp	1.27e-136	0.453607	0.982	0.928	2.67e-132	0.654417	Endo
Paqr5	2.43e-133	0.689343	0.836	0.57	5.11e-129	0.994512	Endo
Mal	2.84e-133	0.755366	0.793	0.477	5.96e-129	1.08976	Endo
Mt2	6.49e-133	1.42154	0.551	0.162	1.36e-128	2.05085	Endo
Ier3	1.71e-132	1.0062	0.706	0.404	3.58e-128	1.45164	Endo
D0H4S114	2.51e-132	-1.49881	0.187	0.519	5.28e-128	-2.16233	Endo
Ppic	1.57e-131	-1.24003	0.321	0.623	3.3e-127	-1.78898	Endo
Slc16a1	1.62e-128	-1.07072	0.446	0.688	3.4e-124	-1.54472	Endo
Abcg2	4.42e-128	0.486135	0.926	0.792	9.29e-124	0.701344	Endo
Serpine2	3.27e-127	-1.49195	0.216	0.547	6.86e-123	-2.15244	Endo
Rasd1	3.33e-127	1.29599	0.522	0.186	7e-123	1.86972	Endo
Ptprr	5.5e-124	1.19221	0.554	0.195	1.15e-119	1.72	Endo
Cdc42ep3	6.31e-121	-1.14738	0.365	0.635	1.33e-116	-1.65532	Endo
Laptm4a	6.73e-120	0.317833	0.983	0.938	1.41e-115	0.458535	Endo
Cirbp1	1.55e-119	0.658642	0.767	0.492	3.25e-115	0.95022	Endo
Fth1	8.54e-119	-0.5149	0.998	1	1.79e-114	-0.742844	Endo
Vwa1	1.09e-118	-0.829457	0.58	0.752	2.28e-114	-1.19665	Endo
Gsta4	1.77e-116	-0.763857	0.814	0.888	3.73e-112	-1.10201	Endo
Hist1h1c1	4.13e-113	-1.04737	0.505	0.687	8.68e-109	-1.51104	Endo
Mpzl11	2.92e-110	-0.985773	0.379	0.617	6.13e-106	-1.42217	Endo
Bok	1.71e-109	-1.81925	0.098	0.365	3.59e-105	-2.62463	Endo
Id31	2.93e-106	0.271252	0.988	0.972	6.15e-102	0.391334	Endo
Nid1	5.18e-106	-1.23899	0.233	0.502	1.09e-101	-1.78749	Endo
Cp	1.07e-105	1.12528	0.51	0.198	2.25e-101	1.62343	Endo
Tm4sf1	5.76e-105	0.49492	0.936	0.768	1.21e-100	0.714019	Endo
Tgm2	2.36e-104	1.14468	0.522	0.221	4.95e-100	1.65142	Endo
Xdh	6.19e-103	3.61794	0.475	0.017	1.3e-98	5.21958	Endo
Txnip	3.09e-101	1.00869	0.543	0.217	6.48e-97	1.45523	Endo
Epas1	9.89e-101	0.387864	0.943	0.845	2.08e-96	0.55957	Endo
Acvrl1	1.21e-99	0.531442	0.834	0.616	2.54e-95	0.766708	Endo
Arl6ip5	6.28e-99	0.555143	0.812	0.56	1.32e-94	0.800902	Endo
Csrp2	9.11e-99	-0.725841	0.669	0.795	1.91e-94	-1.04717	Endo
Flt1	2.44e-98	0.310708	0.985	0.965	5.11e-94	0.448257	Endo
Rabac1	2.86e-98	0.342763	0.949	0.832	6.01e-94	0.494502	Endo
Ube2d31	4.62e-98	-0.766695	0.527	0.713	9.7e-94	-1.10611	Endo
Gm694	5.35e-97	0.559971	0.824	0.584	1.12e-92	0.807868	Endo
Podxl	1.32e-96	0.676229	0.7	0.442	2.76e-92	0.975592	Endo
Mt1	1.85e-95	0.767489	0.82	0.456	3.89e-91	1.10725	Endo
Cnbp1	4.32e-95	0.379717	0.907	0.758	9.08e-91	0.547816	Endo
Selm1	5.91e-95	0.522793	0.855	0.62	1.24e-90	0.754231	Endo
Tmem661	7.55e-95	-0.987119	0.342	0.577	1.58e-90	-1.42411	Endo
Hmgn11	5.97e-93	-0.852899	0.426	0.656	1.25e-88	-1.23047	Endo
Abcb1a	1.81e-92	0.487523	0.866	0.676	3.8e-88	0.703347	Endo
Clta1	9.49e-92	-0.94266	0.314	0.542	1.99e-87	-1.35997	Endo
[truncated: 102,378 more rows]
