# Supplementary material for: Cell type-specific transcriptional programs in mouse prefrontal cortex during adolescence and addiction
Source: Nat Commun. 2019 Sep 13;10:4169. doi: 10.1038/s41467-019-12054-3 (PMC6744514; doi:10.1038/s41467-019-12054-3)
Supplement: Supplementary file 7 — Supplementary Data 5 [file 41467_2019_12054_MOESM7_ESM.xlsx]

## Sheet: DE epigenetic factos
Supplementary Data 5-1: list of the differential epigenetic factors during the P21 to P60 transition
Gene	p_val	avg_logFC	pct.1	pct.2	p_val_adj	avg_log2FC	Cluster	Function	Modification	PMID_function	Complex_name	Target	Specific_target	Product	UniProt_ID_target	PMID_target	Comment	HGNC_symbol	HGNC_ID	HGNC_name	GeneID	UniProt_AC	UniProt_ID	Domain	MGI_ID	UniProt_AC_Mm	UniProt_ID_Mm	GeneTag	GeneDesc
Hmgn1	6.34849e-43	-1.51526	0.207	0.542	1.33318e-38	-2.18606	Astro	Chromatin remodeling	#	22395460, 20123071	#	histone	H1	#	#	#	HMGB1-4 proteins are believed to dock to the H1 linker.	HMGN1	4984	high mobility group nucleosome binding domain 1	3150	P05114	HMGN1_HUMAN	HMG14_17 PF01101 2-96	96120	P18608	HMGN1_MOUSE	HMG	High-mobility group / Canonical
Ogt	4.42841e-24	0.541575	0.843	0.598	9.29967e-20	0.781327	Astro	Histone modification write	Histone GlcNAcylation	22121020	NSL	histone	H2BS112	H2BS112GlcNa	#	22121020	Histone H2B is GlcNAcylated at residue S112 by OGT in vitro and in living cells. Histone GlcNAcylation fluctuated in response to extracellular glucose through the hexosamine biosynthesis pathway (HBP).	OGT	8127	O-linked N-acetylglucosamine (GlcNAc) transferase	8473	O15294	OGT1_HUMAN	Glyco_transf_41 PF13844 556-1024, TPR_1 PF00515 89-122 191-224 225-258 259-292 293-326 327-360 361-394 395-428 429-462, TPR_11 PF13414 87-154, TPR_8 PF13181 160-190	1339639	Q8CGY8	OGT1_MOUSE	TTC	Tetratricopeptide (TTC) repeat domain containing
Yeats4	1.50504e-11	-1.47924	0.046	0.156	3.16059e-07	-2.1341	Astro	Histone modification write cofactor	Histone acetylation	14966270	NuA4, NuA4-related complex, SRCAP	histone	#	#	#	14966270	The essential GAS41 =YEATS4 protein is a member of the AF9/ENL-related (YEATS) family, and associated to transcription/chromatin-modifying complexes, including yeast NuA4, NuA3, Sas2, SWI/SNF, TFIID/mediator/TFIIF, and human SWI/SNF complexes.	YEATS4	24859	YEATS domain containing 4	8089	O95619	YETS4_HUMAN	YEATS PF03366 44-126	1927224	Q9CR11	YETS4_MOUSE	#	#
Sf3b1	1.03746e-10	0.589635	0.55	0.312	2.17866e-06	0.850663	Astro	RNA modification	#	23568491	B-WICH	RNA	#	#	#	23568491	Although the causative link between SF3B1 mutation and CLL pathogenesis remains unclear, several lines of evidence suggest SF3B1 mutation might be linked to genomic stability and epigenetic modification.	SF3B1	10768	splicing factor 3b, subunit 1, 155kDa	23451	O75533	SF3B1_HUMAN	Pfam-B_1720 PB001720 1099-1147, SF3b1 PF08920 282-457	1932339	Q99NB9	SF3B1_MOUSE	#	#
Hmgn2	4.83665e-08	-0.879417	0.21	0.274	0.0010157	-1.26873	Astro	Chromatin remodeling	#	22395460, 20123071	#	histone	H1	#	#	#	HMGB1-4 proteins are believed to dock to the H1 linker.	HMGN2	4986	high mobility group nucleosomal binding domain 2	3151	P05204	HMGN2_HUMAN	HMG14_17 PF01101 2-90	96136	P09602	HMGN2_MOUSE	HMG	High-mobility group / Canonical
Ube2d3	1.69898e-07	-0.627995	0.263	0.389	0.00356785	-0.906006	Astro	Histone modification write	Histone ubiquitination	21772249	#	histone	H2AK119	H2AK119ub	#	21772249	Figure 7 in the reference (UBE2D3 =UbcH5c).	UBE2D3	12476	ubiquitin-conjugating enzyme E2D 3	7323	P61077	UB2D3_HUMAN	UQ_con PF00179 5-142	1913355	P61079	UB2D3_MOUSE	UBE2	Ubiquitin-conjugating enzymes E2
Hspa1a	3.65666e-226	1.00401	0.902	0.552	7.67898e-222	1.44849	Endo	Histone modification write cofactor, Histone modification write cofactor	Histone methylation, Histone acetylation	22123078	CHD8, MLL2/3, MLL4/WBP7	histone	#	#	#	22123078	#	HSPA1A	5232	heat shock 70kDa protein 1A	3303	P08107	HSP71_HUMAN	HSP70 PF00012 6-612	96244	Q61696	HS71A_MOUSE	HSP70	Heat shock proteins / HSP70
Hspa1a	3.65666e-226	1.00401	0.902	0.552	7.67898e-222	1.44849	Endo	Histone modification write cofactor, Histone modification write cofactor	Histone methylation, Histone acetylation	22123078	CHD8, MLL2/3, MLL4/WBP7	histone	#	#	#	22123078	#	HSPA1B	5233	heat shock 70kDa protein 1B	3304	P08107	HSP71_HUMAN	HSP70 PF00012 6-612	96244	Q61696	HS71A_MOUSE	HSP70	Heat shock proteins / HSP70
Anp32a	5.96267e-144	0.635738	0.897	0.635	1.25216e-139	0.917177	Endo	Chromatin remodeling cofactor	#	11163245	#	chromatin	#	#	#	11163245	pp32 = ANP32A is a member of a family of leucine-rich acidic nuclear proteins ( 7Â andÂ 19). Results suggest potential roles of INHAT subunits in chromatin remodeling and transcriptional regulation; INHAT complex including pp32 inhibits the HAT activity of p300/CBP and PCAF by binding to their substrate, histones.	ANP32A	13233	acidic (leucine-rich) nuclear phosphoprotein 32 family, member A	8125	P39687	AN32A_HUMAN	LRR_9 PF14580 17-166	108447	O35381	AN32A_MOUSE	ANP32	ANP32 acidic nuclear phosphoproteins
Ube2d3	4.61743e-98	-0.766695	0.527	0.713	9.69661e-94	-1.10611	Endo	Histone modification write	Histone ubiquitination	21772249	#	histone	H2AK119	H2AK119ub	#	21772249	Figure 7 in the reference (UBE2D3 =UbcH5c).	UBE2D3	12476	ubiquitin-conjugating enzyme E2D 3	7323	P61077	UB2D3_HUMAN	UQ_con PF00179 5-142	1913355	P61079	UB2D3_MOUSE	UBE2	Ubiquitin-conjugating enzymes E2
Hmgn1	5.96791e-93	-0.852899	0.426	0.656	1.25326e-88	-1.23047	Endo	Chromatin remodeling	#	22395460, 20123071	#	histone	H1	#	#	#	HMGB1-4 proteins are believed to dock to the H1 linker.	HMGN1	4984	high mobility group nucleosome binding domain 1	3150	P05114	HMGN1_HUMAN	HMG14_17 PF01101 2-96	96120	P18608	HMGN1_MOUSE	HMG	High-mobility group / Canonical
Gadd45g	6.82133e-53	0.756575	0.476	0.275	1.43248e-48	1.09151	Endo	Chromatin remodeling	#	21986581	#	histone	H2A, H2B, H3, H4	#	#	21986581	Active DNA demethylation is partially attributed to the ability of Gadd45(A, B, C) proteins to bind histones and modify accessibility of DNA on damaged chromatin.	GADD45G	4097	growth arrest and DNA-damage-inducible, gamma	10912	O95257	GA45G_HUMAN	Ribosomal_L7Ae PF01248 24-113	1346325	Q9Z111	GA45G_MOUSE	#	#
Rad54b	3.46919e-48	1.46955	0.207	0.042	7.28529e-44	2.12011	Endo	Chromatin remodeling	#	21357745	#	chromatin	#	#	#	21357745	Rad54â€™s ATPase =RAD54B affects the chromatin association of the protein and Rad54 ATPase activity specifically influences its dissociation from foci.	RAD54B	17228	RAD54 homolog B (S. cerevisiae)	25788	Q9Y620	RA54B_HUMAN	Helicase_C PF00271 678-758, Pfam-B_10171 PB010171 772-829, SNF2_N PF00176 299-598	3605986	Q6PFE3	RA54B_MOUSE	#	#
Arid4a	1.6772e-45	0.528012	0.487	0.279	3.52211e-41	0.761761	Endo	Histone modification write cofactor	Histone acetylation	15640446	mSin3A	DNA	DNA motif	#	#	15640446	ARID4 subfamily DNA-binding activity is represented here by RBP1 (ARID4A). Amino acid identity within the ARID consensus is 75% between RBP1 (ARID4A) and RBP1L1 (ARID4B), the only other member of this class. Both RBP1 and RBP1L1/SAP180 have been found in association with the mSIN3-histone deacetylase complex.	ARID4A	9885	AT rich interactive domain 4A (RBP1-like)	5926	P29374	ARI4A_HUMAN	ARID PF01388 306-397, Pfam-B_1988 PB001988 1071-1111 1166-1240, RBB1NT PF08169 168-263, Tudor-knot PF11717 573-630	2444354	#	#	ARID	#
Prdm16	8.00691e-44	0.873041	0.314	0.13	1.68145e-39	1.25953	Endo	Histone modification write cofactor, TF	Histone methylation, TF repressor	12816872, 23856557	#	histone, DNA	H3K9, DNA motif	H3K9me	#	23856557	The Prdm family may possess HKMTase properties. Some Prdms show intrinsic HKMTase activity (Prdm2, Prdm3, Prdm8, Prdm9, and Prdm16). In addition, Prdm1, Prdm5, and Prdm6 lack intrinsic HKMTase activity, but instead recruit G9a/Ehmt2/KMT1C, a strong mammalian histone H3 lysine 9 (H3K9) methyltransferase, to mediate HKMTase activity (see Fog et al., 2012 for a review). Another structural feature is…	PRDM16	14000	PR domain containing 16	63976	Q9HAZ2	PRD16_HUMAN	Pfam-B_2662 PB002662 14-127, zf-C2H2 PF00096 337-360 366-388 394-416 423-445 979-1002 1008-1032, zf-C2H2_6 PF13912 229-255, zf-H2C2_2 PF13465 295-319 965-989	1917923	A2A935	PRD16_MOUSE	ZNF	Zinc fingers, C2H2-type
Prmt1	4.19456e-37	0.583961	0.454	0.253	8.80857e-33	0.842478	Endo	Histone modification write	Histone methylation	11387442	#	histone	H4R3	H4R3me1, H4R3me2a	#	11387442	PRMT1 specifically methylates arginine 3 (Arg 3) of H4 in vitro and in vivo. Methylation of Arg 3 by PRMT1 facilitates subsequent acetylation of H4 tails by p300.	PRMT1	5187	protein arginine methyltransferase 1	3276	Q99873	ANM1_HUMAN	Methyltransf_31 PF13847 76-216	107846	Q9JIF0	ANM1_MOUSE	PRMT	Protein arginine methyltransferases
Zbtb16	5.26258e-33	1.36788	0.163	0.038	1.10514e-28	1.97343	Endo	Histone modification erase cofactor	Histone acetylation	9627120, 15467736	#	histone	#	#	#	#	Recruites SMRT-mSin3-HDAC co-repressor complex. The repressive domains of PLZF function by recruiting N-CoR/Sin3A co-repressor complexes which in turn recruit histone deacetylases (HDACs).	ZBTB16	12930	zinc finger and BTB domain containing 16	7704	Q05516	ZBT16_HUMAN	BTB PF00651 24-126, zf-C2H2 PF00096 491-512 630-652, zf-C2H2_4 PF13894 432-455, zf-C2H2_6 PF13912 460-486, zf-H2C2_2 PF13465 532-556 560-584 588-612	103222	#	#	ZBTB, ZNF, BTBD	Zinc fingers, C2H2-type, BTB/POZ domain containing
Anp32e	3.78787e-32	0.561445	0.41	0.228	7.95453e-28	0.809994	Endo	Histone chaperone, Histone modification read	#	24463511	SWR	histone	H2A.Z	#	#	24463511	ANP32E interacts with a short region of the docking domain of H2A.Z through a new motif termed H2A.Z interacting domain (ZID).	ANP32E	16673	acidic (leucine-rich) nuclear phosphoprotein 32 family, member E	81611	Q9BTT0	AN32E_HUMAN	LRR_4 PF12799 88-133, LRR_8 PF13855 65-125, Pfam-B_38005 PB038005 215-262, Pfam-B_94319 PB094319 171-200	1913721	P97822	AN32E_MOUSE	ANP32	ANP32 acidic nuclear phosphoproteins
Gadd45a	4.72975e-30	-1.72849	0.024	0.122	9.93247e-26	-2.49369	Endo	Chromatin remodeling	#	21986581	#	histone	H2A, H2B, H3, H4	#	#	21986581	Active DNA demethylation is partially attributed to the ability of Gadd45(A, B, C) proteins to bind histones and modify accessibility of DNA on damaged chromatin.	GADD45A	4095	growth arrest and DNA-damage-inducible, alpha	1647	P24522	GA45A_HUMAN	Ribosomal_L7Ae PF01248 21-123	107799	P48316	GA45A_MOUSE	#	#
Cbx7	1.32819e-23	1.22665	0.122	0.03	2.78921e-19	1.76967	Endo	Histone modification read	#	21047797	PRC1	histone	H3K9me3, H3K27me3	#	#	21047797	Cbx2 and Cbx7 recognize both H3K9me3 and H3K27me3, whereas Cbx4 prefers H3K9me3.	CBX7	1557	chromobox homolog 7	23492	O95931	CBX7_HUMAN	Chromo PF00385 11-60	1196439	Q8VDS3	CBX7_MOUSE	#	#
Phf1	2.28294e-22	0.953894	0.175	0.062	4.79417e-18	1.37618	Endo	Polycomb group (PcG) protein	#	18086877	PRC2	#	#	#	#	18086877	The EED-EZH2 complex, containing the core subunits EZH2, EED, SUZ12, and RbAp48, functions as a histone H3K27-specific methyltransferase. The related EED-EZH2 protein complex is distinguished from the previous complex by the presence of another PcG protein, hPHF1.	PHF1	8919	PHD finger protein 1	5252	O43189	PHF1_HUMAN	Mtf2_C PF14061 525-566, PHD PF00628 89-142, Pfam-B_18040 PB018040 1-30, Pfam-B_24844 PB024844 331-384	98647	Q9Z1B8	PHF1_MOUSE	TDRD, PHF	Tudor domain containing, Zinc fingers, PHD-type
Hdac7	3.08044e-22	0.467412	0.397	0.241	6.46892e-18	0.674333	Endo	Histone modification erase	Histone acetylation	18285338	#	histone	H2AKac, H2BKac, H3Kac, H4Kac	H2AK, H2BK, H3K, H4K	#	18285338	The isolated and purified catalytic domain of the human class IIa HDAC, cdHDAC7, has an intrinsic low level of deacetylase activity in the absence of any complex partner which can be inhibited by known HDAC inhibitors such as the hydroxamic acid TSA. It has been showen that the isolated catalytic domain of class IIa HDACs have weak but measurable intrinsic catalytic activity on chemically acetyla…	HDAC7	14067	histone deacetylase 7	51564	Q8WUI4	HDAC7_HUMAN	Hist_deacetyl PF00850 530-860, Pfam-B_5922 PB005922 1-148	1891835	Q8C2B3	HDAC7_MOUSE	#	#
Exosc3	1.27303e-20	-1.07758	0.055	0.139	2.67336e-16	-1.55462	Endo	Scaffold protein, RNA modification	RNA degradation	17174896	RNA exosome	RNA	#	#	#	17174896	RNA abundance is regulated by balancing transcription and RNA degradation, processes that control the temporal and spatial distribution of cellular RNA. After decapping, 5â€² to 3â€² RNA degradation is accomplished by Xrn1, a 5â€² to 3â€² exoribonuclease. In the 3â€² to 5â€² pathway, RNA degradation is catalyzed by a multisubunit 3â€² to 5â€² exoribonuclease complex termed the RNA exosome. Three …	EXOSC3	17944	exosome component 3	51010	Q9NQT5	EXOS3_HUMAN	Pfam-B_7181 PB007181 221-267	1913612	Q7TQK4	EXOS3_MOUSE	#	#
Ppp4c	2.40126e-16	-0.535442	0.298	0.386	5.04265e-12	-0.772479	Endo	Histone modification erase	Histone phosphorylation	18758438	PPP4C-PPP4R2-PPP4R3A	histone	H2AXS139ph	H2AXS139	#	18758438	PP4 and PP2A counteract phosphorylation of H2AX.	PPP4C	9319	protein phosphatase 4, catalytic subunit	5531	P60510	PP4C_HUMAN	Metallophos PF00149 47-242	1891763	P97470	PP4C_MOUSE	PPP	Serine/threonine phosphatases / Protein phosphatase, catalytic subunits
Phf20	6.20767e-16	0.414547	0.304	0.187	1.30361e-11	0.598064	Endo	Histone modification write	Histone acetylation	22449972	NSL, CHD8, MLL2/3, MLL4/WBP7	histone	H4	H4ac	#	22449972	The second Tudor domain of PHF20 displays preference for dimethylated histones substrates.	PHF20	16098	PHD finger protein 20	51230	Q9BVI0	PHF20_HUMAN	DUF3776 PF12618 173-279, PHD PF00628 654-700, Pfam-B_21846 PB021846 511-589, Pfam-B_23453 PB023453 280-309	2444148	Q8BLG0	PHF20_MOUSE	TDRD, PHF	Tudor domain containing, Zinc fingers, PHD-type
Apobec3	6.30665e-15	0.47804	0.219	0.122	1.3244e-10	0.689666	Endo	DNA modification, RNA modification	DNA demethylation, mRNA editing	22001110	#	DNA, RNA	ssDNA, mRNA, mC	dhU	#	22001110	Fig. A2 in the reference (Targets are DNA viruses or transposable elements/ endogenous retroelements e.g. LINEs, SINEs and LTR).	APOBEC3B	17352	apolipoprotein B mRNA editing enzyme, catalytic polypeptide-like 3B	9582	Q9UH17	ABC3B_HUMAN	APOBEC_C PF05240 316-370, APOBEC_N PF08210 11-190	1933111	Q99J72	ABEC3_MOUSE	APOBEC	Apolipoprotein B mRNA editing enzymes
Taf9b	1.62391e-14	0.634395	0.17	0.082	3.4102e-10	0.915238	Endo	Histone chaperone	#	15899866	TFTC-HAT	histone	#	#	#	15899866	TAF9b (formerly TAF9L) is a bona fide TAF that has unique and overlapping roles with TAF9.	TAF9B	17306	TAF9B RNA polymerase II, TATA box binding protein (TBP)-associated factor, 31kDa	51616	Q9HBM6	TAF9B_HUMAN	TFIID-31kDa PF02291 2-130	3039562	Q6NZA9	TAF9B_MOUSE	#	#
Mllt6	3.41044e-14	0.426775	0.233	0.14	7.16191e-10	0.615705	Endo	Histone modification write cofactor	Histone methylation	20203130	#	histone	H3K79	H3K79me3	#	20203130	MLLT6 =AF17, nucleosomes containing monoubiquitinated H2B are a better substrate for DotCom in the generation of trimethylated H3K79. DotCom requires monoubiquitination of H2B for H3K79 trimethylation.	MLLT6	7138	myeloid/lymphoid or mixed-lineage leukemia (trithorax homolog, Drosophila); translocated to, 6	4302	P55198	AF17_HUMAN	Pfam-B_16181 PB016181 791-1091, Pfam-B_3448 PB003448 551-789, zf-HC5HC2H_2 PF13832 63-180	1935145	#	#	PHF	Zinc fingers, PHD-type
Yeats4	4.35985e-13	-0.766882	0.084	0.151	9.15569e-09	-1.10638	Endo	Histone modification write cofactor	Histone acetylation	14966270	NuA4, NuA4-related complex, SRCAP	histone	#	#	#	14966270	The essential GAS41 =YEATS4 protein is a member of the AF9/ENL-related (YEATS) family, and associated to transcription/chromatin-modifying complexes, including yeast NuA4, NuA3, Sas2, SWI/SNF, TFIID/mediator/TFIIF, and human SWI/SNF complexes.	YEATS4	24859	YEATS domain containing 4	8089	O95619	YETS4_HUMAN	YEATS PF03366 44-126	1927224	Q9CR11	YETS4_MOUSE	#	#
Morf4l2	3.4073e-12	-0.414537	0.495	0.562	7.15534e-08	-0.598051	Endo	Histone modification erase cofactor	Histone acetylation	12963728	NuA4	histone	#	#	#	12963728	The FLJ10914 protein is associated with components of the TRRAP/TIP60 histone acetyltransferase complex and binds directly to the MORF4-related MRG15 and MRGX proteins.	MORF4L2	16849	mortality factor 4 like 2	9643	Q15014	MO4L2_HUMAN	MRG PF05712 93-276, Pfam-B_26706 PB026706 1-39	1927167	Q9R0Q4	MO4L2_MOUSE	#	#
Tet3	4.44358e-11	-0.534318	0.183	0.255	9.33151e-07	-0.770858	Endo	DNA modification	DNA hydroxymethylation	23222540	#	DNA	mC	hmC	#	23222540	Ten eleven translocation (TET) enzymes, including TET1, TET2 and TET3, convert 5-methylcytosine to 5-hydroxymethylcytosine and regulate gene transcription. There is a direct interaction of TET2 and TET3 with O-GlcNAc transferase (OGT).	TET3	28313	tet methylcytosine dioxygenase 3	200424	O43151	TET3_HUMAN	Pfam-B_188 PB000188 1613-1658, Pfam-B_19260 PB019260 1-109, Tet_JBP PF12851 850-1562	2446229	Q8BG87	TET3_MOUSE	#	#
Jarid2	1.83826e-10	-0.562207	0.161	0.226	3.86035e-06	-0.811093	Endo	Histone modification write cofactor	Histone methylation	20075857	PRC2	histone	H3K27, H3K9	#	#	20075857	JARID2 is sufficient to recruit PcG proteins to a heterologous promoter, and inhibition of JARID2 expression leads to a major loss of PcG binding and to a reduction of H3K27me3 levels on target genes.	JARID2	6196	jumonji, AT rich interactive domain 2	3720	Q92833	JARD2_HUMAN	ARID PF01388 618-709, JmjC PF02373 916-1031, JmjN PF02375 558-591, Pfam-B_728 PB000728 1-122, zf-C5HC2 PF02928 1139-1193	104813	Q62315	JARD2_MOUSE	#	#
Dnmt3a	2.47071e-10	-0.624743	0.143	0.198	5.18849e-06	-0.901314	Endo	DNA modification	DNA methylation	12138111	#	DNA	dhC	dhU	#	12138111	One form of Dnmt3a has been identified and shown to be capable of methylating DNA bothin vitro and in vivo.	DNMT3A	2978	DNA (cytosine-5-)-methyltransferase 3 alpha	1788	Q9Y6K1	DNM3A_HUMAN	DNA_methylase PF00145 634-776, PWWP PF00855 290-375	1261827	O88508	DNM3A_MOUSE	#	#
Nek9	1.8031e-07	0.427695	0.168	0.104	0.00378651	0.617034	Endo	Histone modification write	Histone phosphorylation	14660563	#	histone	H1	H1ph	#	14660563	Endogenous, immunoprecipitated Nek9 kinase can become activated (i.e. phosphorylation on histone H1).	NEK9	18591	NIMA-related kinase 9	91754	Q8TD19	NEK9_HUMAN	Pfam-B_22064 PB022064 309-349, Pkinase PF00069 52-308, RCC1 PF00415 390-441 444-495 499-547 615-665	2387995	Q8K1R7	NEK9_MOUSE	#	#
Yaf2	2.38807e-07	-0.448013	0.218	0.265	0.00501494	-0.646346	Endo	Chromatin remodeling cofactor	#	11593398	BCOR, RING2-L3MBTL2, RING2-FBRS	chromatin	#	#	#	11593398	Both Myc and Yaf2 could play a role in chromatin remodeling complexes.	YAF2	17363	YY1 associated factor 2	10138	Q8IY57	YAF2_HUMAN	zf-RanBP PF00641 20-46	1914307	Q99LW6	YAF2_MOUSE	#	#
Uimc1	1.70995e-06	0.415892	0.161	0.1	0.0359089	0.600005	Endo	Histone modification read	#	19015238	BRCA1-A	histone	H2AK63ub, H2AXK63ub, H2BK63ub	#	#	19015238	The interaction between RAP80 =UIMC1 and ubiquitinated histones H2A and H2B is increased following DNA damage.	UIMC1	30298	ubiquitin interaction motif containing 1	51720	Q96RL1	UIMC1_HUMAN	Pfam-B_20901 PB020901 471-524	103185	Q5U5Q9	UIMC1_MOUSE	#	#
Gadd45g	5.22444e-14	-1.29863	0.597	0.697	1.09713e-09	-1.87353	Inhib_7	Chromatin remodeling	#	21986581	#	histone	H2A, H2B, H3, H4	#	#	21986581	Active DNA demethylation is partially attributed to the ability of Gadd45(A, B, C) proteins to bind histones and modify accessibility of DNA on damaged chromatin.	GADD45G	4097	growth arrest and DNA-damage-inducible, gamma	10912	O95257	GA45G_HUMAN	Ribosomal_L7Ae PF01248 24-113	1346325	Q9Z111	GA45G_MOUSE	#	#
Hmgn1	2.35211e-10	-0.927941	0.443	0.618	4.93943e-06	-1.33874	Inhib_7	Chromatin remodeling	#	22395460, 20123071	#	histone	H1	#	#	#	HMGB1-4 proteins are believed to dock to the H1 linker.	HMGN1	4984	high mobility group nucleosome binding domain 1	3150	P05114	HMGN1_HUMAN	HMG14_17 PF01101 2-96	96120	P18608	HMGN1_MOUSE	HMG	High-mobility group / Canonical
Anp32a	4.75663e-08	0.533621	0.955	0.75	0.000998892	0.769852	Inhib_7	Chromatin remodeling cofactor	#	11163245	#	chromatin	#	#	#	11163245	pp32 = ANP32A is a member of a family of leucine-rich acidic nuclear proteins ( 7Â andÂ 19). Results suggest potential roles of INHAT subunits in chromatin remodeling and transcriptional regulation; INHAT complex including pp32 inhibits the HAT activity of p300/CBP and PCAF by binding to their substrate, histones.	ANP32A	13233	acidic (leucine-rich) nuclear phosphoprotein 32 family, member A	8125	P39687	AN32A_HUMAN	LRR_9 PF14580 17-166	108447	O35381	AN32A_MOUSE	ANP32	ANP32 acidic nuclear phosphoproteins
Prmt1	3.3423e-07	0.679826	0.871	0.539	0.00701882	0.980781	Inhib_7	Histone modification write	Histone methylation	11387442	#	histone	H4R3	H4R3me1, H4R3me2a	#	11387442	PRMT1 specifically methylates arginine 3 (Arg 3) of H4 in vitro and in vivo. Methylation of Arg 3 by PRMT1 facilitates subsequent acetylation of H4 tails by p300.	PRMT1	5187	protein arginine methyltransferase 1	3276	Q99873	ANM1_HUMAN	Methyltransf_31 PF13847 76-216	107846	Q9JIF0	ANM1_MOUSE	PRMT	Protein arginine methyltransferases
Srsf3	5.98701e-07	0.448555	0.935	0.75	0.0125727	0.647128	Inhib_7	RNA modification	#	24706538	#	RNA	#	#	#	24706538	H3S10 phosphorylation has been shown to promote the recruitment of per-mRNA-splicing factor SRp20 and alternative-splicing factor (ASF)/per-mRNAsplicing factor 2 (SF2) modular proteins to the chromosomes.	SRSF3	10785	serine/arginine-rich splicing factor 3	6428	P84103	SRSF3_HUMAN	Pfam-B_13909 PB013909 131-162, RRM_1 PF00076 12-77	98285	P84104	SRSF3_MOUSE	SRSF, RBM	Serine/arginine-rich splicing factors, RNA binding motif (RRM) containing
Prmt1	1.37752e-06	0.737422	0.877	0.444	0.028928	1.06388	Inhib_9	Histone modification write	Histone methylation	11387442	#	histone	H4R3	H4R3me1, H4R3me2a	#	11387442	PRMT1 specifically methylates arginine 3 (Arg 3) of H4 in vitro and in vivo. Methylation of Arg 3 by PRMT1 facilitates subsequent acetylation of H4 tails by p300.	PRMT1	5187	protein arginine methyltransferase 1	3276	Q99873	ANM1_HUMAN	Methyltransf_31 PF13847 76-216	107846	Q9JIF0	ANM1_MOUSE	PRMT	Protein arginine methyltransferases
Hspa1a	9.46624e-18	2.12912	0.403	0.121	1.98791e-13	3.07167	Microglia	Histone modification write cofactor, Histone modification write cofactor	Histone methylation, Histone acetylation	22123078	CHD8, MLL2/3, MLL4/WBP7	histone	#	#	#	22123078	#	HSPA1B	5233	heat shock 70kDa protein 1B	3304	P08107	HSP71_HUMAN	HSP70 PF00012 6-612	96244	Q61696	HS71A_MOUSE	HSP70	Heat shock proteins / HSP70
Hspa1a	9.46624e-18	2.12912	0.403	0.121	1.98791e-13	3.07167	Microglia	Histone modification write cofactor, Histone modification write cofactor	Histone methylation, Histone acetylation	22123078	CHD8, MLL2/3, MLL4/WBP7	histone	#	#	#	22123078	#	HSPA1A	5232	heat shock 70kDa protein 1A	3303	P08107	HSP71_HUMAN	HSP70 PF00012 6-612	96244	Q61696	HS71A_MOUSE	HSP70	Heat shock proteins / HSP70
Hmgn1	1.56054e-15	-1.20192	0.173	0.423	3.27713e-11	-1.734	Microglia	Chromatin remodeling	#	22395460, 20123071	#	histone	H1	#	#	#	HMGB1-4 proteins are believed to dock to the H1 linker.	HMGN1	4984	high mobility group nucleosome binding domain 1	3150	P05114	HMGN1_HUMAN	HMG14_17 PF01101 2-96	96120	P18608	HMGN1_MOUSE	HMG	High-mobility group / Canonical
Hmgn3	3.95007e-09	-1.34876	0.074	0.187	8.29515e-05	-1.94584	Microglia	Chromatin remodeling	#	22395460, 20123071	#	histone	H1	#	#	#	HMGB1-4 proteins are believed to dock to the H1 linker.	HMGN3	12312	high mobility group nucleosomal binding domain 3	9324	Q15651	HMGN3_HUMAN	HMG14_17 PF01101 2-98	2138069	Q9DCB1	HMGN3_MOUSE	HMG	High-mobility group / Canonical
Deb1	9.71457e-08	-1.07772	0.086	0.187	0.00204006	-1.55482	Microglia	Chromatin remodeling	#	19163965, 8666667	#	chromatin	#	#	#	1.5987e+07	#	SS18L2	15593	synovial sarcoma translocation gene on chromosome 18-like 2	51188	Q9UHA2	S18L2_HUMAN	SSXT PF05030 11-76	1349474	Q9D174	S18L2_MOUSE	#	#
Yeats4	7.75754e-07	-1.29675	0.052	0.154	0.0162908	-1.87081	Microglia	Histone modification write cofactor	Histone acetylation	14966270	NuA4, NuA4-related complex, SRCAP	histone	#	#	#	14966270	The essential GAS41 =YEATS4 protein is a member of the AF9/ENL-related (YEATS) family, and associated to transcription/chromatin-modifying complexes, including yeast NuA4, NuA3, Sas2, SWI/SNF, TFIID/mediator/TFIIF, and human SWI/SNF complexes.	YEATS4	24859	YEATS domain containing 4	8089	O95619	YETS4_HUMAN	YEATS PF03366 44-126	1927224	Q9CR11	YETS4_MOUSE	#	#
Hspa1a	2.24421e-18	2.56814	0.327	0.037	4.71284e-14	3.70505	NF Oligo	Histone modification write cofactor, Histone modification write cofactor	Histone methylation, Histone acetylation	22123078	CHD8, MLL2/3, MLL4/WBP7	histone	#	#	#	22123078	#	HSPA1A	5232	heat shock 70kDa protein 1A	3303	P08107	HSP71_HUMAN	HSP70 PF00012 6-612	96244	Q61696	HS71A_MOUSE	HSP70	Heat shock proteins / HSP70
Hspa1a	2.24421e-18	2.56814	0.327	0.037	4.71284e-14	3.70505	NF Oligo	Histone modification write cofactor, Histone modification write cofactor	Histone methylation, Histone acetylation	22123078	CHD8, MLL2/3, MLL4/WBP7	histone	#	#	#	22123078	#	HSPA1B	5233	heat shock 70kDa protein 1B	3304	P08107	HSP71_HUMAN	HSP70 PF00012 6-612	96244	Q61696	HS71A_MOUSE	HSP70	Heat shock proteins / HSP70
Hmgn1	1.66354e-07	-0.870253	0.404	0.539	0.00349343	-1.25551	NF Oligo	Chromatin remodeling	#	22395460, 20123071	#	histone	H1	#	#	#	HMGB1-4 proteins are believed to dock to the H1 linker.	HMGN1	4984	high mobility group nucleosome binding domain 1	3150	P05114	HMGN1_HUMAN	HMG14_17 PF01101 2-96	96120	P18608	HMGN1_MOUSE	HMG	High-mobility group / Canonical
Cir1	3.40727e-07	0.524572	0.532	0.22	0.00715527	0.756798	NF Oligo	Histone modification read	#	9874765	#	histone	#	#	#	9874765	CIR binds to histone deacetylase and to SAP30 and serves as a linker between CBF1 and the histone deacetylase complex.	CIR1	24217	corepressor interacting with RBPJ, 1	9541	Q86X95	CIR1_HUMAN	Cir_N PF10197 13-49, Pfam-B_16354 PB016354 52-448	1914185	Q9DA19	CIR1_MOUSE	#	#
Hmgn3	9.04051e-41	-0.882276	0.364	0.783	1.89851e-36	-1.27285	Oligo	Chromatin remodeling	#	22395460, 20123071	#	histone	H1	#	#	#	HMGB1-4 proteins are believed to dock to the H1 linker.	HMGN3	12312	high mobility group nucleosomal binding domain 3	9324	Q15651	HMGN3_HUMAN	HMG14_17 PF01101 2-98	2138069	Q9DCB1	HMGN3_MOUSE	HMG	High-mobility group / Canonical
Hspa1a	1.20454e-28	2.27177	0.308	0.071	2.52954e-24	3.27748	Oligo	Histone modification write cofactor, Histone modification write cofactor	Histone methylation, Histone acetylation	22123078	CHD8, MLL2/3, MLL4/WBP7	histone	#	#	#	22123078	#	HSPA1A	5232	heat shock 70kDa protein 1A	3303	P08107	HSP71_HUMAN	HSP70 PF00012 6-612	96244	Q61696	HS71A_MOUSE	HSP70	Heat shock proteins / HSP70
Hspa1a	1.20454e-28	2.27177	0.308	0.071	2.52954e-24	3.27748	Oligo	Histone modification write cofactor, Histone modification write cofactor	Histone methylation, Histone acetylation	22123078	CHD8, MLL2/3, MLL4/WBP7	histone	#	#	#	22123078	#	HSPA1B	5233	heat shock 70kDa protein 1B	3304	P08107	HSP71_HUMAN	HSP70 PF00012 6-612	96244	Q61696	HS71A_MOUSE	HSP70	Heat shock proteins / HSP70
Prmt1	6.74708e-18	0.877495	0.46	0.303	1.41689e-13	1.26596	Oligo	Histone modification write	Histone methylation	11387442	#	histone	H4R3	H4R3me1, H4R3me2a	#	11387442	PRMT1 specifically methylates arginine 3 (Arg 3) of H4 in vitro and in vivo. Methylation of Arg 3 by PRMT1 facilitates subsequent acetylation of H4 tails by p300.	PRMT1	5187	protein arginine methyltransferase 1	3276	Q99873	ANM1_HUMAN	Methyltransf_31 PF13847 76-216	107846	Q9JIF0	ANM1_MOUSE	PRMT	Protein arginine methyltransferases
Morf4l2	6.05397e-16	-0.529409	0.431	0.759	1.27133e-11	-0.763776	Oligo	Histone modification erase cofactor	Histone acetylation	12963728	NuA4	histone	#	#	#	12963728	The FLJ10914 protein is associated with components of the TRRAP/TIP60 histone acetyltransferase complex and binds directly to the MORF4-related MRG15 and MRGX proteins.	MORF4L2	16849	mortality factor 4 like 2	9643	Q15014	MO4L2_HUMAN	MRG PF05712 93-276, Pfam-B_26706 PB026706 1-39	1927167	Q9R0Q4	MO4L2_MOUSE	#	#
Hdac11	4.68046e-14	0.870187	0.506	0.338	9.82897e-10	1.25542	Oligo	Histone modification erase	Histone acetylation	9346952	#	histone	H2AKac, H2BKac, H3Kac, H4Kac	H2AK, H2BK, H3K, H4K	#	9346952	HDAC11 is a bona fide histone deacetylase.	HDAC11	19086	histone deacetylase 11	79885	Q96DB2	HDA11_HUMAN	Hist_deacetyl PF00850 23-320	2385252	Q91WA3	HDA11_MOUSE	#	#
Srsf3	6.34981e-14	0.743045	0.517	0.429	1.33346e-09	1.07199	Oligo	RNA modification	#	24706538	#	RNA	#	#	#	24706538	H3S10 phosphorylation has been shown to promote the recruitment of per-mRNA-splicing factor SRp20 and alternative-splicing factor (ASF)/per-mRNAsplicing factor 2 (SF2) modular proteins to the chromosomes.	SRSF3	10785	serine/arginine-rich splicing factor 3	6428	P84103	SRSF3_HUMAN	Pfam-B_13909 PB013909 131-162, RRM_1 PF00076 12-77	98285	P84104	SRSF3_MOUSE	SRSF, RBM	Serine/arginine-rich splicing factors, RNA binding motif (RRM) containing
Ring1	3.20892e-13	-0.974243	0.07	0.268	6.73873e-09	-1.40554	Oligo	Histone modification write, Polycomb group (PcG) protein	Histone ubiquitination	15386022	PRC1, BCOR, RING2-L3MBTL2, RING2-FBRS	histone	H2AK119	H2AK119ub	#	15386022	The complex hPRC1L (human Polycomb repressive complex 1-like) is composed of several Polycomb-group proteins including Ring1, Ring2, Bmi1 and HPH2. hPRC1L monoubiquitinates nucleosomal histone H2A at lysine 119.	RING1	10018	ring finger protein 1	6015	Q06587	RING1_HUMAN	Pfam-B_11743 PB011743 292-404, Pfam-B_13488 PB013488 241-291, Pfam-B_23468 PB023468 191-239, zf-C3HC4 PF00097 48-87	1101770	O35730	RING1_MOUSE	RNF	RING-type (C3HC4) zinc fingers
Ppp4c	4.27754e-13	-0.757241	0.159	0.381	8.98284e-09	-1.09247	Oligo	Histone modification erase	Histone phosphorylation	18758438	PPP4C-PPP4R2-PPP4R3A	histone	H2AXS139ph	H2AXS139	#	18758438	PP4 and PP2A counteract phosphorylation of H2AX.	PPP4C	9319	protein phosphatase 4, catalytic subunit	5531	P60510	PP4C_HUMAN	Metallophos PF00149 47-242	1891763	P97470	PP4C_MOUSE	PPP	Serine/threonine phosphatases / Protein phosphatase, catalytic subunits
Cul1	1.56072e-12	-0.698858	0.164	0.401	3.27752e-08	-1.00824	Oligo	Chromatin remodeling cofactor	#	9663463	#	histone	H3K9me3, H3K36me3, H1.4K26me3	H3K9, H3K36, H1.4K26	#	21757720	The SKP1-Cul1-F-box and leucine-rich repeat protein 4 (SCF-FbxL4) ubiquitin ligase regulates lysine demethylase 4A (KDM4A)/Jumonji domain-containing 2A (JMJD2A) protein. The JMJD2/KDM43 histone demethylase family removes trimethylated H3K9, H3K36, and H1.4K26 .	CUL1	2551	cullin 1	8454	Q13616	CUL1_HUMAN	Cullin PF00888 21-707, Cullin_Nedd8 PF10557 703-770	1349658	Q9WTX6	CUL1_MOUSE	#	#
Gatad1	3.55016e-12	-0.782975	0.123	0.31	7.45533e-08	-1.12959	Oligo	Histone modification read	#	20850016	#	histone	H3K4me3	#	#	#	GATA zinc finger domain containing 1 (GATAD1) has been identified as a H3K4me3 interactor.	GATAD1	29941	GATA zinc finger domain containing 1	57798	Q8WUU5	GATD1_HUMAN	GATA PF00320 9-36, Pfam-B_13145 PB013145 175-216, Pfam-B_17231 PB017231 235-263	1914460	Q920S3	GATD1_MOUSE	GATAD	GATA zinc finger domain containing
Ncl	4.0832e-12	0.546476	0.687	0.611	8.57472e-08	0.788399	Oligo	Histone chaperone	#	16601700	#	histone, DNA, RNA	DNA motif, RNA motif	#	#	16601700, 15371412	The nuclear protein nucleolin =NCL possesses a histone chaperone activity and this factor greatly enhances the activity of the chromatin remodeling machineries SWI/SNF and ACF.	NCL	7667	nucleolin	4691	P19338	NUCL_HUMAN	Pfam-B_12581 PB012581 1-59, RRM_1 PF00076 309-377 395-460 488-554 574-641	97286	P09405	NUCL_MOUSE	RBM	RNA binding motif (RRM) containing
Padi2	2.21677e-11	-0.983722	0.107	0.33	4.65522e-07	-1.41921	Oligo	Histone modification	Histone citrullination	15087120	#	histone	H2AR, H3R, H4R	H2ARci, H3Rci, H4Rci	#	15087120	Peptidylarginine deiminases (PADs) convert arginine residues in proteins into citrullines. They are suspected to be involved in multiple sclerosis and rheumatoid arthritis pathophysiology, and they play a role in epidermis homeostasis and possibly in regulation of gene expression through histone modification	PADI2	18341	peptidyl arginine deiminase, type II	11240	Q9Y2J8	PADI2_HUMAN	PAD PF03068 279-665, PAD_M PF08527 116-274, PAD_N PF08526 1-114	1338892	Q08642	PADI2_MOUSE	PADI	Peptidyl arginine deiminases
Rbbp7	6.18091e-11	0.914721	0.256	0.17	1.29799e-06	1.31966	Oligo	Histone chaperone	#	18571423	NuRF, NuRD, mSin3A, core HDAC, mSin3A-like complex, PRC2	histone	H4	#	#	18571423	RbAp46 and RbAp48 (pRB-associated proteins p46 and p48, also known as RBBP7 and RBBP4, respectively) are highly homologous histone chaperones that play key roles in establishing and maintaining chromatin structure. When a histone H3/H4 dimer (or tetramer) binds to RbAp46 or RbAp48, helix 1 of histone H4 unfolds to interact with the histone chaperone.	RBBP7	9890	retinoblastoma binding protein 7	5931	Q16576	RBBP7_HUMAN	CAF1C_H4-bd PF12265 17-88, WD40 PF00400 166-205 217-255 262-301 306-345 363-402	1194910	Q60973	RBBP7_MOUSE	WDR	WD repeat domain containing
Ppp2ca	7.53249e-11	-0.568491	0.299	0.544	1.58182e-06	-0.820159	Oligo	Histone modification write	Histone phosphorylation	18758438	#	histone	H2AX	H2AXph	#	18758438	PP2A =PPP2CA (rather than PP4) has been implicated as a mammalian Î³H2AX phosphatase.	PPP2CA	9299	protein phosphatase 2, catalytic subunit, alpha isozyme	5515	P67775	PP2AA_HUMAN	Metallophos PF00149 50-245	1321159	P63330	PP2AA_MOUSE	PPP	Serine/threonine phosphatases / Protein phosphatase, catalytic subunits
Hmgn1	9.61896e-11	-0.808518	0.096	0.279	2.01998e-06	-1.16644	Oligo	Chromatin remodeling	#	22395460, 20123071	#	histone	H1	#	#	#	HMGB1-4 proteins are believed to dock to the H1 linker.	HMGN1	4984	high mobility group nucleosome binding domain 1	3150	P05114	HMGN1_HUMAN	HMG14_17 PF01101 2-96	96120	P18608	HMGN1_MOUSE	HMG	High-mobility group / Canonical
Zbtb16	1.59804e-10	1.62765	0.133	0.033	3.35589e-06	2.34821	Oligo	Histone modification erase cofactor	Histone acetylation	9627120, 15467736	#	histone	#	#	#	#	Recruites SMRT-mSin3-HDAC co-repressor complex. The repressive domains of PLZF function by recruiting N-CoR/Sin3A co-repressor complexes which in turn recruit histone deacetylases (HDACs).	ZBTB16	12930	zinc finger and BTB domain containing 16	7704	Q05516	ZBT16_HUMAN	BTB PF00651 24-126, zf-C2H2 PF00096 491-512 630-652, zf-C2H2_4 PF13894 432-455, zf-C2H2_6 PF13912 460-486, zf-H2C2_2 PF13465 532-556 560-584 588-612	103222	#	#	ZBTB, ZNF, BTBD	Zinc fingers, C2H2-type, BTB/POZ domain containing
Kdm6b	1.66456e-10	-1.37577	0.035	0.137	3.49558e-06	-1.98481	Oligo	Histone modification erase	Histone methylation	17851529	#	histone	H3K27me2. H3K27me4	H3K28	#	17851529	The JmjC-domain-containing proteins UTX=KDM6A and JMJD3=KDM6B catalyse demethylation of H3K27me3/2.	KDM6B	29012	lysine (K)-specific demethylase 6B	23135	O15054	KDM6B_HUMAN	JmjC PF02373 1377-1485, Pfam-B_5108 PB005108 101-843, Pfam-B_992 PB000992 1-99	2448492	Q5NCY0	KDM6B_MOUSE	KDM	Chromatin-modifying enzymes / K-demethylases
Ash2l	2.15139e-08	-0.806375	0.05	0.168	0.000451792	-1.16335	Oligo	Histone modification write cofactor	Histone methylation	21285357	COMPASS, Menin-associated_HMT, MLL-HCF, CHD8, MLL2/3, COMPASS-like MLL1,2, MLL4/WBP7, COMPASS-like MLL3,4	histone	#	#	#	21285357	The oncoprotein Ash2L is a component of the mixed lineage leukemia (MLL) family members 1â€“4, Setd1A, and Setd1B mammalian histone H3K4 methyltransferase complexes and is essential to maintain global trimethylation of histone H3K4.	ASH2L	744	ash2 (absent, small, or homeotic)-like (Drosophila)	9070	Q9UBL3	ASH2L_HUMAN	Pfam-B_11232 PB011232 499-622, Pfam-B_12412 PB012412 361-417, SPRY PF00622 418-497	1344416	Q91X20	ASH2L_MOUSE	PHF	Zinc fingers, PHD-type
Sirt7	4.78279e-08	-0.576082	0.124	0.276	0.00100439	-0.83111	Oligo	Histone modification erase	Histone acetylation	22722849	B-WICH	histone	H3K18ac	H3K18	#	22722849	Genome-wide binding studies reveal that SIRT7 binds to promoters of a specific set of gene targets, where it deacetylates H3K18Ac and promotes transcriptional repression.	SIRT7	14935	sirtuin 7	51547	Q9NRC8	SIR7_HUMAN	SIR2 PF02146 133-275	2385849	Q8BKJ9	SIR7_MOUSE	#	#
Hdgfrp2	1.65284e-07	0.722026	0.289	0.219	0.00347096	1.04166	Oligo	Histone modification read	#	217205545	#	histone	H3K79me3, H4K20me3, H3K36me3	#	#	217205545	The crystal structures of the PWWP domains from seven different human proteins and three PWWP domain complex structures with histone peptides, i.e., BRPF1-H3K36me3, HDGF2-H3K79me3 and HDGF2-H4K20me3 shows that the PWWP domain can not only bind DNA but also histones.	HDGFL2	14680	HDGF like 2	84717	Q7Z4V5	HDGR2_HUMAN	LEDGF PF11467 472-578, PWWP PF00855 5-87, Pfam-B_32406 PB032406 111-159	1194492	Q3UMU9	HDGR2_MOUSE	#	#
Dnmt3a	7.39837e-07	-0.634942	0.197	0.418	0.0155366	-0.916028	Oligo	DNA modification	DNA methylation	12138111	#	DNA	dhC	dhU	#	12138111	One form of Dnmt3a has been identified and shown to be capable of methylating DNA bothin vitro and in vivo.	DNMT3A	2978	DNA (cytosine-5-)-methyltransferase 3 alpha	1788	Q9Y6K1	DNM3A_HUMAN	DNA_methylase PF00145 634-776, PWWP PF00855 290-375	1261827	O88508	DNM3A_MOUSE	#	#
Yeats4	1.10816e-06	-0.994126	0.045	0.15	0.0232714	-1.43422	Oligo	Histone modification write cofactor	Histone acetylation	14966270	NuA4, NuA4-related complex, SRCAP	histone	#	#	#	14966270	The essential GAS41 =YEATS4 protein is a member of the AF9/ENL-related (YEATS) family, and associated to transcription/chromatin-modifying complexes, including yeast NuA4, NuA3, Sas2, SWI/SNF, TFIID/mediator/TFIIF, and human SWI/SNF complexes.	YEATS4	24859	YEATS domain containing 4	8089	O95619	YETS4_HUMAN	YEATS PF03366 44-126	1927224	Q9CR11	YETS4_MOUSE	#	#
Npm1	1.60617e-06	0.425644	0.619	0.584	0.0337295	0.614074	Oligo	Histone chaperone	#	25349213	#	histone	H3, H2B, H4	#	#	#	Co-immunoprecipitation shows that NPM1 is associated with HP1Î³, core and linker histones. Uniprot: Acts as a chaperonin for the core histones H3, H2B and H4.	NPM1	7910	nucleophosmin (nucleolar phosphoprotein B23, numatrin)	4869	P06748	NPM_HUMAN	Nucleoplasmin PF03066 13-196	106184	Q61937	NPM_MOUSE	#	#
Yeats4	2.63431e-27	-1.1425	0.309	0.568	5.1585e-23	-1.64827	Exc_1	Histone modification write cofactor	Histone acetylation	14966270	NuA4, NuA4-related complex, SRCAP	histone	#	#	#	14966270	The essential GAS41 =YEATS4 protein is a member of the AF9/ENL-related (YEATS) family, and associated to transcription/chromatin-modifying complexes, including yeast NuA4, NuA3, Sas2, SWI/SNF, TFIID/mediator/TFIIF, and human SWI/SNF complexes.	YEATS4	24859	YEATS domain containing 4	8089	O95619	YETS4_HUMAN	YEATS PF03366 44-126	1927224	Q9CR11	YETS4_MOUSE	#	#
Dnmt3a	4.7569e-19	-1.0961	0.362	0.608	9.31497e-15	-1.58134	Exc_1	DNA modification	DNA methylation	12138111	#	DNA	dhC	dhU	#	12138111	One form of Dnmt3a has been identified and shown to be capable of methylating DNA bothin vitro and in vivo.	DNMT3A	2978	DNA (cytosine-5-)-methyltransferase 3 alpha	1788	Q9Y6K1	DNM3A_HUMAN	DNA_methylase PF00145 634-776, PWWP PF00855 290-375	1261827	O88508	DNM3A_MOUSE	#	#
Gadd45g	9.56182e-17	-1.06868	0.345	0.568	1.8724e-12	-1.54178	Exc_1	Chromatin remodeling	#	21986581	#	histone	H2A, H2B, H3, H4	#	#	21986581	Active DNA demethylation is partially attributed to the ability of Gadd45(A, B, C) proteins to bind histones and modify accessibility of DNA on damaged chromatin.	GADD45G	4097	growth arrest and DNA-damage-inducible, gamma	10912	O95257	GA45G_HUMAN	Ribosomal_L7Ae PF01248 24-113	1346325	Q9Z111	GA45G_MOUSE	#	#
Anp32a	2.35004e-16	0.415064	0.938	0.831	4.60185e-12	0.598811	Exc_1	Chromatin remodeling cofactor	#	11163245	#	chromatin	#	#	#	11163245	pp32 = ANP32A is a member of a family of leucine-rich acidic nuclear proteins ( 7Â andÂ 19). Results suggest potential roles of INHAT subunits in chromatin remodeling and transcriptional regulation; INHAT complex including pp32 inhibits the HAT activity of p300/CBP and PCAF by binding to their substrate, histones.	ANP32A	13233	acidic (leucine-rich) nuclear phosphoprotein 32 family, member A	8125	P39687	AN32A_HUMAN	LRR_9 PF14580 17-166	108447	O35381	AN32A_MOUSE	ANP32	ANP32 acidic nuclear phosphoproteins
Ncl	9.36184e-15	0.445078	0.963	0.845	1.83324e-10	0.642112	Exc_1	Histone chaperone	#	16601700	#	histone, DNA, RNA	DNA motif, RNA motif	#	#	16601700, 15371412	The nuclear protein nucleolin =NCL possesses a histone chaperone activity and this factor greatly enhances the activity of the chromatin remodeling machineries SWI/SNF and ACF.	NCL	7667	nucleolin	4691	P19338	NUCL_HUMAN	Pfam-B_12581 PB012581 1-59, RRM_1 PF00076 309-377 395-460 488-554 574-641	97286	P09405	NUCL_MOUSE	RBM	RNA binding motif (RRM) containing
Ube2d3	1.97313e-11	-0.510534	0.715	0.743	3.86379e-07	-0.736545	Exc_1	Histone modification write	Histone ubiquitination	21772249	#	histone	H2AK119	H2AK119ub	#	21772249	Figure 7 in the reference (UBE2D3 =UbcH5c).	UBE2D3	12476	ubiquitin-conjugating enzyme E2D 3	7323	P61077	UB2D3_HUMAN	UQ_con PF00179 5-142	1913355	P61079	UB2D3_MOUSE	UBE2	Ubiquitin-conjugating enzymes E2
Rnf8	4.50704e-10	-0.765862	0.313	0.446	8.82569e-06	-1.10491	Exc_1	Histone modification write	Histone ubiquitination	22980979	#	histone	H2AK63, H2AXK63, H2AK48, H2AXK48	H2AK63ub, H2AXK63ub, H2AK48ub, H2AXK48ub	#	22980979	Ubiquitin-dependent signaling during the DNA damage response (DDR) to double-strand breaks (DSBs) is initiated by two E3 ligases, RNF8 and RNF168, targeting histone H2A and H2AX. RNF8 is the first ligase recruited to the damage site, and RNF168 follows RNF8-dependent ubiquitination. This suggests that RNF8 initiates H2A/H2AX ubiquitination with K63-linked ubiquitin chains and RNF168 extends them.	RNF8	10071	ring finger protein 8, E3 ubiquitin protein ligase	9025	O76064	RNF8_HUMAN	FHA PF00498 38-109, zf-RING_2 PF13639 401-441	1929069	Q8VC56	RNF8_MOUSE	RNF	RING-type (C3HC4) zinc fingers
Chd3	5.53846e-10	-0.84948	0.329	0.5	1.08454e-05	-1.22554	Exc_1	Chromatin remodeling	#	12592387	NuRD	DNA	#	#	#	12592387	These proteins have a DNA-binding domain as well as a chromodomain motif that can directly effect chromatin structure and gene transcription. There are currently four known members of this gene family in humans (CHD1â€“CHD4).	CHD3	1918	chromodomain helicase DNA binding protein 3	1107	Q12873	CHD3_HUMAN	CHDCT2 PF08074 1735-1907, CHDNT PF08073 147-201, Chromo PF00385 539-574 631-683, DUF1086 PF06461 1363-1519, DUF1087 PF06465 1293-1357, Helicase_C PF00271 1094-1174, PHD PF00628 381-426 458-503, SNF2_N PF00176 739-1035	1344395	#	#	PHF	Zinc fingers, PHD-type
Hspa1a	5.54131e-09	2.39645	0.287	0.061	0.00010851	3.45734	Exc_1	Histone modification write cofactor, Histone modification write cofactor	Histone methylation, Histone acetylation	22123078	CHD8, MLL2/3, MLL4/WBP7	histone	#	#	#	22123078	#	HSPA1A	5232	heat shock 70kDa protein 1A	3303	P08107	HSP71_HUMAN	HSP70 PF00012 6-612	96244	Q61696	HS71A_MOUSE	HSP70	Heat shock proteins / HSP70
Hspa1a	5.54131e-09	2.39645	0.287	0.061	0.00010851	3.45734	Exc_1	Histone modification write cofactor, Histone modification write cofactor	Histone methylation, Histone acetylation	22123078	CHD8, MLL2/3, MLL4/WBP7	histone	#	#	#	22123078	#	HSPA1B	5233	heat shock 70kDa protein 1B	3304	P08107	HSP71_HUMAN	HSP70 PF00012 6-612	96244	Q61696	HS71A_MOUSE	HSP70	Heat shock proteins / HSP70
Prmt1	8.94018e-09	0.434729	0.865	0.696	0.000175067	0.627181	Exc_1	Histone modification write	Histone methylation	11387442	#	histone	H4R3	H4R3me1, H4R3me2a	#	11387442	PRMT1 specifically methylates arginine 3 (Arg 3) of H4 in vitro and in vivo. Methylation of Arg 3 by PRMT1 facilitates subsequent acetylation of H4 tails by p300.	PRMT1	5187	protein arginine methyltransferase 1	3276	Q99873	ANM1_HUMAN	Methyltransf_31 PF13847 76-216	107846	Q9JIF0	ANM1_MOUSE	PRMT	Protein arginine methyltransferases
Nap1l2	2.10382e-08	0.596978	0.769	0.486	0.000411971	0.861258	Exc_1	Histone modification cofactor	#	21333655, 17591696	#	histone	H3, H4	#	#	#	Interacts with H3 and H4 and may be involved in regulation of acetylation.	NAP1L2	7638	nucleosome assembly protein 1-like 2	4674	Q9ULW6	NP1L2_HUMAN	NAP PF00956 109-412	106654	P51860	NP1L2_MOUSE	#	#
Hmgn1	7.21226e-08	-0.511654	0.44	0.547	0.0014123	-0.738161	Exc_1	Chromatin remodeling	#	22395460, 20123071	#	histone	H1	#	#	#	HMGB1-4 proteins are believed to dock to the H1 linker.	HMGN1	4984	high mobility group nucleosome binding domain 1	3150	P05114	HMGN1_HUMAN	HMG14_17 PF01101 2-96	96120	P18608	HMGN1_MOUSE	HMG	High-mobility group / Canonical
Sirt7	1.48709e-07	-0.661222	0.296	0.412	0.00291203	-0.953941	Exc_1	Histone modification erase	Histone acetylation	22722849	B-WICH	histone	H3K18ac	H3K18	#	22722849	Genome-wide binding studies reveal that SIRT7 binds to promoters of a specific set of gene targets, where it deacetylates H3K18Ac and promotes transcriptional repression.	SIRT7	14935	sirtuin 7	51547	Q9NRC8	SIR7_HUMAN	SIR2 PF02146 133-275	2385849	Q8BKJ9	SIR7_MOUSE	#	#
Ube2d1	2.60802e-07	-0.581551	0.366	0.453	0.00510703	-0.839001	Exc_1	Histone modification write	Histone ubiquitination	22438555	#	histone	H2BK48	H2BK48ub	#	22438555	Ubiquitination of TP53.	UBE2D1	12474	ubiquitin-conjugating enzyme E2D 1	7321	P51668	UB2D1_HUMAN	UQ_con PF00179 5-142	2384911	P61080	UB2D1_MOUSE	UBE2	Ubiquitin-conjugating enzymes E2
Yeats4	1.0427e-37	-1.06787	0.337	0.578	2.04182e-33	-1.54062	Exc_2	Histone modification write cofactor	Histone acetylation	14966270	NuA4, NuA4-related complex, SRCAP	histone	#	#	#	14966270	The essential GAS41 =YEATS4 protein is a member of the AF9/ENL-related (YEATS) family, and associated to transcription/chromatin-modifying complexes, including yeast NuA4, NuA3, Sas2, SWI/SNF, TFIID/mediator/TFIIF, and human SWI/SNF complexes.	YEATS4	24859	YEATS domain containing 4	8089	O95619	YETS4_HUMAN	YEATS PF03366 44-126	1927224	Q9CR11	YETS4_MOUSE	#	#
Gadd45g	1.71328e-30	-1.16486	0.547	0.706	3.35494e-26	-1.68053	Exc_2	Chromatin remodeling	#	21986581	#	histone	H2A, H2B, H3, H4	#	#	21986581	Active DNA demethylation is partially attributed to the ability of Gadd45(A, B, C) proteins to bind histones and modify accessibility of DNA on damaged chromatin.	GADD45G	4097	growth arrest and DNA-damage-inducible, gamma	10912	O95257	GA45G_HUMAN	Ribosomal_L7Ae PF01248 24-113	1346325	Q9Z111	GA45G_MOUSE	#	#
Ube2d3	2.45e-26	-0.60725	0.742	0.823	4.79759e-22	-0.876077	Exc_2	Histone modification write	Histone ubiquitination	21772249	#	histone	H2AK119	H2AK119ub	#	21772249	Figure 7 in the reference (UBE2D3 =UbcH5c).	UBE2D3	12476	ubiquitin-conjugating enzyme E2D 3	7323	P61077	UB2D3_HUMAN	UQ_con PF00179 5-142	1913355	P61079	UB2D3_MOUSE	UBE2	Ubiquitin-conjugating enzymes E2
Anp32a	2.14361e-25	0.478534	0.992	0.884	4.19762e-21	0.690378	Exc_2	Chromatin remodeling cofactor	#	11163245	#	chromatin	#	#	#	11163245	pp32 = ANP32A is a member of a family of leucine-rich acidic nuclear proteins ( 7Â andÂ 19). Results suggest potential roles of INHAT subunits in chromatin remodeling and transcriptional regulation; INHAT complex including pp32 inhibits the HAT activity of p300/CBP and PCAF by binding to their substrate, histones.	ANP32A	13233	acidic (leucine-rich) nuclear phosphoprotein 32 family, member A	8125	P39687	AN32A_HUMAN	LRR_9 PF14580 17-166	108447	O35381	AN32A_MOUSE	ANP32	ANP32 acidic nuclear phosphoproteins
Sf3b1	1.40381e-18	0.443312	0.96	0.795	2.74894e-14	0.639564	Exc_2	RNA modification	#	23568491	B-WICH	RNA	#	#	#	23568491	Although the causative link between SF3B1 mutation and CLL pathogenesis remains unclear, several lines of evidence suggest SF3B1 mutation might be linked to genomic stability and epigenetic modification.	SF3B1	10768	splicing factor 3b, subunit 1, 155kDa	23451	O75533	SF3B1_HUMAN	Pfam-B_1720 PB001720 1099-1147, SF3b1 PF08920 282-457	1932339	Q99NB9	SF3B1_MOUSE	#	#
Prmt1	1.08943e-15	0.579184	0.93	0.694	2.13332e-11	0.835586	Exc_2	Histone modification write	Histone methylation	11387442	#	histone	H4R3	H4R3me1, H4R3me2a	#	11387442	PRMT1 specifically methylates arginine 3 (Arg 3) of H4 in vitro and in vivo. Methylation of Arg 3 by PRMT1 facilitates subsequent acetylation of H4 tails by p300.	PRMT1	5187	protein arginine methyltransferase 1	3276	Q99873	ANM1_HUMAN	Methyltransf_31 PF13847 76-216	107846	Q9JIF0	ANM1_MOUSE	PRMT	Protein arginine methyltransferases
Hspa1a	2.57498e-15	1.77392	0.322	0.052	5.04232e-11	2.55923	Exc_2	Histone modification write cofactor, Histone modification write cofactor	Histone methylation, Histone acetylation	22123078	CHD8, MLL2/3, MLL4/WBP7	histone	#	#	#	22123078	#	HSPA1A	5232	heat shock 70kDa protein 1A	3303	P08107	HSP71_HUMAN	HSP70 PF00012 6-612	96244	Q61696	HS71A_MOUSE	HSP70	Heat shock proteins / HSP70
Hspa1a	2.57498e-15	1.77392	0.322	0.052	5.04232e-11	2.55923	Exc_2	Histone modification write cofactor, Histone modification write cofactor	Histone methylation, Histone acetylation	22123078	CHD8, MLL2/3, MLL4/WBP7	histone	#	#	#	22123078	#	HSPA1B	5233	heat shock 70kDa protein 1B	3304	P08107	HSP71_HUMAN	HSP70 PF00012 6-612	96244	Q61696	HS71A_MOUSE	HSP70	Heat shock proteins / HSP70
Dnajc2	3.53772e-14	-0.824417	0.242	0.391	6.92756e-10	-1.18938	Exc_2	Histone modification read	#	21179169	#	histone	H2A	#	#	21179169	The ubiquitin mark at histone H2A may be a docking site for ZRF1.	DNAJC2	13192	DnaJ (Hsp40) homolog, subfamily C, member 2	27000	Q99543	DNJC2_HUMAN	DnaJ PF00226 88-158, Myb_DNA-binding PF00249 451-506 552-600, Pfam-B_24524 PB024524 28-59, Pfam-B_30652 PB030652 1-27	99470	P54103	DNJC2_MOUSE	DNAJ	Heat shock proteins / DNAJ (HSP40)
Dnmt3a	7.18003e-14	-0.947913	0.388	0.59	1.40599e-09	-1.36755	Exc_2	DNA modification	DNA methylation	12138111	#	DNA	dhC	dhU	#	12138111	One form of Dnmt3a has been identified and shown to be capable of methylating DNA bothin vitro and in vivo.	DNMT3A	2978	DNA (cytosine-5-)-methyltransferase 3 alpha	1788	Q9Y6K1	DNM3A_HUMAN	DNA_methylase PF00145 634-776, PWWP PF00855 290-375	1261827	O88508	DNM3A_MOUSE	#	#
Sirt7	1.33441e-13	-0.78413	0.386	0.52	2.61303e-09	-1.13126	Exc_2	Histone modification erase	Histone acetylation	22722849	B-WICH	histone	H3K18ac	H3K18	#	22722849	Genome-wide binding studies reveal that SIRT7 binds to promoters of a specific set of gene targets, where it deacetylates H3K18Ac and promotes transcriptional repression.	SIRT7	14935	sirtuin 7	51547	Q9NRC8	SIR7_HUMAN	SIR2 PF02146 133-275	2385849	Q8BKJ9	SIR7_MOUSE	#	#
Chd3	8.99963e-13	-0.744145	0.453	0.609	1.76231e-08	-1.07357	Exc_2	Chromatin remodeling	#	12592387	NuRD	DNA	#	#	#	12592387	These proteins have a DNA-binding domain as well as a chromodomain motif that can directly effect chromatin structure and gene transcription. There are currently four known members of this gene family in humans (CHD1â€“CHD4).	CHD3	1918	chromodomain helicase DNA binding protein 3	1107	Q12873	CHD3_HUMAN	CHDCT2 PF08074 1735-1907, CHDNT PF08073 147-201, Chromo PF00385 539-574 631-683, DUF1086 PF06461 1363-1519, DUF1087 PF06465 1293-1357, Helicase_C PF00271 1094-1174, PHD PF00628 381-426 458-503, SNF2_N PF00176 739-1035	1344395	#	#	PHF	Zinc fingers, PHD-type
Nap1l2	9.98623e-13	0.513147	0.78	0.505	1.9555e-08	0.740315	Exc_2	Histone modification cofactor	#	21333655, 17591696	#	histone	H3, H4	#	#	#	Interacts with H3 and H4 and may be involved in regulation of acetylation.	NAP1L2	7638	nucleosome assembly protein 1-like 2	4674	Q9ULW6	NP1L2_HUMAN	NAP PF00956 109-412	106654	P51860	NP1L2_MOUSE	#	#
Ring1	6.90349e-12	-0.847162	0.174	0.294	1.35184e-07	-1.2222	Exc_2	Histone modification write, Polycomb group (PcG) protein	Histone ubiquitination	15386022	PRC1, BCOR, RING2-L3MBTL2, RING2-FBRS	histone	H2AK119	H2AK119ub	#	15386022	The complex hPRC1L (human Polycomb repressive complex 1-like) is composed of several Polycomb-group proteins including Ring1, Ring2, Bmi1 and HPH2. hPRC1L monoubiquitinates nucleosomal histone H2A at lysine 119.	RING1	10018	ring finger protein 1	6015	Q06587	RING1_HUMAN	Pfam-B_11743 PB011743 292-404, Pfam-B_13488 PB013488 241-291, Pfam-B_23468 PB023468 191-239, zf-C3HC4 PF00097 48-87	1101770	O35730	RING1_MOUSE	RNF	RING-type (C3HC4) zinc fingers
Hmgn1	1.65134e-11	-0.66103	0.532	0.624	3.23365e-07	-0.953664	Exc_2	Chromatin remodeling	#	22395460, 20123071	#	histone	H1	#	#	#	HMGB1-4 proteins are believed to dock to the H1 linker.	HMGN1	4984	high mobility group nucleosome binding domain 1	3150	P05114	HMGN1_HUMAN	HMG14_17 PF01101 2-96	96120	P18608	HMGN1_MOUSE	HMG	High-mobility group / Canonical
Prmt6	1.29091e-10	-1.42174	0.047	0.147	2.52785e-06	-2.05114	Exc_2	Histone modification write	Histone methylation	18079182	#	histone	H2AR3, H3R2, H4R4	H2AR3me, H4R3me, H3R2me2a	#	18079182	PRMT6 methylates histone H3 at R2 and histones H4/H2A at R3 in vitro. Overexpression and knockdown analysis identify PRMT6 as the major H3 R2 methyltransferase in vivo.	PRMT6	18241	protein arginine methyltransferase 6	55170	Q96LA8	ANM6_HUMAN	Methyltransf_18 PF12847 82-189	2139971	Q6NZB1	ANM6_MOUSE	PRMT	Protein arginine methyltransferases
Pcna	7.59805e-09	0.478758	0.801	0.547	0.000148785	0.690701	Exc_2	Chromatin remodeling	#	12786946	#	histone	H2A, H2B	#	#	12786946	PCNA forms a ternary complex with DNTTIP2 and core histone.	PCNA	8729	proliferating cell nuclear antigen	5111	P12004	PCNA_HUMAN	PCNA_C PF02747 127-254, PCNA_N PF00705 1-125	97503	P17918	PCNA_MOUSE	#	#
Rnf8	9.3645e-09	-0.621834	0.352	0.456	0.000183376	-0.897116	Exc_2	Histone modification write	Histone ubiquitination	22980979	#	histone	H2AK63, H2AXK63, H2AK48, H2AXK48	H2AK63ub, H2AXK63ub, H2AK48ub, H2AXK48ub	#	22980979	Ubiquitin-dependent signaling during the DNA damage response (DDR) to double-strand breaks (DSBs) is initiated by two E3 ligases, RNF8 and RNF168, targeting histone H2A and H2AX. RNF8 is the first ligase recruited to the damage site, and RNF168 follows RNF8-dependent ubiquitination. This suggests that RNF8 initiates H2A/H2AX ubiquitination with K63-linked ubiquitin chains and RNF168 extends them.	RNF8	10071	ring finger protein 8, E3 ubiquitin protein ligase	9025	O76064	RNF8_HUMAN	FHA PF00498 38-109, zf-RING_2 PF13639 401-441	1929069	Q8VC56	RNF8_MOUSE	RNF	RING-type (C3HC4) zinc fingers
Eid2b	9.84743e-09	-1.29269	0.047	0.153	0.000192832	-1.86496	Exc_2	Histone modification erase cofactor	Histone acetylation	15970276	#	histone	#	#	#	15970276	The transrepressional function of EID-2 depends on recruitment of class I histone deacetylases (HDACs). HDACs participate in the dynamic process of chromatin remodeling, forming corepressor complexes that repress transcription by deacetylating histones and transcription factors.	EID2B	26796	EP300 interacting inhibitor of differentiation 2B	126272	Q96D98	EID2B_HUMAN	#	1924095	#	#	#	#
Ppp4c	2.31183e-08	-0.658063	0.373	0.459	0.000452702	-0.949384	Exc_2	Histone modification erase	Histone phosphorylation	18758438	PPP4C-PPP4R2-PPP4R3A	histone	H2AXS139ph	H2AXS139	#	18758438	PP4 and PP2A counteract phosphorylation of H2AX.	PPP4C	9319	protein phosphatase 4, catalytic subunit	5531	P60510	PP4C_HUMAN	Metallophos PF00149 47-242	1891763	P97470	PP4C_MOUSE	PPP	Serine/threonine phosphatases / Protein phosphatase, catalytic subunits
Actr3b	2.31751e-08	-0.785389	0.138	0.226	0.000453815	-1.13308	Exc_2	Chromatin remodeling	#	10911987	#	histone	H2A, H3, H4	#	#	10911987	Act3/Arp4 can interact through the N-terminal domains of histones H3, H4, and H2A. Since Esa1 can only acetylate nucleosomal histones as part of theNuA4 complex, it has been proposed that the Act3/Arp4 subunit functions by promoting the binding of NuA4 to chromatin.	ACTR3B	17256	ARP3 actin-related protein 3 homolog B (yeast)	57180	Q9P1U1	ARP3B_HUMAN	Actin PF00022 3-412	2661120	Q641P0	ARP3B_MOUSE	#	#
Ppp2ca	2.62415e-08	-0.54182	0.727	0.743	0.00051386	-0.781682	Exc_2	Histone modification write	Histone phosphorylation	18758438	#	histone	H2AX	H2AXph	#	18758438	PP2A =PPP2CA (rather than PP4) has been implicated as a mammalian Î³H2AX phosphatase.	PPP2CA	9299	protein phosphatase 2, catalytic subunit, alpha isozyme	5515	P67775	PP2AA_HUMAN	Metallophos PF00149 50-245	1321159	P63330	PP2AA_MOUSE	PPP	Serine/threonine phosphatases / Protein phosphatase, catalytic subunits
Zgpat	4.28651e-08	-0.696958	0.201	0.284	0.000839384	-1.0055	Exc_2	TF	TF repressor	22498752	#	DNA	DNA motif	#	#	#	Recruits the chromatin multiprotein complex NuRD to target promoters.	ZGPAT	15948	zinc finger, CCCH-type with G patch domain	84619	Q8N5A5	ZGPAT_HUMAN	G-patch PF01585 333-376	2449939	Q8VDM1	ZGPAT_MOUSE	ZC3H, GPATCH	Zinc fingers, CCCH-type domain containing, "G patch domain containing"
Ube2d1	1.06333e-07	-0.62203	0.432	0.529	0.00208222	-0.8974	Exc_2	Histone modification write	Histone ubiquitination	22438555	#	histone	H2BK48	H2BK48ub	#	22438555	Ubiquitination of TP53.	UBE2D1	12474	ubiquitin-conjugating enzyme E2D 1	7321	P51668	UB2D1_HUMAN	UQ_con PF00179 5-142	2384911	P61080	UB2D1_MOUSE	UBE2	Ubiquitin-conjugating enzymes E2
Phf1	1.30781e-07	1.15871	0.282	0.083	0.00256095	1.67167	Exc_2	Polycomb group (PcG) protein	#	18086877	PRC2	#	#	#	#	18086877	The EED-EZH2 complex, containing the core subunits EZH2, EED, SUZ12, and RbAp48, functions as a histone H3K27-specific methyltransferase. The related EED-EZH2 protein complex is distinguished from the previous complex by the presence of another PcG protein, hPHF1.	PHF1	8919	PHD finger protein 1	5252	O43189	PHF1_HUMAN	Mtf2_C PF14061 525-566, PHD PF00628 89-142, Pfam-B_18040 PB018040 1-30, Pfam-B_24844 PB024844 331-384	98647	Q9Z1B8	PHF1_MOUSE	TDRD, PHF	Tudor domain containing, Zinc fingers, PHD-type
Keap1	3.74535e-07	-0.461588	0.409	0.459	0.00733414	-0.665931	Exc_2	Chromatin remodeling	#	21920360	#	chromatin	#	#	#	#	Interacts with the NURF Nucleosome Remodeling Factor complex.	KEAP1	23177	kelch-like ECH-associated protein 1	9817	Q14145	KEAP1_HUMAN	BACK PF07707 184-286, BTB PF00651 67-179, Kelch_1 PF01344 317-359 361-410 412-457 459-504 506-551 553-598	1858732	Q9Z2X8	KEAP1_MOUSE	KLHL, BTBD	Kelch-like, "BTB/POZ domain containing"
Tdg	1.67879e-06	-0.55516	0.22	0.297	0.032874	-0.800926	Exc_2	DNA modification	DNA hydroxymethylation	22962365	#	DNA	G:U, G:T, G:hmU	C, 5mC, 5hmC	#	22962365	The mammalian thymine DNA glycosylase (TDG) is implicated in active DNA demethylation via the base excision repair pathway.	TDG	11700	thymine-DNA glycosylase	6996	Q13569	TDG_HUMAN	UDG PF03167 125-293	108247	P56581	TDG_MOUSE	#	#
Yeats4	3.56514e-42	-1.33605	0.246	0.575	6.98125e-38	-1.92751	Exc_3	Histone modification write cofactor	Histone acetylation	14966270	NuA4, NuA4-related complex, SRCAP	histone	#	#	#	14966270	The essential GAS41 =YEATS4 protein is a member of the AF9/ENL-related (YEATS) family, and associated to transcription/chromatin-modifying complexes, including yeast NuA4, NuA3, Sas2, SWI/SNF, TFIID/mediator/TFIIF, and human SWI/SNF complexes.	YEATS4	24859	YEATS domain containing 4	8089	O95619	YETS4_HUMAN	YEATS PF03366 44-126	1927224	Q9CR11	YETS4_MOUSE	#	#
Ube2d3	8.59047e-26	-0.549481	0.694	0.802	1.68219e-21	-0.792734	Exc_3	Histone modification write	Histone ubiquitination	21772249	#	histone	H2AK119	H2AK119ub	#	21772249	Figure 7 in the reference (UBE2D3 =UbcH5c).	UBE2D3	12476	ubiquitin-conjugating enzyme E2D 3	7323	P61077	UB2D3_HUMAN	UQ_con PF00179 5-142	1913355	P61079	UB2D3_MOUSE	UBE2	Ubiquitin-conjugating enzymes E2
Chd3	9.14342e-24	-0.964098	0.393	0.604	1.79046e-19	-1.3909	Exc_3	Chromatin remodeling	#	12592387	NuRD	DNA	#	#	#	12592387	These proteins have a DNA-binding domain as well as a chromodomain motif that can directly effect chromatin structure and gene transcription. There are currently four known members of this gene family in humans (CHD1â€“CHD4).	CHD3	1918	chromodomain helicase DNA binding protein 3	1107	Q12873	CHD3_HUMAN	CHDCT2 PF08074 1735-1907, CHDNT PF08073 147-201, Chromo PF00385 539-574 631-683, DUF1086 PF06461 1363-1519, DUF1087 PF06465 1293-1357, Helicase_C PF00271 1094-1174, PHD PF00628 381-426 458-503, SNF2_N PF00176 739-1035	1344395	#	#	PHF	Zinc fingers, PHD-type
Anp32a	2.70653e-21	0.453644	0.987	0.872	5.29993e-17	0.65447	Exc_3	Chromatin remodeling cofactor	#	11163245	#	chromatin	#	#	#	11163245	pp32 = ANP32A is a member of a family of leucine-rich acidic nuclear proteins ( 7Â andÂ 19). Results suggest potential roles of INHAT subunits in chromatin remodeling and transcriptional regulation; INHAT complex including pp32 inhibits the HAT activity of p300/CBP and PCAF by binding to their substrate, histones.	ANP32A	13233	acidic (leucine-rich) nuclear phosphoprotein 32 family, member A	8125	P39687	AN32A_HUMAN	LRR_9 PF14580 17-166	108447	O35381	AN32A_MOUSE	ANP32	ANP32 acidic nuclear phosphoproteins
Hmgn1	7.56945e-16	-0.708984	0.449	0.553	1.48225e-11	-1.02285	Exc_3	Chromatin remodeling	#	22395460, 20123071	#	histone	H1	#	#	#	HMGB1-4 proteins are believed to dock to the H1 linker.	HMGN1	4984	high mobility group nucleosome binding domain 1	3150	P05114	HMGN1_HUMAN	HMG14_17 PF01101 2-96	96120	P18608	HMGN1_MOUSE	HMG	High-mobility group / Canonical
Pcna	4.00149e-14	0.635721	0.75	0.463	7.83572e-10	0.917151	Exc_3	Chromatin remodeling	#	12786946	#	histone	H2A, H2B	#	#	12786946	PCNA forms a ternary complex with DNTTIP2 and core histone.	PCNA	8729	proliferating cell nuclear antigen	5111	P12004	PCNA_HUMAN	PCNA_C PF02747 127-254, PCNA_N PF00705 1-125	97503	P17918	PCNA_MOUSE	#	#
Gadd45g	4.36013e-14	-0.852857	0.422	0.572	8.538e-10	-1.23041	Exc_3	Chromatin remodeling	#	21986581	#	histone	H2A, H2B, H3, H4	#	#	21986581	Active DNA demethylation is partially attributed to the ability of Gadd45(A, B, C) proteins to bind histones and modify accessibility of DNA on damaged chromatin.	GADD45G	4097	growth arrest and DNA-damage-inducible, gamma	10912	O95257	GA45G_HUMAN	Ribosomal_L7Ae PF01248 24-113	1346325	Q9Z111	GA45G_MOUSE	#	#
Satb1	2.20016e-12	-1.29922	0.071	0.217	4.30836e-08	-1.87437	Exc_3	Chromatin remodeling cofactor	#	15713622, 24055346, 12374985, 12374985, 24055346	#	chromatin	#	#	#	#	Acts as a docking site for several chromatin remodeling enzymes and also by recruiting corepressors (HDACs) or coactivators (HATs) directly to promoters and enhancers. Forms chromatin loops. SATB1 also targets ACF1 and ISWI, subunits of CHRAC and ACF nucleosome mobilizing complexes. SAFB1 is a component of the DNA damage response and shows that SAFB1 cooperates with histone acetylation to allow f…	SATB1	10541	SATB homeobox 1	6304	Q01826	SATB1_HUMAN	CUT PF02376 362-448 485-571, Homeobox PF00046 645-702, Pfam-B_9146 PB009146 141-299	105084	Q60611	SATB1_MOUSE	CUT	Homeoboxes / CUT class
Dnmt3a	1.19885e-11	-0.802492	0.446	0.565	2.34759e-07	-1.15775	Exc_3	DNA modification	DNA methylation	12138111	#	DNA	dhC	dhU	#	12138111	One form of Dnmt3a has been identified and shown to be capable of methylating DNA bothin vitro and in vivo.	DNMT3A	2978	DNA (cytosine-5-)-methyltransferase 3 alpha	1788	Q9Y6K1	DNM3A_HUMAN	DNA_methylase PF00145 634-776, PWWP PF00855 290-375	1261827	O88508	DNM3A_MOUSE	#	#
Hspa1a	1.04709e-10	0.923422	0.366	0.128	2.05042e-06	1.33222	Exc_3	Histone modification write cofactor, Histone modification write cofactor	Histone methylation, Histone acetylation	22123078	CHD8, MLL2/3, MLL4/WBP7	histone	#	#	#	22123078	#	HSPA1B	5233	heat shock 70kDa protein 1B	3304	P08107	HSP71_HUMAN	HSP70 PF00012 6-612	96244	Q61696	HS71A_MOUSE	HSP70	Heat shock proteins / HSP70
Hspa1a	1.04709e-10	0.923422	0.366	0.128	2.05042e-06	1.33222	Exc_3	Histone modification write cofactor, Histone modification write cofactor	Histone methylation, Histone acetylation	22123078	CHD8, MLL2/3, MLL4/WBP7	histone	#	#	#	22123078	#	HSPA1A	5232	heat shock 70kDa protein 1A	3303	P08107	HSP71_HUMAN	HSP70 PF00012 6-612	96244	Q61696	HS71A_MOUSE	HSP70	Heat shock proteins / HSP70
Dnajc2	1.40633e-10	-0.650915	0.234	0.39	2.75387e-06	-0.939072	Exc_3	Histone modification read	#	21179169	#	histone	H2A	#	#	21179169	The ubiquitin mark at histone H2A may be a docking site for ZRF1.	DNAJC2	13192	DnaJ (Hsp40) homolog, subfamily C, member 2	27000	Q99543	DNJC2_HUMAN	DnaJ PF00226 88-158, Myb_DNA-binding PF00249 451-506 552-600, Pfam-B_24524 PB024524 28-59, Pfam-B_30652 PB030652 1-27	99470	P54103	DNJC2_MOUSE	DNAJ	Heat shock proteins / DNAJ (HSP40)
Eid2b	1.89434e-10	-1.28278	0.04	0.16	3.7095e-06	-1.85066	Exc_3	Histone modification erase cofactor	Histone acetylation	15970276	#	histone	#	#	#	15970276	The transrepressional function of EID-2 depends on recruitment of class I histone deacetylases (HDACs). HDACs participate in the dynamic process of chromatin remodeling, forming corepressor complexes that repress transcription by deacetylating histones and transcription factors.	EID2B	26796	EP300 interacting inhibitor of differentiation 2B	126272	Q96D98	EID2B_HUMAN	#	1924095	#	#	#	#
Actr3b	2.17572e-10	-0.911771	0.136	0.265	4.2605e-06	-1.31541	Exc_3	Chromatin remodeling	#	10911987	#	histone	H2A, H3, H4	#	#	10911987	Act3/Arp4 can interact through the N-terminal domains of histones H3, H4, and H2A. Since Esa1 can only acetylate nucleosomal histones as part of theNuA4 complex, it has been proposed that the Act3/Arp4 subunit functions by promoting the binding of NuA4 to chromatin.	ACTR3B	17256	ARP3 actin-related protein 3 homolog B (yeast)	57180	Q9P1U1	ARP3B_HUMAN	Actin PF00022 3-412	2661120	Q641P0	ARP3B_MOUSE	#	#
Sirt7	3.04894e-10	-0.630761	0.344	0.521	5.97043e-06	-0.909996	Exc_3	Histone modification erase	Histone acetylation	22722849	B-WICH	histone	H3K18ac	H3K18	#	22722849	Genome-wide binding studies reveal that SIRT7 binds to promoters of a specific set of gene targets, where it deacetylates H3K18Ac and promotes transcriptional repression.	SIRT7	14935	sirtuin 7	51547	Q9NRC8	SIR7_HUMAN	SIR2 PF02146 133-275	2385849	Q8BKJ9	SIR7_MOUSE	#	#
Nap1l2	3.15577e-10	0.496195	0.692	0.454	6.17962e-06	0.715858	Exc_3	Histone modification cofactor	#	21333655, 17591696	#	histone	H3, H4	#	#	#	Interacts with H3 and H4 and may be involved in regulation of acetylation.	NAP1L2	7638	nucleosome assembly protein 1-like 2	4674	Q9ULW6	NP1L2_HUMAN	NAP PF00956 109-412	106654	P51860	NP1L2_MOUSE	#	#
Zgpat	6.4419e-10	-0.815369	0.152	0.284	1.26145e-05	-1.17633	Exc_3	TF	TF repressor	22498752	#	DNA	DNA motif	#	#	#	Recruits the chromatin multiprotein complex NuRD to target promoters.	ZGPAT	15948	zinc finger, CCCH-type with G patch domain	84619	Q8N5A5	ZGPAT_HUMAN	G-patch PF01585 333-376	2449939	Q8VDM1	ZGPAT_MOUSE	ZC3H, GPATCH	Zinc fingers, CCCH-type domain containing, "G patch domain containing"
Ring1	2.51901e-09	-0.761925	0.154	0.31	4.93272e-05	-1.09923	Exc_3	Histone modification write, Polycomb group (PcG) protein	Histone ubiquitination	15386022	PRC1, BCOR, RING2-L3MBTL2, RING2-FBRS	histone	H2AK119	H2AK119ub	#	15386022	The complex hPRC1L (human Polycomb repressive complex 1-like) is composed of several Polycomb-group proteins including Ring1, Ring2, Bmi1 and HPH2. hPRC1L monoubiquitinates nucleosomal histone H2A at lysine 119.	RING1	10018	ring finger protein 1	6015	Q06587	RING1_HUMAN	Pfam-B_11743 PB011743 292-404, Pfam-B_13488 PB013488 241-291, Pfam-B_23468 PB023468 191-239, zf-C3HC4 PF00097 48-87	1101770	O35730	RING1_MOUSE	RNF	RING-type (C3HC4) zinc fingers
Smyd2	1.40255e-08	-0.790793	0.237	0.348	0.000274648	-1.14087	Exc_3	Histone modification write	Histone methylation	18065756	#	histone	H3K4, H3K36	H3K4me, H3K36me2	#	18065756	Some reports indicate that SMYD2 methylates p53 and histone H3.	SMYD2	20982	SET and MYND domain containing 2	56950	Q9NRG4	SMYD2_HUMAN	SET PF00856 18-241, zf-MYND PF01753 52-90	1915889	Q8R5A0	SMYD2_MOUSE	ZMYND, KMT	Zinc fingers, MYND-type, Chromatin-modifying enzymes / K-methyltransferases
Chd6	5.13582e-08	0.482558	0.556	0.329	0.0010057	0.696184	Exc_3	Chromatin remodeling	#	12592387	#	chromatin	#	#	#	12592387	A novel gene encoding a protein with chromatin remodeling, helicase and DNA-binding motifs. This gene (CHD5=CHD6) is the fifth member of the CHD gene family identified in humans.	CHD6	19057	chromodomain helicase DNA binding protein 6	#	Q8TD26	CHD6_HUMAN	BRK PF07533 2400-2441, Chromo PF00385 292-354 375-429, Helicase_C PF00271 817-897, Pfam-B_18962 PB018962 1-49, Pfam-B_23619 PB023619 1691-1909, Pfam-B_71010 PB071010 1911-1953, Pfam-B_761 PB000761 1271-1333 1361-1519, SNF2_N PF00176 464-751	1918639	A3KFM7	CHD6_MOUSE	#	#
Phf1	7.43531e-08	1.14398	0.27	0.086	0.00145598	1.65042	Exc_3	Polycomb group (PcG) protein	#	18086877	PRC2	#	#	#	#	18086877	The EED-EZH2 complex, containing the core subunits EZH2, EED, SUZ12, and RbAp48, functions as a histone H3K27-specific methyltransferase. The related EED-EZH2 protein complex is distinguished from the previous complex by the presence of another PcG protein, hPHF1.	PHF1	8919	PHD finger protein 1	5252	O43189	PHF1_HUMAN	Mtf2_C PF14061 525-566, PHD PF00628 89-142, Pfam-B_18040 PB018040 1-30, Pfam-B_24844 PB024844 331-384	98647	Q9Z1B8	PHF1_MOUSE	TDRD, PHF	Tudor domain containing, Zinc fingers, PHD-type
Mbd3	9.27202e-08	-0.785092	0.201	0.323	0.00181565	-1.13265	Exc_3	Histone modification erase cofactor	Histone acetylation	12124384	NuRD	histone	#	#	#	12124384	MBD3 has been identified as a component of the NuRD/Mi2 complex that shows chromatin remodeling and histone deacetylase activities. MBD3 MBD is necessary and sufficient for binding to HDAC1 and MTA2, two components of the NuRD/Mi2 complex. It has been suggested that mCpG-binding-defective MBD3 has evolutionarily conserved its MBD because of the secondary role played by the MBD in protein-protein …	MBD3	6918	methyl-CpG binding domain protein 3	53615	O95983	MBD3_HUMAN	MBD PF01429 1-72, MBD_C PF14048 150-243	1333812	Q9Z2D8	MBD3_MOUSE	#	#
Ppp4c	1.51006e-07	-0.62113	0.317	0.444	0.00295699	-0.896101	Exc_3	Histone modification erase	Histone phosphorylation	18758438	PPP4C-PPP4R2-PPP4R3A	histone	H2AXS139ph	H2AXS139	#	18758438	PP4 and PP2A counteract phosphorylation of H2AX.	PPP4C	9319	protein phosphatase 4, catalytic subunit	5531	P60510	PP4C_HUMAN	Metallophos PF00149 47-242	1891763	P97470	PP4C_MOUSE	PPP	Serine/threonine phosphatases / Protein phosphatase, catalytic subunits
Cbx7	1.94433e-07	1.28023	0.19	0.045	0.00380738	1.84697	Exc_3	Histone modification read	#	21047797	PRC1	histone	H3K9me3, H3K27me3	#	#	21047797	Cbx2 and Cbx7 recognize both H3K9me3 and H3K27me3, whereas Cbx4 prefers H3K9me3.	CBX7	1557	chromobox homolog 7	23492	O95931	CBX7_HUMAN	Chromo PF00385 11-60	1196439	Q8VDS3	CBX7_MOUSE	#	#
Prmt6	2.29943e-07	-1.02494	0.069	0.15	0.00450274	-1.47868	Exc_3	Histone modification write	Histone methylation	18079182	#	histone	H2AR3, H3R2, H4R4	H2AR3me, H4R3me, H3R2me2a	#	18079182	PRMT6 methylates histone H3 at R2 and histones H4/H2A at R3 in vitro. Overexpression and knockdown analysis identify PRMT6 as the major H3 R2 methyltransferase in vivo.	PRMT6	18241	protein arginine methyltransferase 6	55170	Q96LA8	ANM6_HUMAN	Methyltransf_18 PF12847 82-189	2139971	Q6NZB1	ANM6_MOUSE	PRMT	Protein arginine methyltransferases
Baz1b	3.0226e-07	0.584304	0.438	0.227	0.00591885	0.842973	Exc_3	Histone modification write	Histone phosphorylation	19092802	B-WICH, WINAC	histone	H2AXT142, H3	H2AXY142ph	#	19092802	WSTF=BAZ1B phosphorylates Tyr 142 of H2A.X, and WSTF activity has an important role in regulating several events that are critical for the DNA damage response.	BAZ1B	961	bromodomain adjacent to zinc finger domain, 1B	9031	Q9UIG0	BAZ1B_HUMAN	Bromodomain PF00439 1348-1431, PHD PF00628 1186-1234, WAC_Acf1_DNA_bd PF10537 20-120, WHIM1 PF15612 724-773, WHIM2 PF15613 899-936, WHIM3 PF15614 991-1031	1353499	Q9Z277	BAZ1B_MOUSE	PHF	Zinc fingers, PHD-type
Dr1	5.09815e-07	-0.750097	0.125	0.224	0.0099832	-1.08216	Exc_3	Histone chaperone	#	18838386	ATAC	histone	#	#	#	18838386	YEATS2-NC2beta=DR1 histone fold module that interacts with the TATA-binding protein (TBP) and negatively regulates transcription when recruited to a promoter.	DR1	3017	down-regulator of transcription 1, TBP-binding (negative cofactor 2)	1810	Q01658	NC2B_HUMAN	CBFD_NFYB_HMF PF00808 11-75	1100515	Q91WV0	NC2B_MOUSE	#	#
Ezh1	9.30105e-07	0.775449	0.346	0.134	0.0182133	1.11874	Exc_3	Histone modification write, Polycomb group (PcG) protein	Histone methylation	19026781	PRC2	histone	H3K27	H3K27me1, H3K27me2, H3K27me3	#	19026781	Polycomb group proteins are critical to maintaining gene repression established during Drosophila development. Part of this group forms the PRC2 complex containing Ez that catalyzes di- and trimethylation of histone H3 lysine 27 (H3K37me2/3), marks repressive to transcription. The mammalian homologs Ezh1 and Ezh2 form similar PRC2 complexes but exhibit contrasting repressive roles. While PRC2-Ezh…	EZH1	3526	enhancer of zeste 1 polycomb repressive complex 2 subunit	2145	Q92800	EZH1_HUMAN	EZH2_WD-Binding PF11616 39-68, SET PF00856 624-728	1097695	P70351	EZH1_MOUSE	KMT	Chromatin-modifying enzymes / K-methyltransferases
Tet3	1.03761e-06	-0.658998	0.304	0.415	0.0203185	-0.950733	Exc_3	DNA modification	DNA hydroxymethylation	23222540	#	DNA	mC	hmC	#	23222540	Ten eleven translocation (TET) enzymes, including TET1, TET2 and TET3, convert 5-methylcytosine to 5-hydroxymethylcytosine and regulate gene transcription. There is a direct interaction of TET2 and TET3 with O-GlcNAc transferase (OGT).	TET3	28313	tet methylcytosine dioxygenase 3	200424	O43151	TET3_HUMAN	Pfam-B_188 PB000188 1613-1658, Pfam-B_19260 PB019260 1-109, Tet_JBP PF12851 850-1562	2446229	Q8BG87	TET3_MOUSE	#	#
Exosc9	1.20122e-06	0.561998	0.607	0.371	0.0235224	0.810791	Exc_3	Scaffold protein, RNA modification	RNA degradation	17174896	RNA exosome	RNA	#	#	#	17174896	RNA abundance is regulated by balancing transcription and RNA degradation, processes that control the temporal and spatial distribution of cellular RNA. After decapping, 5â€² to 3â€² RNA degradation is accomplished by Xrn1, a 5â€² to 3â€² exoribonuclease. In the 3â€² to 5â€² pathway, RNA degradation is catalyzed by a multisubunit 3â€² to 5â€² exoribonuclease complex termed the RNA exosome. Three …	EXOSC9	9137	exosome component 9	5393	Q06265	EXOS9_HUMAN	RNase_PH PF01138 31-163, RNase_PH_C PF03725 189-256	1355319	Q9JHI7	EXOS9_MOUSE	#	#
Wsb2	1.49545e-06	-0.419361	0.641	0.709	0.0292839	-0.60501	Exc_3	Histone modification write	Histone ubiquitination	21070969	#	histone	#	#	#	#	May be a substrate-recognition component of a SCF-like ECS (Elongin-Cullin-SOCS-box protein) E3 ubiquitin ligase complex which mediates the ubiquitination and subsequent proteasomal degradation of target proteins, including histones. (Annotated by similarity).	WSB2	19222	WD repeat and SOCS box containing 2	55884	Q9NYS7	WSB2_HUMAN	Pfam-B_17306 PB017306 1-52, SOCS_box PF07525 366-402, WD40 PF00400 83-139 143-182 187-225 229-267 288-321 337-361	2144041	O54929	WSB2_MOUSE	WDR	WD repeat domain containing
Tdg	1.50632e-06	-0.742689	0.208	0.3	0.0294968	-1.07147	Exc_3	DNA modification	DNA hydroxymethylation	22962365	#	DNA	G:U, G:T, G:hmU	C, 5mC, 5hmC	#	22962365	The mammalian thymine DNA glycosylase (TDG) is implicated in active DNA demethylation via the base excision repair pathway.	TDG	11700	thymine-DNA glycosylase	6996	Q13569	TDG_HUMAN	UDG PF03167 125-293	108247	P56581	TDG_MOUSE	#	#
Gadd45g	4.91715e-93	-1.52465	0.33	0.6	9.62877e-89	-2.1996	Exc_4	Chromatin remodeling	#	21986581	#	histone	H2A, H2B, H3, H4	#	#	21986581	Active DNA demethylation is partially attributed to the ability of Gadd45(A, B, C) proteins to bind histones and modify accessibility of DNA on damaged chromatin.	GADD45G	4097	growth arrest and DNA-damage-inducible, gamma	10912	O95257	GA45G_HUMAN	Ribosomal_L7Ae PF01248 24-113	1346325	Q9Z111	GA45G_MOUSE	#	#
Ube2d3	2.95123e-55	-0.66591	0.617	0.751	5.77909e-51	-0.960705	Exc_4	Histone modification write	Histone ubiquitination	21772249	#	histone	H2AK119	H2AK119ub	#	21772249	Figure 7 in the reference (UBE2D3 =UbcH5c).	UBE2D3	12476	ubiquitin-conjugating enzyme E2D 3	7323	P61077	UB2D3_HUMAN	UQ_con PF00179 5-142	1913355	P61079	UB2D3_MOUSE	UBE2	Ubiquitin-conjugating enzymes E2
Yeats4	7.77162e-54	-1.08993	0.241	0.476	1.52184e-49	-1.57244	Exc_4	Histone modification write cofactor	Histone acetylation	14966270	NuA4, NuA4-related complex, SRCAP	histone	#	#	#	14966270	The essential GAS41 =YEATS4 protein is a member of the AF9/ENL-related (YEATS) family, and associated to transcription/chromatin-modifying complexes, including yeast NuA4, NuA3, Sas2, SWI/SNF, TFIID/mediator/TFIIF, and human SWI/SNF complexes.	YEATS4	24859	YEATS domain containing 4	8089	O95619	YETS4_HUMAN	YEATS PF03366 44-126	1927224	Q9CR11	YETS4_MOUSE	#	#
Hmgn1	7.01422e-47	-0.882013	0.403	0.567	1.37352e-42	-1.27248	Exc_4	Chromatin remodeling	#	22395460, 20123071	#	histone	H1	#	#	#	HMGB1-4 proteins are believed to dock to the H1 linker.	HMGN1	4984	high mobility group nucleosome binding domain 1	3150	P05114	HMGN1_HUMAN	HMG14_17 PF01101 2-96	96120	P18608	HMGN1_MOUSE	HMG	High-mobility group / Canonical
Anp32a	3.50591e-39	0.428703	0.958	0.867	6.86527e-35	0.618487	Exc_4	Chromatin remodeling cofactor	#	11163245	#	chromatin	#	#	#	11163245	pp32 = ANP32A is a member of a family of leucine-rich acidic nuclear proteins ( 7Â andÂ 19). Results suggest potential roles of INHAT subunits in chromatin remodeling and transcriptional regulation; INHAT complex including pp32 inhibits the HAT activity of p300/CBP and PCAF by binding to their substrate, histones.	ANP32A	13233	acidic (leucine-rich) nuclear phosphoprotein 32 family, member A	8125	P39687	AN32A_HUMAN	LRR_9 PF14580 17-166	108447	O35381	AN32A_MOUSE	ANP32	ANP32 acidic nuclear phosphoproteins
Prmt1	9.45367e-30	0.521677	0.861	0.628	1.85122e-25	0.752621	Exc_4	Histone modification write	Histone methylation	11387442	#	histone	H4R3	H4R3me1, H4R3me2a	#	11387442	PRMT1 specifically methylates arginine 3 (Arg 3) of H4 in vitro and in vivo. Methylation of Arg 3 by PRMT1 facilitates subsequent acetylation of H4 tails by p300.	PRMT1	5187	protein arginine methyltransferase 1	3276	Q99873	ANM1_HUMAN	Methyltransf_31 PF13847 76-216	107846	Q9JIF0	ANM1_MOUSE	PRMT	Protein arginine methyltransferases
Dnmt3a	1.11648e-20	-0.807042	0.323	0.481	2.1863e-16	-1.16432	Exc_4	DNA modification	DNA methylation	12138111	#	DNA	dhC	dhU	#	12138111	One form of Dnmt3a has been identified and shown to be capable of methylating DNA bothin vitro and in vivo.	DNMT3A	2978	DNA (cytosine-5-)-methyltransferase 3 alpha	1788	Q9Y6K1	DNM3A_HUMAN	DNA_methylase PF00145 634-776, PWWP PF00855 290-375	1261827	O88508	DNM3A_MOUSE	#	#
Ppp4c	3.4575e-16	-0.591852	0.312	0.419	6.77049e-12	-0.853862	Exc_4	Histone modification erase	Histone phosphorylation	18758438	PPP4C-PPP4R2-PPP4R3A	histone	H2AXS139ph	H2AXS139	#	18758438	PP4 and PP2A counteract phosphorylation of H2AX.	PPP4C	9319	protein phosphatase 4, catalytic subunit	5531	P60510	PP4C_HUMAN	Metallophos PF00149 47-242	1891763	P97470	PP4C_MOUSE	PPP	Serine/threonine phosphatases / Protein phosphatase, catalytic subunits
Hspa1a	5.24043e-16	1.04136	0.249	0.073	1.02618e-11	1.50236	Exc_4	Histone modification write cofactor, Histone modification write cofactor	Histone methylation, Histone acetylation	22123078	CHD8, MLL2/3, MLL4/WBP7	histone	#	#	#	22123078	#	HSPA1A	5232	heat shock 70kDa protein 1A	3303	P08107	HSP71_HUMAN	HSP70 PF00012 6-612	96244	Q61696	HS71A_MOUSE	HSP70	Heat shock proteins / HSP70
Hspa1a	5.24043e-16	1.04136	0.249	0.073	1.02618e-11	1.50236	Exc_4	Histone modification write cofactor, Histone modification write cofactor	Histone methylation, Histone acetylation	22123078	CHD8, MLL2/3, MLL4/WBP7	histone	#	#	#	22123078	#	HSPA1B	5233	heat shock 70kDa protein 1B	3304	P08107	HSP71_HUMAN	HSP70 PF00012 6-612	96244	Q61696	HS71A_MOUSE	HSP70	Heat shock proteins / HSP70
Phf1	4.73888e-15	1.24098	0.206	0.051	9.27967e-11	1.79035	Exc_4	Polycomb group (PcG) protein	#	18086877	PRC2	#	#	#	#	18086877	The EED-EZH2 complex, containing the core subunits EZH2, EED, SUZ12, and RbAp48, functions as a histone H3K27-specific methyltransferase. The related EED-EZH2 protein complex is distinguished from the previous complex by the presence of another PcG protein, hPHF1.	PHF1	8919	PHD finger protein 1	5252	O43189	PHF1_HUMAN	Mtf2_C PF14061 525-566, PHD PF00628 89-142, Pfam-B_18040 PB018040 1-30, Pfam-B_24844 PB024844 331-384	98647	Q9Z1B8	PHF1_MOUSE	TDRD, PHF	Tudor domain containing, Zinc fingers, PHD-type
Zgpat	2.23937e-14	-0.719717	0.129	0.213	4.38514e-10	-1.03833	Exc_4	TF	TF repressor	22498752	#	DNA	DNA motif	#	#	#	Recruits the chromatin multiprotein complex NuRD to target promoters.	ZGPAT	15948	zinc finger, CCCH-type with G patch domain	84619	Q8N5A5	ZGPAT_HUMAN	G-patch PF01585 333-376	2449939	Q8VDM1	ZGPAT_MOUSE	ZC3H, GPATCH	Zinc fingers, CCCH-type domain containing, "G patch domain containing"
Rnf8	7.58206e-14	-0.57281	0.252	0.333	1.48472e-09	-0.82639	Exc_4	Histone modification write	Histone ubiquitination	22980979	#	histone	H2AK63, H2AXK63, H2AK48, H2AXK48	H2AK63ub, H2AXK63ub, H2AK48ub, H2AXK48ub	#	22980979	Ubiquitin-dependent signaling during the DNA damage response (DDR) to double-strand breaks (DSBs) is initiated by two E3 ligases, RNF8 and RNF168, targeting histone H2A and H2AX. RNF8 is the first ligase recruited to the damage site, and RNF168 follows RNF8-dependent ubiquitination. This suggests that RNF8 initiates H2A/H2AX ubiquitination with K63-linked ubiquitin chains and RNF168 extends them.	RNF8	10071	ring finger protein 8, E3 ubiquitin protein ligase	9025	O76064	RNF8_HUMAN	FHA PF00498 38-109, zf-RING_2 PF13639 401-441	1929069	Q8VC56	RNF8_MOUSE	RNF	RING-type (C3HC4) zinc fingers
Satb1	8.60515e-14	-1.02334	0.094	0.17	1.68506e-09	-1.47636	Exc_4	Chromatin remodeling cofactor	#	15713622, 24055346, 12374985, 12374985, 24055346	#	chromatin	#	#	#	#	Acts as a docking site for several chromatin remodeling enzymes and also by recruiting corepressors (HDACs) or coactivators (HATs) directly to promoters and enhancers. Forms chromatin loops. SATB1 also targets ACF1 and ISWI, subunits of CHRAC and ACF nucleosome mobilizing complexes. SAFB1 is a component of the DNA damage response and shows that SAFB1 cooperates with histone acetylation to allow f…	SATB1	10541	SATB homeobox 1	6304	Q01826	SATB1_HUMAN	CUT PF02376 362-448 485-571, Homeobox PF00046 645-702, Pfam-B_9146 PB009146 141-299	105084	Q60611	SATB1_MOUSE	CUT	Homeoboxes / CUT class
Chd6	8.76282e-13	0.535969	0.506	0.28	1.71593e-08	0.77324	Exc_4	Chromatin remodeling	#	12592387	#	chromatin	#	#	#	12592387	A novel gene encoding a protein with chromatin remodeling, helicase and DNA-binding motifs. This gene (CHD5=CHD6) is the fifth member of the CHD gene family identified in humans.	CHD6	19057	chromodomain helicase DNA binding protein 6	#	Q8TD26	CHD6_HUMAN	BRK PF07533 2400-2441, Chromo PF00385 292-354 375-429, Helicase_C PF00271 817-897, Pfam-B_18962 PB018962 1-49, Pfam-B_23619 PB023619 1691-1909, Pfam-B_71010 PB071010 1911-1953, Pfam-B_761 PB000761 1271-1333 1361-1519, SNF2_N PF00176 464-751	1918639	A3KFM7	CHD6_MOUSE	#	#
Taf9	1.49368e-12	-0.414059	0.446	0.488	2.92492e-08	-0.597361	Exc_4	Histone chaperone	#	9674425	PCAF, STAGA, CHD8, MLL2/3, MLL4/WBP7	DNA	#	#	#	9674425	Histone-like TAFs, including TAFII31 =TAF9, are found within the PCAF histone acetylase complex.	TAF9	11542	TAF9 RNA polymerase II, TATA box binding protein (TBP)-associated factor, 32kDa	6880	Q16594	TAF9_HUMAN	TFIID-31kDa PF02291 2-130	1888697	Q8VI33	TAF9_MOUSE	#	#
Actr3b	5.93649e-12	-0.739387	0.096	0.16	1.16248e-07	-1.06671	Exc_4	Chromatin remodeling	#	10911987	#	histone	H2A, H3, H4	#	#	10911987	Act3/Arp4 can interact through the N-terminal domains of histones H3, H4, and H2A. Since Esa1 can only acetylate nucleosomal histones as part of theNuA4 complex, it has been proposed that the Act3/Arp4 subunit functions by promoting the binding of NuA4 to chromatin.	ACTR3B	17256	ARP3 actin-related protein 3 homolog B (yeast)	57180	Q9P1U1	ARP3B_HUMAN	Actin PF00022 3-412	2661120	Q641P0	ARP3B_MOUSE	#	#
Ring1	6.72638e-12	-0.617172	0.154	0.236	1.31716e-07	-0.890391	Exc_4	Histone modification write, Polycomb group (PcG) protein	Histone ubiquitination	15386022	PRC1, BCOR, RING2-L3MBTL2, RING2-FBRS	histone	H2AK119	H2AK119ub	#	15386022	The complex hPRC1L (human Polycomb repressive complex 1-like) is composed of several Polycomb-group proteins including Ring1, Ring2, Bmi1 and HPH2. hPRC1L monoubiquitinates nucleosomal histone H2A at lysine 119.	RING1	10018	ring finger protein 1	6015	Q06587	RING1_HUMAN	Pfam-B_11743 PB011743 292-404, Pfam-B_13488 PB013488 241-291, Pfam-B_23468 PB023468 191-239, zf-C3HC4 PF00097 48-87	1101770	O35730	RING1_MOUSE	RNF	RING-type (C3HC4) zinc fingers
Cbx7	1.48134e-11	0.991457	0.143	0.038	2.90075e-07	1.43037	Exc_4	Histone modification read	#	21047797	PRC1	histone	H3K9me3, H3K27me3	#	#	21047797	Cbx2 and Cbx7 recognize both H3K9me3 and H3K27me3, whereas Cbx4 prefers H3K9me3.	CBX7	1557	chromobox homolog 7	23492	O95931	CBX7_HUMAN	Chromo PF00385 11-60	1196439	Q8VDS3	CBX7_MOUSE	#	#
Dr1	2.94055e-11	-0.8282	0.095	0.164	5.75819e-07	-1.19484	Exc_4	Histone chaperone	#	18838386	ATAC	histone	#	#	#	18838386	YEATS2-NC2beta=DR1 histone fold module that interacts with the TATA-binding protein (TBP) and negatively regulates transcription when recruited to a promoter.	DR1	3017	down-regulator of transcription 1, TBP-binding (negative cofactor 2)	1810	Q01658	NC2B_HUMAN	CBFD_NFYB_HMF PF00808 11-75	1100515	Q91WV0	NC2B_MOUSE	#	#
Tet1	5.17483e-11	-1.30778	0.038	0.11	1.01333e-06	-1.88673	Exc_4	DNA modification	DNA hydroxymethylation	23222540	#	DNA	mC	hmC	#	23222540	Ten eleven translocation (TET) enzymes, including TET1, TET2 and TET3, convert 5-methylcytosine to 5-hydroxymethylcytosine and regulate gene transcription.	TET1	29484	tet methylcytosine dioxygenase 1	80312	Q8NFU7	TET1_HUMAN	Pfam-B_12165 PB012165 2056-2134, Pfam-B_35074 PB035074 1-139, Pfam-B_6123 PB006123 782-815, Tet_JBP PF12851 1580-2052, zf-CXXC PF02008 583-624	1098693	Q3URK3	TET1_MOUSE	#	#
Zbtb16	1.16322e-10	1.03253	0.181	0.056	2.27782e-06	1.48963	Exc_4	Histone modification erase cofactor	Histone acetylation	9627120, 15467736	#	histone	#	#	#	#	Recruites SMRT-mSin3-HDAC co-repressor complex. The repressive domains of PLZF function by recruiting N-CoR/Sin3A co-repressor complexes which in turn recruit histone deacetylases (HDACs).	ZBTB16	12930	zinc finger and BTB domain containing 16	7704	Q05516	ZBT16_HUMAN	BTB PF00651 24-126, zf-C2H2 PF00096 491-512 630-652, zf-C2H2_4 PF13894 432-455, zf-C2H2_6 PF13912 460-486, zf-H2C2_2 PF13465 532-556 560-584 588-612	103222	#	#	ZBTB, ZNF, BTBD	Zinc fingers, C2H2-type, BTB/POZ domain containing
Prmt6	1.18002e-10	-0.894242	0.055	0.122	2.31072e-06	-1.29012	Exc_4	Histone modification write	Histone methylation	18079182	#	histone	H2AR3, H3R2, H4R4	H2AR3me, H4R3me, H3R2me2a	#	18079182	PRMT6 methylates histone H3 at R2 and histones H4/H2A at R3 in vitro. Overexpression and knockdown analysis identify PRMT6 as the major H3 R2 methyltransferase in vivo.	PRMT6	18241	protein arginine methyltransferase 6	55170	Q96LA8	ANM6_HUMAN	Methyltransf_18 PF12847 82-189	2139971	Q6NZB1	ANM6_MOUSE	PRMT	Protein arginine methyltransferases
Ezh1	1.30236e-10	0.603533	0.305	0.149	2.55028e-06	0.870715	Exc_4	Histone modification write, Polycomb group (PcG) protein	Histone methylation	19026781	PRC2	histone	H3K27	H3K27me1, H3K27me2, H3K27me3	#	19026781	Polycomb group proteins are critical to maintaining gene repression established during Drosophila development. Part of this group forms the PRC2 complex containing Ez that catalyzes di- and trimethylation of histone H3 lysine 27 (H3K37me2/3), marks repressive to transcription. The mammalian homologs Ezh1 and Ezh2 form similar PRC2 complexes but exhibit contrasting repressive roles. While PRC2-Ezh…	EZH1	3526	enhancer of zeste 1 polycomb repressive complex 2 subunit	2145	Q92800	EZH1_HUMAN	EZH2_WD-Binding PF11616 39-68, SET PF00856 624-728	1097695	P70351	EZH1_MOUSE	KMT	Chromatin-modifying enzymes / K-methyltransferases
Ube2d1	2.77112e-09	-0.515562	0.295	0.338	5.42641e-05	-0.743799	Exc_4	Histone modification write	Histone ubiquitination	22438555	#	histone	H2BK48	H2BK48ub	#	22438555	Ubiquitination of TP53.	UBE2D1	12474	ubiquitin-conjugating enzyme E2D 1	7321	P51668	UB2D1_HUMAN	UQ_con PF00179 5-142	2384911	P61080	UB2D1_MOUSE	UBE2	Ubiquitin-conjugating enzymes E2
Baz1b	4.00357e-09	0.410177	0.381	0.216	7.83978e-05	0.59176	Exc_4	Histone modification write	Histone phosphorylation	19092802	B-WICH, WINAC	histone	H2AXT142, H3	H2AXY142ph	#	19092802	WSTF=BAZ1B phosphorylates Tyr 142 of H2A.X, and WSTF activity has an important role in regulating several events that are critical for the DNA damage response.	BAZ1B	961	bromodomain adjacent to zinc finger domain, 1B	9031	Q9UIG0	BAZ1B_HUMAN	Bromodomain PF00439 1348-1431, PHD PF00628 1186-1234, WAC_Acf1_DNA_bd PF10537 20-120, WHIM1 PF15612 724-773, WHIM2 PF15613 899-936, WHIM3 PF15614 991-1031	1353499	Q9Z277	BAZ1B_MOUSE	PHF	Zinc fingers, PHD-type
Nek6	4.75017e-09	-0.54169	0.114	0.16	9.30179e-05	-0.781494	Exc_4	Histone modification write	Histone phosphorylation	12054534	#	histone	H1, H3	H1ph, H3ph	#	12054534	Recombinant hNek6 protein produced in insect cells effectively phosphorylates histones H1 and H3, but not casein. Thus Nek6 is a mitotic histone kinase which regulates chromatin condensation in mammalian cells.	NEK6	7749	NIMA-related kinase 6	10783	Q9HC98	NEK6_HUMAN	Pkinase PF00069 45-306	1891638	Q9ES70	NEK6_MOUSE	#	#
Mbd3	1.02452e-08	-0.421906	0.241	0.28	0.000200622	-0.608682	Exc_4	Histone modification erase cofactor	Histone acetylation	12124384	NuRD	histone	#	#	#	12124384	MBD3 has been identified as a component of the NuRD/Mi2 complex that shows chromatin remodeling and histone deacetylase activities. MBD3 MBD is necessary and sufficient for binding to HDAC1 and MTA2, two components of the NuRD/Mi2 complex. It has been suggested that mCpG-binding-defective MBD3 has evolutionarily conserved its MBD because of the secondary role played by the MBD in protein-protein …	MBD3	6918	methyl-CpG binding domain protein 3	53615	O95983	MBD3_HUMAN	MBD PF01429 1-72, MBD_C PF14048 150-243	1333812	Q9Z2D8	MBD3_MOUSE	#	#
Smyd2	8.7581e-08	-0.462665	0.229	0.273	0.00171501	-0.667485	Exc_4	Histone modification write	Histone methylation	18065756	#	histone	H3K4, H3K36	H3K4me, H3K36me2	#	18065756	Some reports indicate that SMYD2 methylates p53 and histone H3.	SMYD2	20982	SET and MYND domain containing 2	56950	Q9NRG4	SMYD2_HUMAN	SET PF00856 18-241, zf-MYND PF01753 52-90	1915889	Q8R5A0	SMYD2_MOUSE	ZMYND, KMT	Zinc fingers, MYND-type, Chromatin-modifying enzymes / K-methyltransferases
Hdac8	2.57517e-07	0.888437	0.122	0.039	0.00504271	1.28174	Exc_4	Histone modification erase	Histone acetylation	10748112	#	histone	H2AKac, H2BKac, H3Kac, H4Kac	H2AK, H2BK, H3K, H4K	#	10748112	HDAC8 exhibited deacetylase activity toward acetylated histone, indicating that this protein is a bona fide histone deacetylase.	HDAC8	13315	histone deacetylase 8	55869	Q9BY41	HDAC8_HUMAN	Hist_deacetyl PF00850 21-323, Pfam-B_15628 PB015628 324-375	1917565	Q8VH37	HDAC8_MOUSE	#	#
Prmt7	4.53386e-07	0.42976	0.449	0.265	0.00887821	0.620012	Exc_4	Histone modification write	Histone methylation	15494416	#	histone	H2A, H4R3	H2A, H4R3me2	#	15494416	PRMT7 contains methyltransferase activity, the methylated (labeled) histones are H2A and H4.	PRMT7	25557	protein arginine methyltransferase 7	54496	Q9NVM4	ANM7_HUMAN	Pfam-B_13426 PB013426 301-359, PrmA PF06325 54-149	2384879	Q922X9	ANM7_MOUSE	PRMT	Protein arginine methyltransferases
Gadd45b	1.89231e-06	-0.508329	0.145	0.171	0.0370552	-0.733363	Exc_4	Chromatin remodeling	#	21986581	#	histone	H2A, H2B, H3, H4	#	#	21986581	Active DNA demethylation is partially attributed to the ability of Gadd45(A, B, C) proteins to bind histones and modify accessibility of DNA on damaged chromatin.	GADD45B	4096	growth arrest and DNA-damage-inducible, beta	4616	O75293	GA45B_HUMAN	Ribosomal_L7Ae PF01248 21-121	107776	P22339	GA45B_MOUSE	#	#
Anp32a	9.09123e-33	0.548617	0.949	0.814	1.78024e-28	0.791486	Exc_5	Chromatin remodeling cofactor	#	11163245	#	chromatin	#	#	#	11163245	pp32 = ANP32A is a member of a family of leucine-rich acidic nuclear proteins ( 7Â andÂ 19). Results suggest potential roles of INHAT subunits in chromatin remodeling and transcriptional regulation; INHAT complex including pp32 inhibits the HAT activity of p300/CBP and PCAF by binding to their substrate, histones.	ANP32A	13233	acidic (leucine-rich) nuclear phosphoprotein 32 family, member A	8125	P39687	AN32A_HUMAN	LRR_9 PF14580 17-166	108447	O35381	AN32A_MOUSE	ANP32	ANP32 acidic nuclear phosphoproteins
Yeats4	5.88844e-29	-0.891446	0.282	0.441	1.15307e-24	-1.28609	Exc_5	Histone modification write cofactor	Histone acetylation	14966270	NuA4, NuA4-related complex, SRCAP	histone	#	#	#	14966270	The essential GAS41 =YEATS4 protein is a member of the AF9/ENL-related (YEATS) family, and associated to transcription/chromatin-modifying complexes, including yeast NuA4, NuA3, Sas2, SWI/SNF, TFIID/mediator/TFIIF, and human SWI/SNF complexes.	YEATS4	24859	YEATS domain containing 4	8089	O95619	YETS4_HUMAN	YEATS PF03366 44-126	1927224	Q9CR11	YETS4_MOUSE	#	#
Ncl	7.05652e-26	0.427906	0.951	0.797	1.38181e-21	0.617338	Exc_5	Histone chaperone	#	16601700	#	histone, DNA, RNA	DNA motif, RNA motif	#	#	16601700, 15371412	The nuclear protein nucleolin =NCL possesses a histone chaperone activity and this factor greatly enhances the activity of the chromatin remodeling machineries SWI/SNF and ACF.	NCL	7667	nucleolin	4691	P19338	NUCL_HUMAN	Pfam-B_12581 PB012581 1-59, RRM_1 PF00076 309-377 395-460 488-554 574-641	97286	P09405	NUCL_MOUSE	RBM	RNA binding motif (RRM) containing
Gadd45g	4.2494e-22	-1.08722	0.411	0.549	8.32118e-18	-1.56853	Exc_5	Chromatin remodeling	#	21986581	#	histone	H2A, H2B, H3, H4	#	#	21986581	Active DNA demethylation is partially attributed to the ability of Gadd45(A, B, C) proteins to bind histones and modify accessibility of DNA on damaged chromatin.	GADD45G	4097	growth arrest and DNA-damage-inducible, gamma	10912	O95257	GA45G_HUMAN	Ribosomal_L7Ae PF01248 24-113	1346325	Q9Z111	GA45G_MOUSE	#	#
Ube2d3	8.76839e-21	-0.476057	0.7	0.729	1.71703e-16	-0.686805	Exc_5	Histone modification write	Histone ubiquitination	21772249	#	histone	H2AK119	H2AK119ub	#	21772249	Figure 7 in the reference (UBE2D3 =UbcH5c).	UBE2D3	12476	ubiquitin-conjugating enzyme E2D 3	7323	P61077	UB2D3_HUMAN	UQ_con PF00179 5-142	1913355	P61079	UB2D3_MOUSE	UBE2	Ubiquitin-conjugating enzymes E2
Hmgn1	9.42813e-20	-0.879454	0.378	0.505	1.84622e-15	-1.26878	Exc_5	Chromatin remodeling	#	22395460, 20123071	#	histone	H1	#	#	#	HMGB1-4 proteins are believed to dock to the H1 linker.	HMGN1	4984	high mobility group nucleosome binding domain 1	3150	P05114	HMGN1_HUMAN	HMG14_17 PF01101 2-96	96120	P18608	HMGN1_MOUSE	HMG	High-mobility group / Canonical
Prmt1	1.25425e-19	0.620034	0.878	0.543	2.45608e-15	0.89452	Exc_5	Histone modification write	Histone methylation	11387442	#	histone	H4R3	H4R3me1, H4R3me2a	#	11387442	PRMT1 specifically methylates arginine 3 (Arg 3) of H4 in vitro and in vivo. Methylation of Arg 3 by PRMT1 facilitates subsequent acetylation of H4 tails by p300.	PRMT1	5187	protein arginine methyltransferase 1	3276	Q99873	ANM1_HUMAN	Methyltransf_31 PF13847 76-216	107846	Q9JIF0	ANM1_MOUSE	PRMT	Protein arginine methyltransferases
Dnmt3a	1.65161e-19	-0.846076	0.42	0.562	3.23419e-15	-1.22063	Exc_5	DNA modification	DNA methylation	12138111	#	DNA	dhC	dhU	#	12138111	One form of Dnmt3a has been identified and shown to be capable of methylating DNA bothin vitro and in vivo.	DNMT3A	2978	DNA (cytosine-5-)-methyltransferase 3 alpha	1788	Q9Y6K1	DNM3A_HUMAN	DNA_methylase PF00145 634-776, PWWP PF00855 290-375	1261827	O88508	DNM3A_MOUSE	#	#
Eid1	3.41219e-12	-0.509149	0.702	0.716	6.68174e-08	-0.734547	Exc_5	Histone modification write cofactor	Histone acetylation	11073990	#	histone	#	#	#	11073990	Inhibition of MyoD may be explained by EID-1's ability to bind and inhibit p300's histone acetylase activity, an essential MyoD coactivator. Thus, EID-1 binds both Rb and p300 and is a novel repressor of MyoD function.	EID1	1191	EP300 interacting inhibitor of differentiation 1	23741	Q9Y6B2	EID1_HUMAN	Pfam-B_5729 PB005729 1-159	1889651	Q9DCR4	EID1_MOUSE	#	#
Hmgn2	1.1186e-09	-0.518031	0.602	0.63	2.19044e-05	-0.747361	Exc_5	Chromatin remodeling	#	22395460, 20123071	#	histone	H1	#	#	#	HMGB1-4 proteins are believed to dock to the H1 linker.	HMGN2	4986	high mobility group nucleosomal binding domain 2	3151	P05204	HMGN2_HUMAN	HMG14_17 PF01101 2-90	96136	P09602	HMGN2_MOUSE	HMG	High-mobility group / Canonical
Eid2b	1.69136e-09	-0.953213	0.056	0.119	3.31203e-05	-1.37519	Exc_5	Histone modification erase cofactor	Histone acetylation	15970276	#	histone	#	#	#	15970276	The transrepressional function of EID-2 depends on recruitment of class I histone deacetylases (HDACs). HDACs participate in the dynamic process of chromatin remodeling, forming corepressor complexes that repress transcription by deacetylating histones and transcription factors.	EID2B	26796	EP300 interacting inhibitor of differentiation 2B	126272	Q96D98	EID2B_HUMAN	#	1924095	#	#	#	#
Sirt7	2.23214e-09	-0.575038	0.26	0.33	4.37098e-05	-0.829605	Exc_5	Histone modification erase	Histone acetylation	22722849	B-WICH	histone	H3K18ac	H3K18	#	22722849	Genome-wide binding studies reveal that SIRT7 binds to promoters of a specific set of gene targets, where it deacetylates H3K18Ac and promotes transcriptional repression.	SIRT7	14935	sirtuin 7	51547	Q9NRC8	SIR7_HUMAN	SIR2 PF02146 133-275	2385849	Q8BKJ9	SIR7_MOUSE	#	#
Chd3	5.61577e-09	-0.481443	0.607	0.641	0.000109968	-0.694575	Exc_5	Chromatin remodeling	#	12592387	NuRD	DNA	#	#	#	12592387	These proteins have a DNA-binding domain as well as a chromodomain motif that can directly effect chromatin structure and gene transcription. There are currently four known members of this gene family in humans (CHD1â€“CHD4).	CHD3	1918	chromodomain helicase DNA binding protein 3	1107	Q12873	CHD3_HUMAN	CHDCT2 PF08074 1735-1907, CHDNT PF08073 147-201, Chromo PF00385 539-574 631-683, DUF1086 PF06461 1363-1519, DUF1087 PF06465 1293-1357, Helicase_C PF00271 1094-1174, PHD PF00628 381-426 458-503, SNF2_N PF00176 739-1035	1344395	#	#	PHF	Zinc fingers, PHD-type
Chd6	1.66836e-08	0.457473	0.587	0.334	0.000326698	0.659994	Exc_5	Chromatin remodeling	#	12592387	#	chromatin	#	#	#	12592387	A novel gene encoding a protein with chromatin remodeling, helicase and DNA-binding motifs. This gene (CHD5=CHD6) is the fifth member of the CHD gene family identified in humans.	CHD6	19057	chromodomain helicase DNA binding protein 6	#	Q8TD26	CHD6_HUMAN	BRK PF07533 2400-2441, Chromo PF00385 292-354 375-429, Helicase_C PF00271 817-897, Pfam-B_18962 PB018962 1-49, Pfam-B_23619 PB023619 1691-1909, Pfam-B_71010 PB071010 1911-1953, Pfam-B_761 PB000761 1271-1333 1361-1519, SNF2_N PF00176 464-751	1918639	A3KFM7	CHD6_MOUSE	#	#
Zbtb16	2.72455e-08	0.889433	0.291	0.092	0.000533522	1.28318	Exc_5	Histone modification erase cofactor	Histone acetylation	9627120, 15467736	#	histone	#	#	#	#	Recruites SMRT-mSin3-HDAC co-repressor complex. The repressive domains of PLZF function by recruiting N-CoR/Sin3A co-repressor complexes which in turn recruit histone deacetylases (HDACs).	ZBTB16	12930	zinc finger and BTB domain containing 16	7704	Q05516	ZBT16_HUMAN	BTB PF00651 24-126, zf-C2H2 PF00096 491-512 630-652, zf-C2H2_4 PF13894 432-455, zf-C2H2_6 PF13912 460-486, zf-H2C2_2 PF13465 532-556 560-584 588-612	103222	#	#	ZBTB, ZNF, BTBD	Zinc fingers, C2H2-type, BTB/POZ domain containing
Dpf1	5.8677e-08	0.516565	0.475	0.236	0.00114901	0.745246	Exc_5	Chromatin remodeling cofactor	#	21931736	nBAF, SWI/SNF BRM-BRG1	chromatin	#	#	#	21931736	Belongs to the neuron-specific chromatin remodeling complex (nBAF complex). Baf45b=DPF1 and Baf53b are both brain specific components of the SWI/SNF complex varaint nBAF.	DPF1	20225	D4, zinc and double PHD fingers family 1	#	Q92782	DPF1_HUMAN	PHD PF00628 256-311 310-368, Pfam-B_77905 PB077905 1-37, Requiem_N PF14051 38-111	1352748	Q9QX66	DPF1_MOUSE	PHF	Zinc fingers, PHD-type
Mbd3	9.37609e-08	-0.707822	0.207	0.303	0.00183603	-1.02117	Exc_5	Histone modification erase cofactor	Histone acetylation	12124384	NuRD	histone	#	#	#	12124384	MBD3 has been identified as a component of the NuRD/Mi2 complex that shows chromatin remodeling and histone deacetylase activities. MBD3 MBD is necessary and sufficient for binding to HDAC1 and MTA2, two components of the NuRD/Mi2 complex. It has been suggested that mCpG-binding-defective MBD3 has evolutionarily conserved its MBD because of the secondary role played by the MBD in protein-protein …	MBD3	6918	methyl-CpG binding domain protein 3	53615	O95983	MBD3_HUMAN	MBD PF01429 1-72, MBD_C PF14048 150-243	1333812	Q9Z2D8	MBD3_MOUSE	#	#
Tet1	2.06135e-07	-0.991996	0.062	0.154	0.00403653	-1.43115	Exc_5	DNA modification	DNA hydroxymethylation	23222540	#	DNA	mC	hmC	#	23222540	Ten eleven translocation (TET) enzymes, including TET1, TET2 and TET3, convert 5-methylcytosine to 5-hydroxymethylcytosine and regulate gene transcription.	TET1	29484	tet methylcytosine dioxygenase 1	80312	Q8NFU7	TET1_HUMAN	Pfam-B_12165 PB012165 2056-2134, Pfam-B_35074 PB035074 1-139, Pfam-B_6123 PB006123 782-815, Tet_JBP PF12851 1580-2052, zf-CXXC PF02008 583-624	1098693	Q3URK3	TET1_MOUSE	#	#
Satb1	3.14127e-07	-0.832725	0.093	0.163	0.00615124	-1.20137	Exc_5	Chromatin remodeling cofactor	#	15713622, 24055346, 12374985, 12374985, 24055346	#	chromatin	#	#	#	#	Acts as a docking site for several chromatin remodeling enzymes and also by recruiting corepressors (HDACs) or coactivators (HATs) directly to promoters and enhancers. Forms chromatin loops. SATB1 also targets ACF1 and ISWI, subunits of CHRAC and ACF nucleosome mobilizing complexes. SAFB1 is a component of the DNA damage response and shows that SAFB1 cooperates with histone acetylation to allow f…	SATB1	10541	SATB homeobox 1	6304	Q01826	SATB1_HUMAN	CUT PF02376 362-448 485-571, Homeobox PF00046 645-702, Pfam-B_9146 PB009146 141-299	105084	Q60611	SATB1_MOUSE	CUT	Homeoboxes / CUT class
Actr3b	3.53732e-07	-0.732879	0.084	0.134	0.00692678	-1.05732	Exc_5	Chromatin remodeling	#	10911987	#	histone	H2A, H3, H4	#	#	10911987	Act3/Arp4 can interact through the N-terminal domains of histones H3, H4, and H2A. Since Esa1 can only acetylate nucleosomal histones as part of theNuA4 complex, it has been proposed that the Act3/Arp4 subunit functions by promoting the binding of NuA4 to chromatin.	ACTR3B	17256	ARP3 actin-related protein 3 homolog B (yeast)	57180	Q9P1U1	ARP3B_HUMAN	Actin PF00022 3-412	2661120	Q641P0	ARP3B_MOUSE	#	#
Phf1	3.53744e-07	0.961423	0.196	0.054	0.00692701	1.38704	Exc_5	Polycomb group (PcG) protein	#	18086877	PRC2	#	#	#	#	18086877	The EED-EZH2 complex, containing the core subunits EZH2, EED, SUZ12, and RbAp48, functions as a histone H3K27-specific methyltransferase. The related EED-EZH2 protein complex is distinguished from the previous complex by the presence of another PcG protein, hPHF1.	PHF1	8919	PHD finger protein 1	5252	O43189	PHF1_HUMAN	Mtf2_C PF14061 525-566, PHD PF00628 89-142, Pfam-B_18040 PB018040 1-30, Pfam-B_24844 PB024844 331-384	98647	Q9Z1B8	PHF1_MOUSE	TDRD, PHF	Tudor domain containing, Zinc fingers, PHD-type
Prmt6	8.38155e-07	-1.14345	0.053	0.129	0.0164128	-1.64965	Exc_5	Histone modification write	Histone methylation	18079182	#	histone	H2AR3, H3R2, H4R4	H2AR3me, H4R3me, H3R2me2a	#	18079182	PRMT6 methylates histone H3 at R2 and histones H4/H2A at R3 in vitro. Overexpression and knockdown analysis identify PRMT6 as the major H3 R2 methyltransferase in vivo.	PRMT6	18241	protein arginine methyltransferase 6	55170	Q96LA8	ANM6_HUMAN	Methyltransf_18 PF12847 82-189	2139971	Q6NZB1	ANM6_MOUSE	PRMT	Protein arginine methyltransferases
Cir1	8.88052e-07	0.406847	0.711	0.466	0.0173898	0.586956	Exc_5	Histone modification read	#	9874765	#	histone	#	#	#	9874765	CIR binds to histone deacetylase and to SAP30 and serves as a linker between CBF1 and the histone deacetylase complex.	CIR1	24217	corepressor interacting with RBPJ, 1	9541	Q86X95	CIR1_HUMAN	Cir_N PF10197 13-49, Pfam-B_16354 PB016354 52-448	1914185	Q9DA19	CIR1_MOUSE	#	#
Ezh1	1.09642e-06	0.45776	0.355	0.169	0.02147	0.660408	Exc_5	Histone modification write, Polycomb group (PcG) protein	Histone methylation	19026781	PRC2	histone	H3K27	H3K27me1, H3K27me2, H3K27me3	#	19026781	Polycomb group proteins are critical to maintaining gene repression established during Drosophila development. Part of this group forms the PRC2 complex containing Ez that catalyzes di- and trimethylation of histone H3 lysine 27 (H3K37me2/3), marks repressive to transcription. The mammalian homologs Ezh1 and Ezh2 form similar PRC2 complexes but exhibit contrasting repressive roles. While PRC2-Ezh…	EZH1	3526	enhancer of zeste 1 polycomb repressive complex 2 subunit	2145	Q92800	EZH1_HUMAN	EZH2_WD-Binding PF11616 39-68, SET PF00856 624-728	1097695	P70351	EZH1_MOUSE	KMT	Chromatin-modifying enzymes / K-methyltransferases
Rnf8	1.70439e-06	-0.524174	0.24	0.286	0.0333754	-0.756223	Exc_5	Histone modification write	Histone ubiquitination	22980979	#	histone	H2AK63, H2AXK63, H2AK48, H2AXK48	H2AK63ub, H2AXK63ub, H2AK48ub, H2AXK48ub	#	22980979	Ubiquitin-dependent signaling during the DNA damage response (DDR) to double-strand breaks (DSBs) is initiated by two E3 ligases, RNF8 and RNF168, targeting histone H2A and H2AX. RNF8 is the first ligase recruited to the damage site, and RNF168 follows RNF8-dependent ubiquitination. This suggests that RNF8 initiates H2A/H2AX ubiquitination with K63-linked ubiquitin chains and RNF168 extends them.	RNF8	10071	ring finger protein 8, E3 ubiquitin protein ligase	9025	O76064	RNF8_HUMAN	FHA PF00498 38-109, zf-RING_2 PF13639 401-441	1929069	Q8VC56	RNF8_MOUSE	RNF	RING-type (C3HC4) zinc fingers
Yeats4	1.92122e-63	-1.20719	0.381	0.619	3.76214e-59	-1.7416	Exc_6	Histone modification write cofactor	Histone acetylation	14966270	NuA4, NuA4-related complex, SRCAP	histone	#	#	#	14966270	The essential GAS41 =YEATS4 protein is a member of the AF9/ENL-related (YEATS) family, and associated to transcription/chromatin-modifying complexes, including yeast NuA4, NuA3, Sas2, SWI/SNF, TFIID/mediator/TFIIF, and human SWI/SNF complexes.	YEATS4	24859	YEATS domain containing 4	8089	O95619	YETS4_HUMAN	YEATS PF03366 44-126	1927224	Q9CR11	YETS4_MOUSE	#	#
Anp32a	3.23751e-62	0.614353	0.974	0.831	6.33968e-58	0.886324	Exc_6	Chromatin remodeling cofactor	#	11163245	#	chromatin	#	#	#	11163245	pp32 = ANP32A is a member of a family of leucine-rich acidic nuclear proteins ( 7Â andÂ 19). Results suggest potential roles of INHAT subunits in chromatin remodeling and transcriptional regulation; INHAT complex including pp32 inhibits the HAT activity of p300/CBP and PCAF by binding to their substrate, histones.	ANP32A	13233	acidic (leucine-rich) nuclear phosphoprotein 32 family, member A	8125	P39687	AN32A_HUMAN	LRR_9 PF14580 17-166	108447	O35381	AN32A_MOUSE	ANP32	ANP32 acidic nuclear phosphoproteins
Prmt1	1.33869e-47	0.729112	0.939	0.651	2.62143e-43	1.05189	Exc_6	Histone modification write	Histone methylation	11387442	#	histone	H4R3	H4R3me1, H4R3me2a	#	11387442	PRMT1 specifically methylates arginine 3 (Arg 3) of H4 in vitro and in vivo. Methylation of Arg 3 by PRMT1 facilitates subsequent acetylation of H4 tails by p300.	PRMT1	5187	protein arginine methyltransferase 1	3276	Q99873	ANM1_HUMAN	Methyltransf_31 PF13847 76-216	107846	Q9JIF0	ANM1_MOUSE	PRMT	Protein arginine methyltransferases
Ube2d3	4.03166e-28	-0.54762	0.804	0.799	7.89479e-24	-0.790049	Exc_6	Histone modification write	Histone ubiquitination	21772249	#	histone	H2AK119	H2AK119ub	#	21772249	Figure 7 in the reference (UBE2D3 =UbcH5c).	UBE2D3	12476	ubiquitin-conjugating enzyme E2D 3	7323	P61077	UB2D3_HUMAN	UQ_con PF00179 5-142	1913355	P61079	UB2D3_MOUSE	UBE2	Ubiquitin-conjugating enzymes E2
Dnmt3a	6.93842e-22	-1.01418	0.419	0.57	1.35868e-17	-1.46315	Exc_6	DNA modification	DNA methylation	12138111	#	DNA	dhC	dhU	#	12138111	One form of Dnmt3a has been identified and shown to be capable of methylating DNA bothin vitro and in vivo.	DNMT3A	2978	DNA (cytosine-5-)-methyltransferase 3 alpha	1788	Q9Y6K1	DNM3A_HUMAN	DNA_methylase PF00145 634-776, PWWP PF00855 290-375	1261827	O88508	DNM3A_MOUSE	#	#
Gadd45g	4.807e-18	-0.770262	0.56	0.684	9.41307e-14	-1.11125	Exc_6	Chromatin remodeling	#	21986581	#	histone	H2A, H2B, H3, H4	#	#	21986581	Active DNA demethylation is partially attributed to the ability of Gadd45(A, B, C) proteins to bind histones and modify accessibility of DNA on damaged chromatin.	GADD45G	4097	growth arrest and DNA-damage-inducible, gamma	10912	O95257	GA45G_HUMAN	Ribosomal_L7Ae PF01248 24-113	1346325	Q9Z111	GA45G_MOUSE	#	#
Hspa1a	4.14706e-16	1.32012	0.352	0.097	8.12077e-12	1.90452	Exc_6	Histone modification write cofactor, Histone modification write cofactor	Histone methylation, Histone acetylation	22123078	CHD8, MLL2/3, MLL4/WBP7	histone	#	#	#	22123078	#	HSPA1B	5233	heat shock 70kDa protein 1B	3304	P08107	HSP71_HUMAN	HSP70 PF00012 6-612	96244	Q61696	HS71A_MOUSE	HSP70	Heat shock proteins / HSP70
Hspa1a	4.14706e-16	1.32012	0.352	0.097	8.12077e-12	1.90452	Exc_6	Histone modification write cofactor, Histone modification write cofactor	Histone methylation, Histone acetylation	22123078	CHD8, MLL2/3, MLL4/WBP7	histone	#	#	#	22123078	#	HSPA1A	5232	heat shock 70kDa protein 1A	3303	P08107	HSP71_HUMAN	HSP70 PF00012 6-612	96244	Q61696	HS71A_MOUSE	HSP70	Heat shock proteins / HSP70
Rnf8	7.24745e-16	-0.691096	0.351	0.436	1.4192e-11	-0.997041	Exc_6	Histone modification write	Histone ubiquitination	22980979	#	histone	H2AK63, H2AXK63, H2AK48, H2AXK48	H2AK63ub, H2AXK63ub, H2AK48ub, H2AXK48ub	#	22980979	Ubiquitin-dependent signaling during the DNA damage response (DDR) to double-strand breaks (DSBs) is initiated by two E3 ligases, RNF8 and RNF168, targeting histone H2A and H2AX. RNF8 is the first ligase recruited to the damage site, and RNF168 follows RNF8-dependent ubiquitination. This suggests that RNF8 initiates H2A/H2AX ubiquitination with K63-linked ubiquitin chains and RNF168 extends them.	RNF8	10071	ring finger protein 8, E3 ubiquitin protein ligase	9025	O76064	RNF8_HUMAN	FHA PF00498 38-109, zf-RING_2 PF13639 401-441	1929069	Q8VC56	RNF8_MOUSE	RNF	RING-type (C3HC4) zinc fingers
Zbtb16	5.95359e-15	0.684712	0.658	0.319	1.16583e-10	0.987831	Exc_6	Histone modification erase cofactor	Histone acetylation	9627120, 15467736	#	histone	#	#	#	#	Recruites SMRT-mSin3-HDAC co-repressor complex. The repressive domains of PLZF function by recruiting N-CoR/Sin3A co-repressor complexes which in turn recruit histone deacetylases (HDACs).	ZBTB16	12930	zinc finger and BTB domain containing 16	7704	Q05516	ZBT16_HUMAN	BTB PF00651 24-126, zf-C2H2 PF00096 491-512 630-652, zf-C2H2_4 PF13894 432-455, zf-C2H2_6 PF13912 460-486, zf-H2C2_2 PF13465 532-556 560-584 588-612	103222	#	#	ZBTB, ZNF, BTBD	Zinc fingers, C2H2-type, BTB/POZ domain containing
Ppp4c	9.4916e-13	-0.65405	0.396	0.464	1.85865e-08	-0.943595	Exc_6	Histone modification erase	Histone phosphorylation	18758438	PPP4C-PPP4R2-PPP4R3A	histone	H2AXS139ph	H2AXS139	#	18758438	PP4 and PP2A counteract phosphorylation of H2AX.	PPP4C	9319	protein phosphatase 4, catalytic subunit	5531	P60510	PP4C_HUMAN	Metallophos PF00149 47-242	1891763	P97470	PP4C_MOUSE	PPP	Serine/threonine phosphatases / Protein phosphatase, catalytic subunits
Chd6	5.41752e-12	0.482184	0.64	0.353	1.06086e-07	0.695645	Exc_6	Chromatin remodeling	#	12592387	#	chromatin	#	#	#	12592387	A novel gene encoding a protein with chromatin remodeling, helicase and DNA-binding motifs. This gene (CHD5=CHD6) is the fifth member of the CHD gene family identified in humans.	CHD6	19057	chromodomain helicase DNA binding protein 6	#	Q8TD26	CHD6_HUMAN	BRK PF07533 2400-2441, Chromo PF00385 292-354 375-429, Helicase_C PF00271 817-897, Pfam-B_18962 PB018962 1-49, Pfam-B_23619 PB023619 1691-1909, Pfam-B_71010 PB071010 1911-1953, Pfam-B_761 PB000761 1271-1333 1361-1519, SNF2_N PF00176 464-751	1918639	A3KFM7	CHD6_MOUSE	#	#
Las1l	1.47784e-11	0.471513	0.684	0.379	2.89391e-07	0.680249	Exc_6	Histone modification write cofactor, Histone modification write cofactor	Histone methylation, Histone acetylation	20442285	CHD8, MLL2/3, MLL4/WBP7	histone	H3K4, H3,H4,H2A	H3K4me, H3K4me2, H3Ac, H4Ac, H2AAc	#	15960975	Facultative member of the MLL1/MLL complex.	LAS1L	25726	LAS1-like (S. cerevisiae)	81887	Q9Y4W2	LAS1L_HUMAN	Las1 PF04031 42-188, Pfam-B_28535 PB028535 671-732	1923380	A2BE28	LAS1L_MOUSE	#	#
Phf1	1.59697e-11	1.14262	0.336	0.09	3.12719e-07	1.64845	Exc_6	Polycomb group (PcG) protein	#	18086877	PRC2	#	#	#	#	18086877	The EED-EZH2 complex, containing the core subunits EZH2, EED, SUZ12, and RbAp48, functions as a histone H3K27-specific methyltransferase. The related EED-EZH2 protein complex is distinguished from the previous complex by the presence of another PcG protein, hPHF1.	PHF1	8919	PHD finger protein 1	5252	O43189	PHF1_HUMAN	Mtf2_C PF14061 525-566, PHD PF00628 89-142, Pfam-B_18040 PB018040 1-30, Pfam-B_24844 PB024844 331-384	98647	Q9Z1B8	PHF1_MOUSE	TDRD, PHF	Tudor domain containing, Zinc fingers, PHD-type
Smyd2	3.5048e-11	-0.681354	0.414	0.48	6.8631e-07	-0.982986	Exc_6	Histone modification write	Histone methylation	18065756	#	histone	H3K4, H3K36	H3K4me, H3K36me2	#	18065756	Some reports indicate that SMYD2 methylates p53 and histone H3.	SMYD2	20982	SET and MYND domain containing 2	56950	Q9NRG4	SMYD2_HUMAN	SET PF00856 18-241, zf-MYND PF01753 52-90	1915889	Q8R5A0	SMYD2_MOUSE	ZMYND, KMT	Zinc fingers, MYND-type, Chromatin-modifying enzymes / K-methyltransferases
Exosc9	4.2522e-11	0.44323	0.722	0.427	8.32665e-07	0.639445	Exc_6	Scaffold protein, RNA modification	RNA degradation	17174896	RNA exosome	RNA	#	#	#	17174896	RNA abundance is regulated by balancing transcription and RNA degradation, processes that control the temporal and spatial distribution of cellular RNA. After decapping, 5â€² to 3â€² RNA degradation is accomplished by Xrn1, a 5â€² to 3â€² exoribonuclease. In the 3â€² to 5â€² pathway, RNA degradation is catalyzed by a multisubunit 3â€² to 5â€² exoribonuclease complex termed the RNA exosome. Three …	EXOSC9	9137	exosome component 9	5393	Q06265	EXOS9_HUMAN	RNase_PH PF01138 31-163, RNase_PH_C PF03725 189-256	1355319	Q9JHI7	EXOS9_MOUSE	#	#
Hmgn1	1.80602e-10	-0.552119	0.601	0.642	3.53656e-06	-0.79654	Exc_6	Chromatin remodeling	#	22395460, 20123071	#	histone	H1	#	#	#	HMGB1-4 proteins are believed to dock to the H1 linker.	HMGN1	4984	high mobility group nucleosome binding domain 1	3150	P05114	HMGN1_HUMAN	HMG14_17 PF01101 2-96	96120	P18608	HMGN1_MOUSE	HMG	High-mobility group / Canonical
Mbd3	5.79563e-10	-0.644398	0.281	0.316	1.1349e-05	-0.929669	Exc_6	Histone modification erase cofactor	Histone acetylation	12124384	NuRD	histone	#	#	#	12124384	MBD3 has been identified as a component of the NuRD/Mi2 complex that shows chromatin remodeling and histone deacetylase activities. MBD3 MBD is necessary and sufficient for binding to HDAC1 and MTA2, two components of the NuRD/Mi2 complex. It has been suggested that mCpG-binding-defective MBD3 has evolutionarily conserved its MBD because of the secondary role played by the MBD in protein-protein …	MBD3	6918	methyl-CpG binding domain protein 3	53615	O95983	MBD3_HUMAN	MBD PF01429 1-72, MBD_C PF14048 150-243	1333812	Q9Z2D8	MBD3_MOUSE	#	#
Prmt6	5.96367e-10	-0.948015	0.086	0.164	1.16781e-05	-1.3677	Exc_6	Histone modification write	Histone methylation	18079182	#	histone	H2AR3, H3R2, H4R4	H2AR3me, H4R3me, H3R2me2a	#	18079182	PRMT6 methylates histone H3 at R2 and histones H4/H2A at R3 in vitro. Overexpression and knockdown analysis identify PRMT6 as the major H3 R2 methyltransferase in vivo.	PRMT6	18241	protein arginine methyltransferase 6	55170	Q96LA8	ANM6_HUMAN	Methyltransf_18 PF12847 82-189	2139971	Q6NZB1	ANM6_MOUSE	PRMT	Protein arginine methyltransferases
Ring1	7.90874e-10	-0.541102	0.254	0.298	1.54869e-05	-0.780645	Exc_6	Histone modification write, Polycomb group (PcG) protein	Histone ubiquitination	15386022	PRC1, BCOR, RING2-L3MBTL2, RING2-FBRS	histone	H2AK119	H2AK119ub	#	15386022	The complex hPRC1L (human Polycomb repressive complex 1-like) is composed of several Polycomb-group proteins including Ring1, Ring2, Bmi1 and HPH2. hPRC1L monoubiquitinates nucleosomal histone H2A at lysine 119.	RING1	10018	ring finger protein 1	6015	Q06587	RING1_HUMAN	Pfam-B_11743 PB011743 292-404, Pfam-B_13488 PB013488 241-291, Pfam-B_23468 PB023468 191-239, zf-C3HC4 PF00097 48-87	1101770	O35730	RING1_MOUSE	RNF	RING-type (C3HC4) zinc fingers
Chd3	8.56181e-10	-0.50008	0.572	0.57	1.67657e-05	-0.721463	Exc_6	Chromatin remodeling	#	12592387	NuRD	DNA	#	#	#	12592387	These proteins have a DNA-binding domain as well as a chromodomain motif that can directly effect chromatin structure and gene transcription. There are currently four known members of this gene family in humans (CHD1â€“CHD4).	CHD3	1918	chromodomain helicase DNA binding protein 3	1107	Q12873	CHD3_HUMAN	CHDCT2 PF08074 1735-1907, CHDNT PF08073 147-201, Chromo PF00385 539-574 631-683, DUF1086 PF06461 1363-1519, DUF1087 PF06465 1293-1357, Helicase_C PF00271 1094-1174, PHD PF00628 381-426 458-503, SNF2_N PF00176 739-1035	1344395	#	#	PHF	Zinc fingers, PHD-type
Cdk7	2.09036e-09	0.45279	0.477	0.224	4.09334e-05	0.653238	Exc_6	Histone modification write	Histone phosphorylation	10722743	#	histone	H1	#	#	10722743	Cdk7, is able to phosphorylate histone H1, and the basal activity is increased 2-fold in the presence of recombinant human cyclin H (the activating partner of Cdk7).	CDK7	1778	cyclin-dependent kinase 7	1022	P50613	CDK7_HUMAN	Pfam-B_20206 PB020206 301-344, Pkinase PF00069 12-295	102956	Q03147	CDK7_MOUSE	CDK, TFIIH	Cyclin-dependent kinases, General transcription factor IIH complex subunits
Eid2b	3.90482e-09	-0.931249	0.095	0.148	7.64641e-05	-1.34351	Exc_6	Histone modification erase cofactor	Histone acetylation	15970276	#	histone	#	#	#	15970276	The transrepressional function of EID-2 depends on recruitment of class I histone deacetylases (HDACs). HDACs participate in the dynamic process of chromatin remodeling, forming corepressor complexes that repress transcription by deacetylating histones and transcription factors.	EID2B	26796	EP300 interacting inhibitor of differentiation 2B	126272	Q96D98	EID2B_HUMAN	#	1924095	#	#	#	#
Mga	6.82065e-09	0.419283	0.466	0.24	0.000133562	0.604898	Exc_6	Histone modification write cofactor, TF	Histone methylation, Histone acetylation, TF activator, TF repressor	#	RING2-L3MBTL2, CHD8, MLL2/3, MLL4/WBP7	DNA	DNA motif	#	#	#	Added because it is a complex partner	MGA	14010	MGA, MAX dimerization protein	23269	Q8IWI9	MGAP_HUMAN	HLH PF00010 2385-2436, Pfam-B_11518 PB011518 378-497, Pfam-B_24878 PB024878 2971-3008, Pfam-B_591 PB000591 979-1080 1332-1376, Pfam-B_7320 PB007320 1791-1938, Pfam-B_80122 PB080122 1-39, Pfam-B_8542 PB008542 653-837, T-box PF00907 76-261	1352483	A2AWL7	MGAP_MOUSE	#	#
Dmap1	9.88365e-09	0.542256	0.606	0.321	0.000193542	0.78231	Exc_6	Chromatin remodeling	#	14966270	NuA4, NuA4-related complex, SRCAP	chromatin	#	#	#	14966270	SANT-domain protein DMAP1 links NuA4 to DNA replication and is also present in distinct proteins	DMAP1	18291	DNA methyltransferase 1 associated protein 1	55929	Q9NPF5	DMAP1_HUMAN	DMAP1 PF05499 243-407	1913483	Q9JI44	DMAP1_MOUSE	#	#
Hmgn5	1.5435e-08	0.663413	0.31	0.125	0.000302249	0.957102	Exc_6	Chromatin remodeling	#	22395460, 20123071	#	histone	H1	#	#	#	HMGB1-4 proteins are believed to dock to the H1 linker.	HMGN5	8013	high mobility group nucleosome binding domain 5	79366	P82970	HMGN5_HUMAN	HMG14_17 PF01101 2-102	1355295	Q9JL35	HMGN5_MOUSE	HMG	High-mobility group / Canonical
Dnajc2	1.61663e-08	-0.585667	0.276	0.319	0.000316568	-0.844939	Exc_6	Histone modification read	#	21179169	#	histone	H2A	#	#	21179169	The ubiquitin mark at histone H2A may be a docking site for ZRF1.	DNAJC2	13192	DnaJ (Hsp40) homolog, subfamily C, member 2	27000	Q99543	DNJC2_HUMAN	DnaJ PF00226 88-158, Myb_DNA-binding PF00249 451-506 552-600, Pfam-B_24524 PB024524 28-59, Pfam-B_30652 PB030652 1-27	99470	P54103	DNJC2_MOUSE	DNAJ	Heat shock proteins / DNAJ (HSP40)
Ezh1	2.1394e-07	0.503853	0.367	0.159	0.00418937	0.726906	Exc_6	Histone modification write, Polycomb group (PcG) protein	Histone methylation	19026781	PRC2	histone	H3K27	H3K27me1, H3K27me2, H3K27me3	#	19026781	Polycomb group proteins are critical to maintaining gene repression established during Drosophila development. Part of this group forms the PRC2 complex containing Ez that catalyzes di- and trimethylation of histone H3 lysine 27 (H3K37me2/3), marks repressive to transcription. The mammalian homologs Ezh1 and Ezh2 form similar PRC2 complexes but exhibit contrasting repressive roles. While PRC2-Ezh…	EZH1	3526	enhancer of zeste 1 polycomb repressive complex 2 subunit	2145	Q92800	EZH1_HUMAN	EZH2_WD-Binding PF11616 39-68, SET PF00856 624-728	1097695	P70351	EZH1_MOUSE	KMT	Chromatin-modifying enzymes / K-methyltransferases
Gadd45a	5.18823e-07	-0.794885	0.062	0.102	0.0101596	-1.14678	Exc_6	Chromatin remodeling	#	21986581	#	histone	H2A, H2B, H3, H4	#	#	21986581	Active DNA demethylation is partially attributed to the ability of Gadd45(A, B, C) proteins to bind histones and modify accessibility of DNA on damaged chromatin.	GADD45A	4095	growth arrest and DNA-damage-inducible, alpha	1647	P24522	GA45A_HUMAN	Ribosomal_L7Ae PF01248 21-123	107799	P48316	GA45A_MOUSE	#	#
Smyd4	1.17137e-06	0.433696	0.363	0.169	0.0229377	0.625691	Exc_6	Histone modification erase cofactor	Histone acetylation	18714374	#	#	#	#	#	#	SMYD4 interacts with HDAC1 and HDAC3.	SMYD4	21067	SET and MYND domain containing 4	114826	Q8IYR2	SMYD4_HUMAN	Pfam-B_24699 PB024699 740-795, Pfam-B_50317 PB050317 1-65, SET PF00856 244-574, TPR_11 PF13414 66-135, zf-MYND PF01753 296-335	2442796	Q8BTK5	SMYD4_MOUSE	ZMYND	Zinc fingers, MYND-type
Cbx7	1.29965e-06	0.833145	0.201	0.06	0.0254497	1.20197	Exc_6	Histone modification read	#	21047797	PRC1	histone	H3K9me3, H3K27me3	#	#	21047797	Cbx2 and Cbx7 recognize both H3K9me3 and H3K27me3, whereas Cbx4 prefers H3K9me3.	CBX7	1557	chromobox homolog 7	23492	O95931	CBX7_HUMAN	Chromo PF00385 11-60	1196439	Q8VDS3	CBX7_MOUSE	#	#
Phf10	1.42663e-06	-0.647423	0.264	0.307	0.0279363	-0.934034	Exc_6	Chromatin remodeling	#	20068294	npBAF, SWI/SNF BRM-BRG1	chromatin	#	#	#	20068294	PHF10 belongs to a family of plant homeodomain (PHD) containing proteins which play a role in transcription regulation via chromatin remodeling.	PHF10	18250	PHD finger protein 10	55274	Q8WUB8	PHF10_HUMAN	PHD PF00628 379-436 435-481, Pfam-B_1316 PB001316 15-230	1919307	Q9D8M7	PHF10_MOUSE	PHF	Zinc fingers, PHD-type
Hat1	1.45951e-06	0.422233	0.533	0.279	0.0285802	0.609153	Exc_6	Histone modification write	Histone acetylation	9427644	#	histone	H4, H2A	#	#	9427644	The human holoenzyme consists of two subunits: a catalytic subunit, Hat1, and a subunit that binds core histones, p46, which greatly stimulates the acetyltransferase activity of Hat1. On the other hand, given that the Hat1 holoenzyme bound weakly to H2A and also acetylated the H2A	HAT1	4821	histone acetyltransferase 1	8520	O14929	HAT1_HUMAN	Hat1_N PF10394 26-187	96013	Q8BY71	HAT1_MOUSE	KAT	Chromatin-modifying enzymes / K-acetyltransferases
Sirt7	1.65174e-06	-0.516603	0.453	0.476	0.0323444	-0.7453	Exc_6	Histone modification erase	Histone acetylation	22722849	B-WICH	histone	H3K18ac	H3K18	#	22722849	Genome-wide binding studies reveal that SIRT7 binds to promoters of a specific set of gene targets, where it deacetylates H3K18Ac and promotes transcriptional repression.	SIRT7	14935	sirtuin 7	51547	Q9NRC8	SIR7_HUMAN	SIR2 PF02146 133-275	2385849	Q8BKJ9	SIR7_MOUSE	#	#
Hjurp	1.72703e-06	0.568669	0.304	0.127	0.0338187	0.820416	Exc_6	Histone chaperone	#	21478274	#	histone	H4	#	#	21478274	Deposition of CENP-A to the centromere requires histone chaperone HJURP (Holliday junction recognition protein). The crystal structure of an HJURPâ€“CENP-Aâ€“histone H4 complex shows that HJURP binds a CENP-Aâ€“H4 heterodimer.	HJURP	25444	Holliday junction recognition protein	55355	Q8NCD3	HJURP_HUMAN	HJURP_C PF12347 409-471 554-614, HJURP_mid PF12346 271-386, Pfam-B_631 PB000631 682-746, Scm3 PF10384 16-77	2685821	Q6PG16	HJURP_MOUSE	#	#
Anp32a	4.61151e-60	0.729947	0.988	0.809	9.03025e-56	1.05309	Exc_7	Chromatin remodeling cofactor	#	11163245	#	chromatin	#	#	#	11163245	pp32 = ANP32A is a member of a family of leucine-rich acidic nuclear proteins ( 7Â andÂ 19). Results suggest potential roles of INHAT subunits in chromatin remodeling and transcriptional regulation; INHAT complex including pp32 inhibits the HAT activity of p300/CBP and PCAF by binding to their substrate, histones.	ANP32A	13233	acidic (leucine-rich) nuclear phosphoprotein 32 family, member A	8125	P39687	AN32A_HUMAN	LRR_9 PF14580 17-166	108447	O35381	AN32A_MOUSE	ANP32	ANP32 acidic nuclear phosphoproteins
Prmt1	5.93868e-34	0.757032	0.947	0.578	1.16291e-29	1.09217	Exc_7	Histone modification write	Histone methylation	11387442	#	histone	H4R3	H4R3me1, H4R3me2a	#	11387442	PRMT1 specifically methylates arginine 3 (Arg 3) of H4 in vitro and in vivo. Methylation of Arg 3 by PRMT1 facilitates subsequent acetylation of H4 tails by p300.	PRMT1	5187	protein arginine methyltransferase 1	3276	Q99873	ANM1_HUMAN	Methyltransf_31 PF13847 76-216	107846	Q9JIF0	ANM1_MOUSE	PRMT	Protein arginine methyltransferases
Yeats4	6.13509e-31	-1.04562	0.455	0.554	1.20137e-26	-1.50851	Exc_7	Histone modification write cofactor	Histone acetylation	14966270	NuA4, NuA4-related complex, SRCAP	histone	#	#	#	14966270	The essential GAS41 =YEATS4 protein is a member of the AF9/ENL-related (YEATS) family, and associated to transcription/chromatin-modifying complexes, including yeast NuA4, NuA3, Sas2, SWI/SNF, TFIID/mediator/TFIIF, and human SWI/SNF complexes.	YEATS4	24859	YEATS domain containing 4	8089	O95619	YETS4_HUMAN	YEATS PF03366 44-126	1927224	Q9CR11	YETS4_MOUSE	#	#
Dnmt3a	1.46075e-16	-0.981652	0.455	0.554	2.86044e-12	-1.41622	Exc_7	DNA modification	DNA methylation	12138111	#	DNA	dhC	dhU	#	12138111	One form of Dnmt3a has been identified and shown to be capable of methylating DNA bothin vitro and in vivo.	DNMT3A	2978	DNA (cytosine-5-)-methyltransferase 3 alpha	1788	Q9Y6K1	DNM3A_HUMAN	DNA_methylase PF00145 634-776, PWWP PF00855 290-375	1261827	O88508	DNM3A_MOUSE	#	#
Ube2d3	9.43835e-15	-0.574391	0.797	0.769	1.84822e-10	-0.828671	Exc_7	Histone modification write	Histone ubiquitination	21772249	#	histone	H2AK119	H2AK119ub	#	21772249	Figure 7 in the reference (UBE2D3 =UbcH5c).	UBE2D3	12476	ubiquitin-conjugating enzyme E2D 3	7323	P61077	UB2D3_HUMAN	UQ_con PF00179 5-142	1913355	P61079	UB2D3_MOUSE	UBE2	Ubiquitin-conjugating enzymes E2
Dpf1	1.23608e-14	0.795576	0.631	0.223	2.42048e-10	1.14777	Exc_7	Chromatin remodeling cofactor	#	21931736	nBAF, SWI/SNF BRM-BRG1	chromatin	#	#	#	21931736	Belongs to the neuron-specific chromatin remodeling complex (nBAF complex). Baf45b=DPF1 and Baf53b are both brain specific components of the SWI/SNF complex varaint nBAF.	DPF1	20225	D4, zinc and double PHD fingers family 1	#	Q92782	DPF1_HUMAN	PHD PF00628 256-311 310-368, Pfam-B_77905 PB077905 1-37, Requiem_N PF14051 38-111	1352748	Q9QX66	DPF1_MOUSE	PHF	Zinc fingers, PHD-type
Phf1	1.41954e-13	1.80221	0.369	0.042	2.77975e-09	2.60004	Exc_7	Polycomb group (PcG) protein	#	18086877	PRC2	#	#	#	#	18086877	The EED-EZH2 complex, containing the core subunits EZH2, EED, SUZ12, and RbAp48, functions as a histone H3K27-specific methyltransferase. The related EED-EZH2 protein complex is distinguished from the previous complex by the presence of another PcG protein, hPHF1.	PHF1	8919	PHD finger protein 1	5252	O43189	PHF1_HUMAN	Mtf2_C PF14061 525-566, PHD PF00628 89-142, Pfam-B_18040 PB018040 1-30, Pfam-B_24844 PB024844 331-384	98647	Q9Z1B8	PHF1_MOUSE	TDRD, PHF	Tudor domain containing, Zinc fingers, PHD-type
Cir1	1.13301e-12	0.504433	0.891	0.562	2.21866e-08	0.727743	Exc_7	Histone modification read	#	9874765	#	histone	#	#	#	9874765	CIR binds to histone deacetylase and to SAP30 and serves as a linker between CBF1 and the histone deacetylase complex.	CIR1	24217	corepressor interacting with RBPJ, 1	9541	Q86X95	CIR1_HUMAN	Cir_N PF10197 13-49, Pfam-B_16354 PB016354 52-448	1914185	Q9DA19	CIR1_MOUSE	#	#
Hmgn1	1.81541e-12	-0.789279	0.523	0.589	3.55494e-08	-1.13869	Exc_7	Chromatin remodeling	#	22395460, 20123071	#	histone	H1	#	#	#	HMGB1-4 proteins are believed to dock to the H1 linker.	HMGN1	4984	high mobility group nucleosome binding domain 1	3150	P05114	HMGN1_HUMAN	HMG14_17 PF01101 2-96	96120	P18608	HMGN1_MOUSE	HMG	High-mobility group / Canonical
Dr1	2.89882e-12	-0.937067	0.211	0.297	5.67646e-08	-1.3519	Exc_7	Histone chaperone	#	18838386	ATAC	histone	#	#	#	18838386	YEATS2-NC2beta=DR1 histone fold module that interacts with the TATA-binding protein (TBP) and negatively regulates transcription when recruited to a promoter.	DR1	3017	down-regulator of transcription 1, TBP-binding (negative cofactor 2)	1810	Q01658	NC2B_HUMAN	CBFD_NFYB_HMF PF00808 11-75	1100515	Q91WV0	NC2B_MOUSE	#	#
Las1l	6.60886e-12	0.67905	0.682	0.292	1.29415e-07	0.979663	Exc_7	Histone modification write cofactor, Histone modification write cofactor	Histone methylation, Histone acetylation	20442285	CHD8, MLL2/3, MLL4/WBP7	histone	H3K4, H3,H4,H2A	H3K4me, H3K4me2, H3Ac, H4Ac, H2AAc	#	15960975	Facultative member of the MLL1/MLL complex.	LAS1L	25726	LAS1-like (S. cerevisiae)	81887	Q9Y4W2	LAS1L_HUMAN	Las1 PF04031 42-188, Pfam-B_28535 PB028535 671-732	1923380	A2BE28	LAS1L_MOUSE	#	#
Zbtb16	5.2454e-11	0.76439	0.602	0.225	1.02715e-06	1.10278	Exc_7	Histone modification erase cofactor	Histone acetylation	9627120, 15467736	#	histone	#	#	#	#	Recruites SMRT-mSin3-HDAC co-repressor complex. The repressive domains of PLZF function by recruiting N-CoR/Sin3A co-repressor complexes which in turn recruit histone deacetylases (HDACs).	ZBTB16	12930	zinc finger and BTB domain containing 16	7704	Q05516	ZBT16_HUMAN	BTB PF00651 24-126, zf-C2H2 PF00096 491-512 630-652, zf-C2H2_4 PF13894 432-455, zf-C2H2_6 PF13912 460-486, zf-H2C2_2 PF13465 532-556 560-584 588-612	103222	#	#	ZBTB, ZNF, BTBD	Zinc fingers, C2H2-type, BTB/POZ domain containing
Dmap1	1.70083e-09	0.594252	0.631	0.252	3.33056e-05	0.857324	Exc_7	Chromatin remodeling	#	14966270	NuA4, NuA4-related complex, SRCAP	chromatin	#	#	#	14966270	SANT-domain protein DMAP1 links NuA4 to DNA replication and is also present in distinct proteins	DMAP1	18291	DNA methyltransferase 1 associated protein 1	55929	Q9NPF5	DMAP1_HUMAN	DMAP1 PF05499 243-407	1913483	Q9JI44	DMAP1_MOUSE	#	#
Mbd3	3.29416e-09	-0.710771	0.283	0.318	6.45062e-05	-1.02543	Exc_7	Histone modification erase cofactor	Histone acetylation	12124384	NuRD	histone	#	#	#	12124384	MBD3 has been identified as a component of the NuRD/Mi2 complex that shows chromatin remodeling and histone deacetylase activities. MBD3 MBD is necessary and sufficient for binding to HDAC1 and MTA2, two components of the NuRD/Mi2 complex. It has been suggested that mCpG-binding-defective MBD3 has evolutionarily conserved its MBD because of the secondary role played by the MBD in protein-protein …	MBD3	6918	methyl-CpG binding domain protein 3	53615	O95983	MBD3_HUMAN	MBD PF01429 1-72, MBD_C PF14048 150-243	1333812	Q9Z2D8	MBD3_MOUSE	#	#
Wsb2	5.01422e-09	-0.461571	0.658	0.565	9.81885e-05	-0.665906	Exc_7	Histone modification write	Histone ubiquitination	21070969	#	histone	#	#	#	#	May be a substrate-recognition component of a SCF-like ECS (Elongin-Cullin-SOCS-box protein) E3 ubiquitin ligase complex which mediates the ubiquitination and subsequent proteasomal degradation of target proteins, including histones. (Annotated by similarity).	WSB2	19222	WD repeat and SOCS box containing 2	55884	Q9NYS7	WSB2_HUMAN	Pfam-B_17306 PB017306 1-52, SOCS_box PF07525 366-402, WD40 PF00400 83-139 143-182 187-225 229-267 288-321 337-361	2144041	O54929	WSB2_MOUSE	WDR	WD repeat domain containing
Hspa1a	5.57402e-09	0.870618	0.352	0.093	0.00010915	1.25604	Exc_7	Histone modification write cofactor, Histone modification write cofactor	Histone methylation, Histone acetylation	22123078	CHD8, MLL2/3, MLL4/WBP7	histone	#	#	#	22123078	#	HSPA1B	5233	heat shock 70kDa protein 1B	3304	P08107	HSP71_HUMAN	HSP70 PF00012 6-612	96244	Q61696	HS71A_MOUSE	HSP70	Heat shock proteins / HSP70
Hspa1a	5.57402e-09	0.870618	0.352	0.093	0.00010915	1.25604	Exc_7	Histone modification write cofactor, Histone modification write cofactor	Histone methylation, Histone acetylation	22123078	CHD8, MLL2/3, MLL4/WBP7	histone	#	#	#	22123078	#	HSPA1A	5232	heat shock 70kDa protein 1A	3303	P08107	HSP71_HUMAN	HSP70 PF00012 6-612	96244	Q61696	HS71A_MOUSE	HSP70	Heat shock proteins / HSP70
Ppp2ca	1.01462e-08	-0.538962	0.816	0.785	0.000198683	-0.777558	Exc_7	Histone modification write	Histone phosphorylation	18758438	#	histone	H2AX	H2AXph	#	18758438	PP2A =PPP2CA (rather than PP4) has been implicated as a mammalian Î³H2AX phosphatase.	PPP2CA	9299	protein phosphatase 2, catalytic subunit, alpha isozyme	5515	P67775	PP2AA_HUMAN	Metallophos PF00149 50-245	1321159	P63330	PP2AA_MOUSE	PPP	Serine/threonine phosphatases / Protein phosphatase, catalytic subunits
Chd6	1.65435e-08	0.485709	0.662	0.318	0.000323955	0.70073	Exc_7	Chromatin remodeling	#	12592387	#	chromatin	#	#	#	12592387	A novel gene encoding a protein with chromatin remodeling, helicase and DNA-binding motifs. This gene (CHD5=CHD6) is the fifth member of the CHD gene family identified in humans.	CHD6	19057	chromodomain helicase DNA binding protein 6	#	Q8TD26	CHD6_HUMAN	BRK PF07533 2400-2441, Chromo PF00385 292-354 375-429, Helicase_C PF00271 817-897, Pfam-B_18962 PB018962 1-49, Pfam-B_23619 PB023619 1691-1909, Pfam-B_71010 PB071010 1911-1953, Pfam-B_761 PB000761 1271-1333 1361-1519, SNF2_N PF00176 464-751	1918639	A3KFM7	CHD6_MOUSE	#	#
Chd3	2.00273e-08	-0.558314	0.654	0.666	0.000392174	-0.805476	Exc_7	Chromatin remodeling	#	12592387	NuRD	DNA	#	#	#	12592387	These proteins have a DNA-binding domain as well as a chromodomain motif that can directly effect chromatin structure and gene transcription. There are currently four known members of this gene family in humans (CHD1â€“CHD4).	CHD3	1918	chromodomain helicase DNA binding protein 3	1107	Q12873	CHD3_HUMAN	CHDCT2 PF08074 1735-1907, CHDNT PF08073 147-201, Chromo PF00385 539-574 631-683, DUF1086 PF06461 1363-1519, DUF1087 PF06465 1293-1357, Helicase_C PF00271 1094-1174, PHD PF00628 381-426 458-503, SNF2_N PF00176 739-1035	1344395	#	#	PHF	Zinc fingers, PHD-type
Exosc8	6.66328e-08	0.563453	0.533	0.223	0.0013048	0.812891	Exc_7	Scaffold protein, RNA modification	RNA degradation	17174896	RNA exosome	RNA	#	#	#	17174896	RNA abundance is regulated by balancing transcription and RNA degradation, processes that control the temporal and spatial distribution of cellular RNA. After decapping, 5â€² to 3â€² RNA degradation is accomplished by Xrn1, a 5â€² to 3â€² exoribonuclease. In the 3â€² to 5â€² pathway, RNA degradation is catalyzed by a multisubunit 3â€² to 5â€² exoribonuclease complex termed the RNA exosome. Three …	EXOSC8	17035	exosome component 8	11340	Q96B26	EXOS8_HUMAN	RNase_PH PF01138 31-166, RNase_PH_C PF03725 191-258	1916889	Q9D753	EXOS8_MOUSE	#	#
Prmt6	7.1448e-08	-0.852604	0.111	0.159	0.0013991	-1.23005	Exc_7	Histone modification write	Histone methylation	18079182	#	histone	H2AR3, H3R2, H4R4	H2AR3me, H4R3me, H3R2me2a	#	18079182	PRMT6 methylates histone H3 at R2 and histones H4/H2A at R3 in vitro. Overexpression and knockdown analysis identify PRMT6 as the major H3 R2 methyltransferase in vivo.	PRMT6	18241	protein arginine methyltransferase 6	55170	Q96LA8	ANM6_HUMAN	Methyltransf_18 PF12847 82-189	2139971	Q6NZB1	ANM6_MOUSE	PRMT	Protein arginine methyltransferases
Eid1	1.37627e-07	-0.437056	0.855	0.79	0.00269501	-0.630538	Exc_7	Histone modification write cofactor	Histone acetylation	11073990	#	histone	#	#	#	11073990	Inhibition of MyoD may be explained by EID-1's ability to bind and inhibit p300's histone acetylase activity, an essential MyoD coactivator. Thus, EID-1 binds both Rb and p300 and is a novel repressor of MyoD function.	EID1	1191	EP300 interacting inhibitor of differentiation 1	23741	Q9Y6B2	EID1_HUMAN	Pfam-B_5729 PB005729 1-159	1889651	Q9DCR4	EID1_MOUSE	#	#
Gadd45g	2.30545e-07	-0.731192	0.529	0.576	0.00451453	-1.05489	Exc_7	Chromatin remodeling	#	21986581	#	histone	H2A, H2B, H3, H4	#	#	21986581	Active DNA demethylation is partially attributed to the ability of Gadd45(A, B, C) proteins to bind histones and modify accessibility of DNA on damaged chromatin.	GADD45G	4097	growth arrest and DNA-damage-inducible, gamma	10912	O95257	GA45G_HUMAN	Ribosomal_L7Ae PF01248 24-113	1346325	Q9Z111	GA45G_MOUSE	#	#
Kdm1a	2.98277e-07	-0.624299	0.279	0.268	0.00584086	-0.900673	Exc_7	Histone modification erase	Histone methylation	16223729	NuRD, BHC, SCL	histone	H3K4me1, H3K4me2, H3K9me	H3K4, H3K9	#	16223729	Human histone demethylase LSD1=KDM1A is a flavin-dependent amine oxidase that catalyzes the specific removal of methyl groups from mono- and dimethylated Lys4 of histone H3.	KDM1A	29079	lysine (K)-specific demethylase 1A	23028	O60341	KDM1A_HUMAN	Amino_oxidase PF01593 288-826, SWIRM PF04433 174-264	1196256	Q6ZQ88	KDM1A_MOUSE	KDM	Chromatin-modifying enzymes / K-demethylases
Msl1	3.69975e-07	-0.544556	0.645	0.626	0.00724484	-0.785629	Exc_7	Histone modification write	Histone ubiquitination	21726816	#	histone	H2BK34	H2BK34ub	#	21726816	MSL1/2 ubiquitylates nucleosomal H2B on K34 in vitro.	MSL1	27905	male-specific lethal 1 homolog (Drosophila)	339287	Q68DK7	MSL1_HUMAN	PEHE PF15275 473-591, Pfam-B_41610 PB041610 41-129, Pfam-B_70275 PB070275 1-39	1921276	Q6PDM1	MSL1_MOUSE	#	#
Tdg	4.70213e-07	-0.829419	0.197	0.252	0.00920771	-1.1966	Exc_7	DNA modification	DNA hydroxymethylation	22962365	#	DNA	G:U, G:T, G:hmU	C, 5mC, 5hmC	#	22962365	The mammalian thymine DNA glycosylase (TDG) is implicated in active DNA demethylation via the base excision repair pathway.	TDG	11700	thymine-DNA glycosylase	6996	Q13569	TDG_HUMAN	UDG PF03167 125-293	108247	P56581	TDG_MOUSE	#	#
Tet1	6.31174e-07	-1.08957	0.092	0.162	0.0123596	-1.57192	Exc_7	DNA modification	DNA hydroxymethylation	23222540	#	DNA	mC	hmC	#	23222540	Ten eleven translocation (TET) enzymes, including TET1, TET2 and TET3, convert 5-methylcytosine to 5-hydroxymethylcytosine and regulate gene transcription.	TET1	29484	tet methylcytosine dioxygenase 1	80312	Q8NFU7	TET1_HUMAN	Pfam-B_12165 PB012165 2056-2134, Pfam-B_35074 PB035074 1-139, Pfam-B_6123 PB006123 782-815, Tet_JBP PF12851 1580-2052, zf-CXXC PF02008 583-624	1098693	Q3URK3	TET1_MOUSE	#	#
Hat1	6.57299e-07	0.765353	0.574	0.225	0.0128712	1.10417	Exc_7	Histone modification write	Histone acetylation	9427644	#	histone	H4, H2A	#	#	9427644	The human holoenzyme consists of two subunits: a catalytic subunit, Hat1, and a subunit that binds core histones, p46, which greatly stimulates the acetyltransferase activity of Hat1. On the other hand, given that the Hat1 holoenzyme bound weakly to H2A and also acetylated the H2A	HAT1	4821	histone acetyltransferase 1	8520	O14929	HAT1_HUMAN	Hat1_N PF10394 26-187	96013	Q8BY71	HAT1_MOUSE	KAT	Chromatin-modifying enzymes / K-acetyltransferases
Zfp57	1.67355e-06	0.429901	0.234	0.09	0.0327714	0.620216	Exc_7	TF	TF repressor	#	#	DNA	mC, DNA motif	#	#	#	Acts by controlling DNA methylation during the earliest multicellular stages of development at multiple imprinting control regions. (UniProt)	ZFP57	18791	ZFP57 zinc finger protein	346171	Q9NU63	ZFP57_HUMAN	KRAB PF01352 16-56, zf-C2H2 PF00096 91-113 175-197, zf-C2H2_4 PF13894 300-323 329-351 356-377, zf-H2C2_2 PF13465 133-156	99204	Q8C6P8	ZFP57_MOUSE	#	#
Bre	2.39388e-06	0.418861	0.742	0.454	0.046877	0.604289	Exc_7	Histone modification write cofactor	Histone ubiquitination	14636569	BRISC, BRCC, BRCA1-A	histone	#	#	#	14636569	BRCC36 and BRCC45 are novel components of the complex with sequence homology to a subunit of the signalosome and proteasome complexes. Reconstitution of a recombinant four-subunit complex containing BRCA1/BARD1/BRCC45/BRCC36 revealed an enhanced E3 ligase activity compared to that of BRCA1/BARD1 heterodimer. Furthermore, a recent report describes the ability of BRCA1-BARD1 heterodimer to autoubiq…	BRE	1106	brain and reproductive organ-expressed (TNFRSF1A modulator)	9577	Q9NXR7	BRE_HUMAN	BRE PF06113 1-333	1333875	Q8K3W0	BRE_MOUSE	#	#
Yeats4	4.38443e-56	-1.14591	0.433	0.671	8.5856e-52	-1.6532	Exc_8	Histone modification write cofactor	Histone acetylation	14966270	NuA4, NuA4-related complex, SRCAP	histone	#	#	#	14966270	The essential GAS41 =YEATS4 protein is a member of the AF9/ENL-related (YEATS) family, and associated to transcription/chromatin-modifying complexes, including yeast NuA4, NuA3, Sas2, SWI/SNF, TFIID/mediator/TFIIF, and human SWI/SNF complexes.	YEATS4	24859	YEATS domain containing 4	8089	O95619	YETS4_HUMAN	YEATS PF03366 44-126	1927224	Q9CR11	YETS4_MOUSE	#	#
Anp32a	3.26013e-50	0.633443	0.979	0.85	6.38398e-46	0.913865	Exc_8	Chromatin remodeling cofactor	#	11163245	#	chromatin	#	#	#	11163245	pp32 = ANP32A is a member of a family of leucine-rich acidic nuclear proteins ( 7Â andÂ 19). Results suggest potential roles of INHAT subunits in chromatin remodeling and transcriptional regulation; INHAT complex including pp32 inhibits the HAT activity of p300/CBP and PCAF by binding to their substrate, histones.	ANP32A	13233	acidic (leucine-rich) nuclear phosphoprotein 32 family, member A	8125	P39687	AN32A_HUMAN	LRR_9 PF14580 17-166	108447	O35381	AN32A_MOUSE	ANP32	ANP32 acidic nuclear phosphoproteins
Ncl	2.00048e-38	0.474573	0.979	0.881	3.91734e-34	0.684664	Exc_8	Histone chaperone	#	16601700	#	histone, DNA, RNA	DNA motif, RNA motif	#	#	16601700, 15371412	The nuclear protein nucleolin =NCL possesses a histone chaperone activity and this factor greatly enhances the activity of the chromatin remodeling machineries SWI/SNF and ACF.	NCL	7667	nucleolin	4691	P19338	NUCL_HUMAN	Pfam-B_12581 PB012581 1-59, RRM_1 PF00076 309-377 395-460 488-554 574-641	97286	P09405	NUCL_MOUSE	RBM	RNA binding motif (RRM) containing
Dnmt3a	2.38271e-34	-1.21891	0.495	0.756	4.66583e-30	-1.75852	Exc_8	DNA modification	DNA methylation	12138111	#	DNA	dhC	dhU	#	12138111	One form of Dnmt3a has been identified and shown to be capable of methylating DNA bothin vitro and in vivo.	DNMT3A	2978	DNA (cytosine-5-)-methyltransferase 3 alpha	1788	Q9Y6K1	DNM3A_HUMAN	DNA_methylase PF00145 634-776, PWWP PF00855 290-375	1261827	O88508	DNM3A_MOUSE	#	#
Ube2d3	2.24419e-33	-0.559929	0.871	0.868	4.39457e-29	-0.807807	Exc_8	Histone modification write	Histone ubiquitination	21772249	#	histone	H2AK119	H2AK119ub	#	21772249	Figure 7 in the reference (UBE2D3 =UbcH5c).	UBE2D3	12476	ubiquitin-conjugating enzyme E2D 3	7323	P61077	UB2D3_HUMAN	UQ_con PF00179 5-142	1913355	P61079	UB2D3_MOUSE	UBE2	Ubiquitin-conjugating enzymes E2
Chd3	1.316e-30	-0.685793	0.752	0.847	2.577e-26	-0.98939	Exc_8	Chromatin remodeling	#	12592387	NuRD	DNA	#	#	#	12592387	These proteins have a DNA-binding domain as well as a chromodomain motif that can directly effect chromatin structure and gene transcription. There are currently four known members of this gene family in humans (CHD1â€“CHD4).	CHD3	1918	chromodomain helicase DNA binding protein 3	1107	Q12873	CHD3_HUMAN	CHDCT2 PF08074 1735-1907, CHDNT PF08073 147-201, Chromo PF00385 539-574 631-683, DUF1086 PF06461 1363-1519, DUF1087 PF06465 1293-1357, Helicase_C PF00271 1094-1174, PHD PF00628 381-426 458-503, SNF2_N PF00176 739-1035	1344395	#	#	PHF	Zinc fingers, PHD-type
Prmt1	9.18994e-28	0.728754	0.916	0.637	1.79957e-23	1.05137	Exc_8	Histone modification write	Histone methylation	11387442	#	histone	H4R3	H4R3me1, H4R3me2a	#	11387442	PRMT1 specifically methylates arginine 3 (Arg 3) of H4 in vitro and in vivo. Methylation of Arg 3 by PRMT1 facilitates subsequent acetylation of H4 tails by p300.	PRMT1	5187	protein arginine methyltransferase 1	3276	Q99873	ANM1_HUMAN	Methyltransf_31 PF13847 76-216	107846	Q9JIF0	ANM1_MOUSE	PRMT	Protein arginine methyltransferases
Ppp2ca	2.65768e-27	-0.676894	0.897	0.93	5.20427e-23	-0.976552	Exc_8	Histone modification write	Histone phosphorylation	18758438	#	histone	H2AX	H2AXph	#	18758438	PP2A =PPP2CA (rather than PP4) has been implicated as a mammalian Î³H2AX phosphatase.	PPP2CA	9299	protein phosphatase 2, catalytic subunit, alpha isozyme	5515	P67775	PP2AA_HUMAN	Metallophos PF00149 50-245	1321159	P63330	PP2AA_MOUSE	PPP	Serine/threonine phosphatases / Protein phosphatase, catalytic subunits
Pcna	1.31787e-25	0.652977	0.882	0.588	2.58066e-21	0.942047	Exc_8	Chromatin remodeling	#	12786946	#	histone	H2A, H2B	#	#	12786946	PCNA forms a ternary complex with DNTTIP2 and core histone.	PCNA	8729	proliferating cell nuclear antigen	5111	P12004	PCNA_HUMAN	PCNA_C PF02747 127-254, PCNA_N PF00705 1-125	97503	P17918	PCNA_MOUSE	#	#
Eid2b	1.49018e-23	-1.52178	0.088	0.282	2.91807e-19	-2.19546	Exc_8	Histone modification erase cofactor	Histone acetylation	15970276	#	histone	#	#	#	15970276	The transrepressional function of EID-2 depends on recruitment of class I histone deacetylases (HDACs). HDACs participate in the dynamic process of chromatin remodeling, forming corepressor complexes that repress transcription by deacetylating histones and transcription factors.	EID2B	26796	EP300 interacting inhibitor of differentiation 2B	126272	Q96D98	EID2B_HUMAN	#	1924095	#	#	#	#
Hspa1a	8.7719e-18	1.82619	0.315	0.073	1.71771e-13	2.63463	Exc_8	Histone modification write cofactor, Histone modification write cofactor	Histone methylation, Histone acetylation	22123078	CHD8, MLL2/3, MLL4/WBP7	histone	#	#	#	22123078	#	HSPA1B	5233	heat shock 70kDa protein 1B	3304	P08107	HSP71_HUMAN	HSP70 PF00012 6-612	96244	Q61696	HS71A_MOUSE	HSP70	Heat shock proteins / HSP70
Hspa1a	8.7719e-18	1.82619	0.315	0.073	1.71771e-13	2.63463	Exc_8	Histone modification write cofactor, Histone modification write cofactor	Histone methylation, Histone acetylation	22123078	CHD8, MLL2/3, MLL4/WBP7	histone	#	#	#	22123078	#	HSPA1A	5232	heat shock 70kDa protein 1A	3303	P08107	HSP71_HUMAN	HSP70 PF00012 6-612	96244	Q61696	HS71A_MOUSE	HSP70	Heat shock proteins / HSP70
Adnp	1.75828e-17	-0.750994	0.572	0.712	3.44306e-13	-1.08346	Exc_8	Chromatin remodeling cofactor	#	17878164	#	chromatin	#	#	#	#	Identified as a member of SWI/SNF chromatin remodeling complex. UniProt: Potential transcription factor.	ADNP	15766	activity-dependent neuroprotector homeobox	23394	Q9H2P0	ADNP_HUMAN	Homeobox PF00046 765-813, Pfam-B_10803 PB010803 691-762, Pfam-B_21724 PB021724 921-1100, Pfam-B_29916 PB029916 615-646	1338758	Q9Z103	ADNP_MOUSE	ZFHX	Homeoboxes / ZF class
Prmt8	1.08154e-15	-0.605403	0.568	0.596	2.11787e-11	-0.873412	Exc_8	Histone modification write	Histone methylation	16051612	#	histone	H4R	H4Rme	#	16051612	PRMT8 preferentially methylates histone H4 and the recombinant forms of GAR and Npl3, thus displaying PRMT1-like substrate specificity.	PRMT8	5188	protein arginine methyltransferase 8	56341	Q9NR22	ANM8_HUMAN	PrmA PF06325 102-200	3043083	Q6PAK3	ANM8_MOUSE	PRMT	Protein arginine methyltransferases
Dr1	2.76153e-15	-0.913096	0.3	0.43	5.40762e-11	-1.31732	Exc_8	Histone chaperone	#	18838386	ATAC	histone	#	#	#	18838386	YEATS2-NC2beta=DR1 histone fold module that interacts with the TATA-binding protein (TBP) and negatively regulates transcription when recruited to a promoter.	DR1	3017	down-regulator of transcription 1, TBP-binding (negative cofactor 2)	1810	Q01658	NC2B_HUMAN	CBFD_NFYB_HMF PF00808 11-75	1100515	Q91WV0	NC2B_MOUSE	#	#
Hmgn1	8.81823e-15	-0.667585	0.541	0.617	1.72679e-10	-0.963121	Exc_8	Chromatin remodeling	#	22395460, 20123071	#	histone	H1	#	#	#	HMGB1-4 proteins are believed to dock to the H1 linker.	HMGN1	4984	high mobility group nucleosome binding domain 1	3150	P05114	HMGN1_HUMAN	HMG14_17 PF01101 2-96	96120	P18608	HMGN1_MOUSE	HMG	High-mobility group / Canonical
Vps72	1.39352e-14	0.674333	0.668	0.321	2.72879e-10	0.972857	Exc_8	Histone modification write cofactor	Histone acetylation	14966270	NuA4, NuA4-related complex	chromatin	#	#	#	14966270	The YL1 =VPS72 protein is a subunit of the TRRAP/TIP60 HAT complex. The YL1 protein is also present in cells as a subunit of the previously uncharacterized mammalian SRCAP complex, which bears a striking similarity to the S. cerevisiae SWR1 chromatin remodeling complex.	VPS72	11644	vacuolar protein sorting 72 homolog (S. cerevisiae)	6944	Q15906	VPS72_HUMAN	YL1 PF05764 4-218, YL1_C PF08265 290-319	1202305	Q62481	VPS72_MOUSE	#	#
Wsb2	4.61736e-14	-0.609681	0.725	0.79	9.04171e-10	-0.879584	Exc_8	Histone modification write	Histone ubiquitination	21070969	#	histone	#	#	#	#	May be a substrate-recognition component of a SCF-like ECS (Elongin-Cullin-SOCS-box protein) E3 ubiquitin ligase complex which mediates the ubiquitination and subsequent proteasomal degradation of target proteins, including histones. (Annotated by similarity).	WSB2	19222	WD repeat and SOCS box containing 2	55884	Q9NYS7	WSB2_HUMAN	Pfam-B_17306 PB017306 1-52, SOCS_box PF07525 366-402, WD40 PF00400 83-139 143-182 187-225 229-267 288-321 337-361	2144041	O54929	WSB2_MOUSE	WDR	WD repeat domain containing
Gadd45g	9.86412e-14	-0.671638	0.51	0.593	1.93159e-09	-0.968969	Exc_8	Chromatin remodeling	#	21986581	#	histone	H2A, H2B, H3, H4	#	#	21986581	Active DNA demethylation is partially attributed to the ability of Gadd45(A, B, C) proteins to bind histones and modify accessibility of DNA on damaged chromatin.	GADD45G	4097	growth arrest and DNA-damage-inducible, gamma	10912	O95257	GA45G_HUMAN	Ribosomal_L7Ae PF01248 24-113	1346325	Q9Z111	GA45G_MOUSE	#	#
Exosc9	3.93951e-13	0.599644	0.738	0.435	7.71434e-09	0.865103	Exc_8	Scaffold protein, RNA modification	RNA degradation	17174896	RNA exosome	RNA	#	#	#	17174896	RNA abundance is regulated by balancing transcription and RNA degradation, processes that control the temporal and spatial distribution of cellular RNA. After decapping, 5â€² to 3â€² RNA degradation is accomplished by Xrn1, a 5â€² to 3â€² exoribonuclease. In the 3â€² to 5â€² pathway, RNA degradation is catalyzed by a multisubunit 3â€² to 5â€² exoribonuclease complex termed the RNA exosome. Three …	EXOSC9	9137	exosome component 9	5393	Q06265	EXOS9_HUMAN	RNase_PH PF01138 31-163, RNase_PH_C PF03725 189-256	1355319	Q9JHI7	EXOS9_MOUSE	#	#
Satb1	6.48095e-13	-0.686571	0.581	0.661	1.2691e-08	-0.990513	Exc_8	Chromatin remodeling cofactor	#	15713622, 24055346, 12374985, 12374985, 24055346	#	chromatin	#	#	#	#	Acts as a docking site for several chromatin remodeling enzymes and also by recruiting corepressors (HDACs) or coactivators (HATs) directly to promoters and enhancers. Forms chromatin loops. SATB1 also targets ACF1 and ISWI, subunits of CHRAC and ACF nucleosome mobilizing complexes. SAFB1 is a component of the DNA damage response and shows that SAFB1 cooperates with histone acetylation to allow f…	SATB1	10541	SATB homeobox 1	6304	Q01826	SATB1_HUMAN	CUT PF02376 362-448 485-571, Homeobox PF00046 645-702, Pfam-B_9146 PB009146 141-299	105084	Q60611	SATB1_MOUSE	CUT	Homeoboxes / CUT class
Smarcb1	1.85016e-12	0.451203	0.845	0.606	3.62299e-08	0.650948	Exc_8	Histone modification read	#	21423274	BAF, nBAF, npBAF, PBAF, SWI/SNF_Brg1(I), SWI/SNF_Brg1(II), SWI/SNF_Brm, SWI/SNF-like_EPAFa, WINAC, SWI/SNF-like EPAFB, bBAF, SWI/SNF BRM-BRG1	histone	H3K56	#	#	21423274	Table 1 in the reference (SMARCB1 =Snf5)	SMARCB1	11103	SWI/SNF related, matrix associated, actin dependent regulator of chromatin, subfamily b, member 1	6598	Q12824	SNF5_HUMAN	Pfam-B_9879 PB009879 2-146, SNF5 PF04855 178-373	1328366	Q9Z0H3	SNF5_MOUSE	#	#
Prmt6	2.54314e-12	-1.19664	0.084	0.202	4.97997e-08	-1.72639	Exc_8	Histone modification write	Histone methylation	18079182	#	histone	H2AR3, H3R2, H4R4	H2AR3me, H4R3me, H3R2me2a	#	18079182	PRMT6 methylates histone H3 at R2 and histones H4/H2A at R3 in vitro. Overexpression and knockdown analysis identify PRMT6 as the major H3 R2 methyltransferase in vivo.	PRMT6	18241	protein arginine methyltransferase 6	55170	Q96LA8	ANM6_HUMAN	Methyltransf_18 PF12847 82-189	2139971	Q6NZB1	ANM6_MOUSE	PRMT	Protein arginine methyltransferases
Hat1	1.12595e-11	0.814095	0.577	0.249	2.20484e-07	1.17449	Exc_8	Histone modification write	Histone acetylation	9427644	#	histone	H4, H2A	#	#	9427644	The human holoenzyme consists of two subunits: a catalytic subunit, Hat1, and a subunit that binds core histones, p46, which greatly stimulates the acetyltransferase activity of Hat1. On the other hand, given that the Hat1 holoenzyme bound weakly to H2A and also acetylated the H2A	HAT1	4821	histone acetyltransferase 1	8520	O14929	HAT1_HUMAN	Hat1_N PF10394 26-187	96013	Q8BY71	HAT1_MOUSE	KAT	Chromatin-modifying enzymes / K-acetyltransferases
Tet1	7.21761e-11	-1.09641	0.13	0.259	1.41335e-06	-1.58178	Exc_8	DNA modification	DNA hydroxymethylation	23222540	#	DNA	mC	hmC	#	23222540	Ten eleven translocation (TET) enzymes, including TET1, TET2 and TET3, convert 5-methylcytosine to 5-hydroxymethylcytosine and regulate gene transcription.	TET1	29484	tet methylcytosine dioxygenase 1	80312	Q8NFU7	TET1_HUMAN	Pfam-B_12165 PB012165 2056-2134, Pfam-B_35074 PB035074 1-139, Pfam-B_6123 PB006123 782-815, Tet_JBP PF12851 1580-2052, zf-CXXC PF02008 583-624	1098693	Q3URK3	TET1_MOUSE	#	#
Sfpq	9.89132e-11	-0.579867	0.701	0.756	1.93692e-06	-0.836571	Exc_8	Chromatin remodeling cofactor, RNA modification, TF	TF repressor	22783022, 10858305, 8449401	#	DNA, RNA	#	#	#	22783022, 10858305, 8449401	Four components of the Sin3a transcriptional repressor complex: SAP130, SUDS3, SFPQ, and TGIF2. Since the RNA splicing factors do not have an endogenous DNA relaxation activity, topoisomerase I (Chromatin remodeller) gets stimulated by the interaction with the PSF= SFPQ/p54nrb heterodimer. PSF=SFPQ is an essential pre-mRNA splicing factor required early in spliceosome formation.	SFPQ	10774	splicing factor proline/glutamine-rich	6421	P23246	SFPQ_HUMAN	NOPS PF08075 444-495, RRM_1 PF00076 299-363 373-440	1918764	Q8VIJ6	SFPQ_MOUSE	RBM	RNA binding motif (RRM) containing
Mbd3	1.29929e-10	-0.644502	0.368	0.412	2.54426e-06	-0.92982	Exc_8	Histone modification erase cofactor	Histone acetylation	12124384	NuRD	histone	#	#	#	12124384	MBD3 has been identified as a component of the NuRD/Mi2 complex that shows chromatin remodeling and histone deacetylase activities. MBD3 MBD is necessary and sufficient for binding to HDAC1 and MTA2, two components of the NuRD/Mi2 complex. It has been suggested that mCpG-binding-defective MBD3 has evolutionarily conserved its MBD because of the secondary role played by the MBD in protein-protein …	MBD3	6918	methyl-CpG binding domain protein 3	53615	O95983	MBD3_HUMAN	MBD PF01429 1-72, MBD_C PF14048 150-243	1333812	Q9Z2D8	MBD3_MOUSE	#	#
Zbtb16	1.8073e-10	0.773866	0.537	0.249	3.53905e-06	1.11645	Exc_8	Histone modification erase cofactor	Histone acetylation	9627120, 15467736	#	histone	#	#	#	#	Recruites SMRT-mSin3-HDAC co-repressor complex. The repressive domains of PLZF function by recruiting N-CoR/Sin3A co-repressor complexes which in turn recruit histone deacetylases (HDACs).	ZBTB16	12930	zinc finger and BTB domain containing 16	7704	Q05516	ZBT16_HUMAN	BTB PF00651 24-126, zf-C2H2 PF00096 491-512 630-652, zf-C2H2_4 PF13894 432-455, zf-C2H2_6 PF13912 460-486, zf-H2C2_2 PF13465 532-556 560-584 588-612	103222	#	#	ZBTB, ZNF, BTBD	Zinc fingers, C2H2-type, BTB/POZ domain containing
Ash2l	2.24921e-10	-0.653396	0.209	0.272	4.4044e-06	-0.942652	Exc_8	Histone modification write cofactor	Histone methylation	21285357	COMPASS, Menin-associated_HMT, MLL-HCF, CHD8, MLL2/3, COMPASS-like MLL1,2, MLL4/WBP7, COMPASS-like MLL3,4	histone	#	#	#	21285357	The oncoprotein Ash2L is a component of the mixed lineage leukemia (MLL) family members 1â€“4, Setd1A, and Setd1B mammalian histone H3K4 methyltransferase complexes and is essential to maintain global trimethylation of histone H3K4.	ASH2L	744	ash2 (absent, small, or homeotic)-like (Drosophila)	9070	Q9UBL3	ASH2L_HUMAN	Pfam-B_11232 PB011232 499-622, Pfam-B_12412 PB012412 361-417, SPRY PF00622 418-497	1344416	Q91X20	ASH2L_MOUSE	PHF	Zinc fingers, PHD-type
Cir1	6.22041e-10	0.498307	0.892	0.637	1.21808e-05	0.718905	Exc_8	Histone modification read	#	9874765	#	histone	#	#	#	9874765	CIR binds to histone deacetylase and to SAP30 and serves as a linker between CBF1 and the histone deacetylase complex.	CIR1	24217	corepressor interacting with RBPJ, 1	9541	Q86X95	CIR1_HUMAN	Cir_N PF10197 13-49, Pfam-B_16354 PB016354 52-448	1914185	Q9DA19	CIR1_MOUSE	#	#
Las1l	1.85834e-09	0.447356	0.722	0.453	3.639e-05	0.645398	Exc_8	Histone modification write cofactor, Histone modification write cofactor	Histone methylation, Histone acetylation	20442285	CHD8, MLL2/3, MLL4/WBP7	histone	H3K4, H3,H4,H2A	H3K4me, H3K4me2, H3Ac, H4Ac, H2AAc	#	15960975	Facultative member of the MLL1/MLL complex.	LAS1L	25726	LAS1-like (S. cerevisiae)	81887	Q9Y4W2	LAS1L_HUMAN	Las1 PF04031 42-188, Pfam-B_28535 PB028535 671-732	1923380	A2BE28	LAS1L_MOUSE	#	#
Tdg	4.09498e-09	-0.75693	0.247	0.347	8.0188e-05	-1.09202	Exc_8	DNA modification	DNA hydroxymethylation	22962365	#	DNA	G:U, G:T, G:hmU	C, 5mC, 5hmC	#	22962365	The mammalian thymine DNA glycosylase (TDG) is implicated in active DNA demethylation via the base excision repair pathway.	TDG	11700	thymine-DNA glycosylase	6996	Q13569	TDG_HUMAN	UDG PF03167 125-293	108247	P56581	TDG_MOUSE	#	#
Bre	7.93699e-09	0.425083	0.786	0.508	0.000155422	0.613266	Exc_8	Histone modification write cofactor	Histone ubiquitination	14636569	BRISC, BRCC, BRCA1-A	histone	#	#	#	14636569	BRCC36 and BRCC45 are novel components of the complex with sequence homology to a subunit of the signalosome and proteasome complexes. Reconstitution of a recombinant four-subunit complex containing BRCA1/BARD1/BRCC45/BRCC36 revealed an enhanced E3 ligase activity compared to that of BRCA1/BARD1 heterodimer. Furthermore, a recent report describes the ability of BRCA1-BARD1 heterodimer to autoubiq…	BRE	1106	brain and reproductive organ-expressed (TNFRSF1A modulator)	9577	Q9NXR7	BRE_HUMAN	BRE PF06113 1-333	1333875	Q8K3W0	BRE_MOUSE	#	#
Rnf8	1.08648e-08	-0.460399	0.36	0.394	0.000212755	-0.664215	Exc_8	Histone modification write	Histone ubiquitination	22980979	#	histone	H2AK63, H2AXK63, H2AK48, H2AXK48	H2AK63ub, H2AXK63ub, H2AK48ub, H2AXK48ub	#	22980979	Ubiquitin-dependent signaling during the DNA damage response (DDR) to double-strand breaks (DSBs) is initiated by two E3 ligases, RNF8 and RNF168, targeting histone H2A and H2AX. RNF8 is the first ligase recruited to the damage site, and RNF168 follows RNF8-dependent ubiquitination. This suggests that RNF8 initiates H2A/H2AX ubiquitination with K63-linked ubiquitin chains and RNF168 extends them.	RNF8	10071	ring finger protein 8, E3 ubiquitin protein ligase	9025	O76064	RNF8_HUMAN	FHA PF00498 38-109, zf-RING_2 PF13639 401-441	1929069	Q8VC56	RNF8_MOUSE	RNF	RING-type (C3HC4) zinc fingers
Tfpt	1.52125e-08	0.435843	0.737	0.487	0.000297892	0.628788	Exc_8	Chromatin remodeling cofactor, DNA modification	DNA hydroxymethylation	16230350	Ino80	chromatin	#	#	#	16230350	Subunit Composition of the hINO80 Complex: These proteins included the â€œPim-1 kinase-associated protein-associated protein 1â€ (PAPA-1, GI 13775202), Amida (also known as TCF3 =TFPT).	TFPT	13630	TCF3 (E2A) fusion partner (in childhood Leukemia)	29844	P0C1Z6	TFPT_HUMAN	Pfam-B_10240 PB010240 10-162, Pfam-B_26015 PB026015 181-212	1916964	Q3U1J1	TFPT_MOUSE	INO80	INO80 complex subunits
Hdac9	1.5487e-08	-0.742083	0.287	0.386	0.000303266	-1.0706	Exc_8	Histone modification erase	Histone acetylation	12590135	#	histone	H3Kac, H4Kac	H3K, H4K	#	12590135	A new member of the Class II HDAC family, HDAC9. The enzyme contains a conserved deacetylase domain, represses reporter activity when recruited to a promoter, and utilizes histones H3 and H4 as substrates in vitro and in vivo.	HDAC9	14065	histone deacetylase 9	9734	Q9UKV0	HDAC9_HUMAN	HDAC4_Gln PF12203 36-124, Hist_deacetyl PF00850 643-973, Pfam-B_5353 PB005353 577-624	1931221	Q99N13	HDAC9_MOUSE	#	#
Sirt7	5.29333e-08	-0.481547	0.419	0.456	0.00103654	-0.694726	Exc_8	Histone modification erase	Histone acetylation	22722849	B-WICH	histone	H3K18ac	H3K18	#	22722849	Genome-wide binding studies reveal that SIRT7 binds to promoters of a specific set of gene targets, where it deacetylates H3K18Ac and promotes transcriptional repression.	SIRT7	14935	sirtuin 7	51547	Q9NRC8	SIR7_HUMAN	SIR2 PF02146 133-275	2385849	Q8BKJ9	SIR7_MOUSE	#	#
Top2b	5.32951e-08	-0.612002	0.556	0.588	0.00104363	-0.882933	Exc_8	Chromatin remodeling	#	11062478	WINAC	chromatin	#	#	#	11062478	Histone deacetylase interacts directly with DNA topoisomerase II.	TOP2B	11990	topoisomerase (DNA) II beta 180kDa	7155	Q02880	TOP2B_HUMAN	DNA_gyraseB PF00204 287-450, DNA_topoisoIV PF00521 734-1190, DTHCT PF08070 1508-1611, HATPase_c PF02518 98-245, Toprim PF01751 477-593	98791	Q64511	TOP2B_MOUSE	#	#
Prkag1	5.44325e-08	0.408917	0.723	0.446	0.0010659	0.589943	Exc_8	Histone modification write cofactor	Histone phosphorylation	20647423	#	histone	#	#	#	#	AMP/ATP-binding subunit of AMP-activated protein kinase (AMPK).	PRKAG1	9385	protein kinase, AMP-activated, gamma 1 non-catalytic subunit	5571	P54619	AAKG1_HUMAN	CBS PF00571 39-97 118-178 187-252 263-324	108411	O54950	AAKG1_MOUSE	#	#
Phf1	7.24434e-08	0.759524	0.345	0.124	0.00141859	1.09576	Exc_8	Polycomb group (PcG) protein	#	18086877	PRC2	#	#	#	#	18086877	The EED-EZH2 complex, containing the core subunits EZH2, EED, SUZ12, and RbAp48, functions as a histone H3K27-specific methyltransferase. The related EED-EZH2 protein complex is distinguished from the previous complex by the presence of another PcG protein, hPHF1.	PHF1	8919	PHD finger protein 1	5252	O43189	PHF1_HUMAN	Mtf2_C PF14061 525-566, PHD PF00628 89-142, Pfam-B_18040 PB018040 1-30, Pfam-B_24844 PB024844 331-384	98647	Q9Z1B8	PHF1_MOUSE	TDRD, PHF	Tudor domain containing, Zinc fingers, PHD-type
Brd4	1.44687e-07	-0.415244	0.707	0.728	0.00283326	-0.599071	Exc_8	Histone modification read	#	12840145	#	histone	H3K9, H3K14, H4K5, H4K12	#	#	12840145	Brd4 avidly binds to di- and tetraacetylated histone H4 and diacetylated H3, but weakly or not at all to mono- and unacetylated H3 and H4.	BRD4	13575	bromodomain containing 4	23476	O60885	BRD4_HUMAN	Bromodomain PF00439 67-152 357-445, Pfam-B_14896 PB014896 1187-1263, Pfam-B_15118 PB015118 509-647, Pfam-B_18611 PB018611 648-667, Pfam-B_24632 PB024632 833-892, Pfam-B_29595 PB029595 1283-1311, Pfam-B_35798 PB035798 1136-1185, Pfam-B_361 PB000361 1324-1357	1888520	Q9ESU6	BRD4_MOUSE	#	#
Ddb1	1.61944e-07	-0.452628	0.703	0.689	0.00317119	-0.653004	Exc_8	Histone modification write	Histone ubiquitination	16678110	#	histone	H2A	#	#	16678110	DDB1-CUL4ADDB2 E3 in vivo targets histone H2A for ubiquitination at UV-damage DNA sites, where DDB2 serves as the substrate receptor.	DDB1	2717	damage-specific DNA binding protein 1, 127kDa	1642	Q16531	DDB1_HUMAN	CPSF_A PF03178 788-1099, MMS1_N PF10433 75-546, Pfam-B_431 PB000431 585-732	1202384	Q3U1J4	DDB1_MOUSE	#	#
Msl1	2.11044e-07	-0.490597	0.755	0.754	0.00413267	-0.707782	Exc_8	Histone modification write	Histone ubiquitination	21726816	#	histone	H2BK34	H2BK34ub	#	21726816	MSL1/2 ubiquitylates nucleosomal H2B on K34 in vitro.	MSL1	27905	male-specific lethal 1 homolog (Drosophila)	339287	Q68DK7	MSL1_HUMAN	PEHE PF15275 473-591, Pfam-B_41610 PB041610 41-129, Pfam-B_70275 PB070275 1-39	1921276	Q6PDM1	MSL1_MOUSE	#	#
Satb2	4.02278e-07	-0.492581	0.638	0.655	0.0078774	-0.710644	Exc_8	Chromatin remodeling cofactor	#	18255031	#	chromatin	#	#	#	#	Cromatin remodeling in mouse. UniProt: Acts as a docking site for several chromatin remodeling enzymes and also by recruiting corepressors (HDACs) or coactivators (HATs) directly to promoters and enhancers.	SATB2	21637	SATB homeobox 2	23314	Q9UPW6	SATB2_HUMAN	CUT PF02376 352-437 474-560, Homeobox PF00046 615-672, Pfam-B_8103 PB008103 1-268	2679336	Q8VI24	SATB2_MOUSE	CUT	Homeoboxes / CUT class
Pcgf3	4.75942e-07	-0.663778	0.29	0.326	0.00931989	-0.957629	Exc_8	Polycomb group (PcG) protein	#	21282530	PRC1, RING2-FBRS	#	#	#	#	21282530	There are multiple orthologs of the archetypal PRC1 proteins; five Pc proteins (CBX2, CBX4, CBX6, CBX7 and CBX8), six Psc proteins (BMI1, MEL18, MBLR, NSPC1, RNF159 and RNF3=PCGF3).	PCGF3	10066	polycomb group ring finger 3	10336	Q3KNV8	PCGF3_HUMAN	zf-C3HC4 PF00097 17-55	1916837	Q8BTQ0	PCGF3_MOUSE	RNF, PCGF	RING-type (C3HC4) zinc fingers, Polycomb group ring fingers
Cdk9	8.31486e-07	-0.715977	0.396	0.464	0.0162822	-1.03294	Exc_8	Histone modification cofactor	#	19844166	#	histone	#	#	#	#	CDK9 functions to guide a complex network of chromatin modifications including histone H2B monoubiquitination (H2Bub1), H3 lysine 4 trimethylation (H3K4me3) and H3K36me3. UniProt: Protein kinase involved in the regulation of transcription. Part of the complex P-TEFb involved in cotranscriptional histone modification.	CDK9	1780	cyclin-dependent kinase 9	1025	P50750	CDK9_HUMAN	Pkinase PF00069 19-315	1328368	Q99J95	CDK9_MOUSE	CDK	Cyclin-dependent kinases
Ppp4c	1.26047e-06	-0.527075	0.429	0.479	0.0246825	-0.760408	Exc_8	Histone modification erase	Histone phosphorylation	18758438	PPP4C-PPP4R2-PPP4R3A	histone	H2AXS139ph	H2AXS139	#	18758438	PP4 and PP2A counteract phosphorylation of H2AX.	PPP4C	9319	protein phosphatase 4, catalytic subunit	5531	P60510	PP4C_HUMAN	Metallophos PF00149 47-242	1891763	P97470	PP4C_MOUSE	PPP	Serine/threonine phosphatases / Protein phosphatase, catalytic subunits
Cdk17	1.6791e-06	-0.500529	0.707	0.692	0.0328802	-0.722111	Exc_8	Histone modification write	Histone phosphorylation	#	#	histone	H1	#	#	#	Has a Ser/Thr-phosphorylating activity for histone H1. (Annotated by similarity.)	CDK17	8750	cyclin-dependent kinase 17	5128	Q00537	CDK17_HUMAN	Pkinase PF00069 192-473	97517	Q8K0D0	CDK17_MOUSE	CDK	Cyclin-dependent kinases
Dmap1	1.93481e-06	0.422758	0.652	0.36	0.0378874	0.60991	Exc_8	Chromatin remodeling	#	14966270	NuA4, NuA4-related complex, SRCAP	chromatin	#	#	#	14966270	SANT-domain protein DMAP1 links NuA4 to DNA replication and is also present in distinct proteins	DMAP1	18291	DNA methyltransferase 1 associated protein 1	55929	Q9NPF5	DMAP1_HUMAN	DMAP1 PF05499 243-407	1913483	Q9JI44	DMAP1_MOUSE	#	#
Cul3	1.93529e-06	-0.411467	0.714	0.71	0.0378968	-0.593622	Exc_8	Histone modification write	Histone ubiquitination	15897469	#	histone	MACROH2A	#	#	15897469	E3 ubiquitin ligase consisting of SPOP and CULLIN3=CUL3 is able to ubiquitinate the Polycomb group protein BMI1 and the variant histone MACROH2A.	CUL3	2553	cullin 3	8452	Q13618	CUL3_HUMAN	Cullin PF00888 34-666, Cullin_Nedd8 PF10557 695-762	1347360	Q9JLV5	CUL3_MOUSE	#	#
Pcgf5	2.25955e-06	0.64607	0.28	0.117	0.0442465	0.932082	Exc_8	Polycomb group (PcG) protein	#	21282530	PRC1, RING2-FBRS	#	#	#	#	21282530	There are multiple orthologs of the archetypal PRC1 proteins; five Pc proteins (CBX2, CBX4, CBX6, CBX7 and CBX8), six Psc proteins (BMI1, MEL18, MBLR, NSPC1, RNF159==PCGF5 and RNF3).	PCGF5	28264	polycomb group ring finger 5	84333	Q86SE9	PCGF5_HUMAN	zf-C3HC4 PF00097 18-56	1923505	Q3UK78	PCGF5_MOUSE	RNF, PCGF	RING-type (C3HC4) zinc fingers, Polycomb group ring fingers
Phf10	2.4022e-06	-0.680108	0.339	0.383	0.0470398	-0.981188	Exc_8	Chromatin remodeling	#	20068294	npBAF, SWI/SNF BRM-BRG1	chromatin	#	#	#	20068294	PHF10 belongs to a family of plant homeodomain (PHD) containing proteins which play a role in transcription regulation via chromatin remodeling.	PHF10	18250	PHD finger protein 10	55274	Q8WUB8	PHF10_HUMAN	PHD PF00628 379-436 435-481, Pfam-B_1316 PB001316 15-230	1919307	Q9D8M7	PHF10_MOUSE	PHF	Zinc fingers, PHD-type
Yeats4	4.20186e-22	-1.09037	0.436	0.645	8.22807e-18	-1.57307	Exc_9	Histone modification write cofactor	Histone acetylation	14966270	NuA4, NuA4-related complex, SRCAP	histone	#	#	#	14966270	The essential GAS41 =YEATS4 protein is a member of the AF9/ENL-related (YEATS) family, and associated to transcription/chromatin-modifying complexes, including yeast NuA4, NuA3, Sas2, SWI/SNF, TFIID/mediator/TFIIF, and human SWI/SNF complexes.	YEATS4	24859	YEATS domain containing 4	8089	O95619	YETS4_HUMAN	YEATS PF03366 44-126	1927224	Q9CR11	YETS4_MOUSE	#	#
Chd3	2.03313e-18	-1.14529	0.537	0.749	3.98127e-14	-1.6523	Exc_9	Chromatin remodeling	#	12592387	NuRD	DNA	#	#	#	12592387	These proteins have a DNA-binding domain as well as a chromodomain motif that can directly effect chromatin structure and gene transcription. There are currently four known members of this gene family in humans (CHD1â€“CHD4).	CHD3	1918	chromodomain helicase DNA binding protein 3	1107	Q12873	CHD3_HUMAN	CHDCT2 PF08074 1735-1907, CHDNT PF08073 147-201, Chromo PF00385 539-574 631-683, DUF1086 PF06461 1363-1519, DUF1087 PF06465 1293-1357, Helicase_C PF00271 1094-1174, PHD PF00628 381-426 458-503, SNF2_N PF00176 739-1035	1344395	#	#	PHF	Zinc fingers, PHD-type
Dnmt3a	2.40093e-15	-0.958819	0.523	0.72	4.70151e-11	-1.38328	Exc_9	DNA modification	DNA methylation	12138111	#	DNA	dhC	dhU	#	12138111	One form of Dnmt3a has been identified and shown to be capable of methylating DNA bothin vitro and in vivo.	DNMT3A	2978	DNA (cytosine-5-)-methyltransferase 3 alpha	1788	Q9Y6K1	DNM3A_HUMAN	DNA_methylase PF00145 634-776, PWWP PF00855 290-375	1261827	O88508	DNM3A_MOUSE	#	#
Prmt1	2.82675e-14	0.699921	0.927	0.645	5.53534e-10	1.00977	Exc_9	Histone modification write	Histone methylation	11387442	#	histone	H4R3	H4R3me1, H4R3me2a	#	11387442	PRMT1 specifically methylates arginine 3 (Arg 3) of H4 in vitro and in vivo. Methylation of Arg 3 by PRMT1 facilitates subsequent acetylation of H4 tails by p300.	PRMT1	5187	protein arginine methyltransferase 1	3276	Q99873	ANM1_HUMAN	Methyltransf_31 PF13847 76-216	107846	Q9JIF0	ANM1_MOUSE	PRMT	Protein arginine methyltransferases
Gadd45g	7.16703e-14	-1.06931	0.303	0.498	1.40345e-09	-1.54269	Exc_9	Chromatin remodeling	#	21986581	#	histone	H2A, H2B, H3, H4	#	#	21986581	Active DNA demethylation is partially attributed to the ability of Gadd45(A, B, C) proteins to bind histones and modify accessibility of DNA on damaged chromatin.	GADD45G	4097	growth arrest and DNA-damage-inducible, gamma	10912	O95257	GA45G_HUMAN	Ribosomal_L7Ae PF01248 24-113	1346325	Q9Z111	GA45G_MOUSE	#	#
Ncl	3.26074e-13	0.425123	0.991	0.863	6.38518e-09	0.613323	Exc_9	Histone chaperone	#	16601700	#	histone, DNA, RNA	DNA motif, RNA motif	#	#	16601700, 15371412	The nuclear protein nucleolin =NCL possesses a histone chaperone activity and this factor greatly enhances the activity of the chromatin remodeling machineries SWI/SNF and ACF.	NCL	7667	nucleolin	4691	P19338	NUCL_HUMAN	Pfam-B_12581 PB012581 1-59, RRM_1 PF00076 309-377 395-460 488-554 574-641	97286	P09405	NUCL_MOUSE	RBM	RNA binding motif (RRM) containing
Sf3b1	3.92305e-12	0.481115	0.922	0.73	7.68212e-08	0.694102	Exc_9	RNA modification	#	23568491	B-WICH	RNA	#	#	#	23568491	Although the causative link between SF3B1 mutation and CLL pathogenesis remains unclear, several lines of evidence suggest SF3B1 mutation might be linked to genomic stability and epigenetic modification.	SF3B1	10768	splicing factor 3b, subunit 1, 155kDa	23451	O75533	SF3B1_HUMAN	Pfam-B_1720 PB001720 1099-1147, SF3b1 PF08920 282-457	1932339	Q99NB9	SF3B1_MOUSE	#	#
Pcna	5.66579e-11	0.647566	0.803	0.455	1.10947e-06	0.93424	Exc_9	Chromatin remodeling	#	12786946	#	histone	H2A, H2B	#	#	12786946	PCNA forms a ternary complex with DNTTIP2 and core histone.	PCNA	8729	proliferating cell nuclear antigen	5111	P12004	PCNA_HUMAN	PCNA_C PF02747 127-254, PCNA_N PF00705 1-125	97503	P17918	PCNA_MOUSE	#	#
Anp32a	1.17215e-10	0.511451	0.959	0.81	2.29531e-06	0.737867	Exc_9	Chromatin remodeling cofactor	#	11163245	#	chromatin	#	#	#	11163245	pp32 = ANP32A is a member of a family of leucine-rich acidic nuclear proteins ( 7Â andÂ 19). Results suggest potential roles of INHAT subunits in chromatin remodeling and transcriptional regulation; INHAT complex including pp32 inhibits the HAT activity of p300/CBP and PCAF by binding to their substrate, histones.	ANP32A	13233	acidic (leucine-rich) nuclear phosphoprotein 32 family, member A	8125	P39687	AN32A_HUMAN	LRR_9 PF14580 17-166	108447	O35381	AN32A_MOUSE	ANP32	ANP32 acidic nuclear phosphoproteins
Ppp2ca	1.92823e-10	-0.667136	0.835	0.872	3.77586e-06	-0.962473	Exc_9	Histone modification write	Histone phosphorylation	18758438	#	histone	H2AX	H2AXph	#	18758438	PP2A =PPP2CA (rather than PP4) has been implicated as a mammalian Î³H2AX phosphatase.	PPP2CA	9299	protein phosphatase 2, catalytic subunit, alpha isozyme	5515	P67775	PP2AA_HUMAN	Metallophos PF00149 50-245	1321159	P63330	PP2AA_MOUSE	PPP	Serine/threonine phosphatases / Protein phosphatase, catalytic subunits
Ube2d3	2.59784e-10	-0.473963	0.807	0.81	5.08709e-06	-0.683783	Exc_9	Histone modification write	Histone ubiquitination	21772249	#	histone	H2AK119	H2AK119ub	#	21772249	Figure 7 in the reference (UBE2D3 =UbcH5c).	UBE2D3	12476	ubiquitin-conjugating enzyme E2D 3	7323	P61077	UB2D3_HUMAN	UQ_con PF00179 5-142	1913355	P61079	UB2D3_MOUSE	UBE2	Ubiquitin-conjugating enzymes E2
Sfpq	1.01102e-07	-0.957911	0.528	0.692	0.00197979	-1.38197	Exc_9	Chromatin remodeling cofactor, RNA modification, TF	TF repressor	22783022, 10858305, 8449401	#	DNA, RNA	#	#	#	22783022, 10858305, 8449401	Four components of the Sin3a transcriptional repressor complex: SAP130, SUDS3, SFPQ, and TGIF2. Since the RNA splicing factors do not have an endogenous DNA relaxation activity, topoisomerase I (Chromatin remodeller) gets stimulated by the interaction with the PSF= SFPQ/p54nrb heterodimer. PSF=SFPQ is an essential pre-mRNA splicing factor required early in spliceosome formation.	SFPQ	10774	splicing factor proline/glutamine-rich	6421	P23246	SFPQ_HUMAN	NOPS PF08075 444-495, RRM_1 PF00076 299-363 373-440	1918764	Q8VIJ6	SFPQ_MOUSE	RBM	RNA binding motif (RRM) containing
Dnajc2	1.43831e-07	-0.847678	0.202	0.313	0.0028165	-1.22294	Exc_9	Histone modification read	#	21179169	#	histone	H2A	#	#	21179169	The ubiquitin mark at histone H2A may be a docking site for ZRF1.	DNAJC2	13192	DnaJ (Hsp40) homolog, subfamily C, member 2	27000	Q99543	DNJC2_HUMAN	DnaJ PF00226 88-158, Myb_DNA-binding PF00249 451-506 552-600, Pfam-B_24524 PB024524 28-59, Pfam-B_30652 PB030652 1-27	99470	P54103	DNJC2_MOUSE	DNAJ	Heat shock proteins / DNAJ (HSP40)
Arid4a	1.75967e-07	0.497984	0.885	0.611	0.00344578	0.718438	Exc_9	Histone modification write cofactor	Histone acetylation	15640446	mSin3A	DNA	DNA motif	#	#	15640446	ARID4 subfamily DNA-binding activity is represented here by RBP1 (ARID4A). Amino acid identity within the ARID consensus is 75% between RBP1 (ARID4A) and RBP1L1 (ARID4B), the only other member of this class. Both RBP1 and RBP1L1/SAP180 have been found in association with the mSIN3-histone deacetylase complex.	ARID4A	9885	AT rich interactive domain 4A (RBP1-like)	5926	P29374	ARI4A_HUMAN	ARID PF01388 306-397, Pfam-B_1988 PB001988 1071-1111 1166-1240, RBB1NT PF08169 168-263, Tudor-knot PF11717 573-630	2444354	#	#	ARID	#
Wsb2	2.07743e-07	-0.621614	0.651	0.735	0.00406803	-0.8968	Exc_9	Histone modification write	Histone ubiquitination	21070969	#	histone	#	#	#	#	May be a substrate-recognition component of a SCF-like ECS (Elongin-Cullin-SOCS-box protein) E3 ubiquitin ligase complex which mediates the ubiquitination and subsequent proteasomal degradation of target proteins, including histones. (Annotated by similarity).	WSB2	19222	WD repeat and SOCS box containing 2	55884	Q9NYS7	WSB2_HUMAN	Pfam-B_17306 PB017306 1-52, SOCS_box PF07525 366-402, WD40 PF00400 83-139 143-182 187-225 229-267 288-321 337-361	2144041	O54929	WSB2_MOUSE	WDR	WD repeat domain containing
Pcgf3	2.13934e-07	-1.35294	0.119	0.251	0.00418926	-1.95188	Exc_9	Polycomb group (PcG) protein	#	21282530	PRC1, RING2-FBRS	#	#	#	#	21282530	There are multiple orthologs of the archetypal PRC1 proteins; five Pc proteins (CBX2, CBX4, CBX6, CBX7 and CBX8), six Psc proteins (BMI1, MEL18, MBLR, NSPC1, RNF159 and RNF3=PCGF3).	PCGF3	10066	polycomb group ring finger 3	10336	Q3KNV8	PCGF3_HUMAN	zf-C3HC4 PF00097 17-55	1916837	Q8BTQ0	PCGF3_MOUSE	RNF, PCGF	RING-type (C3HC4) zinc fingers, Polycomb group ring fingers
Brd2	2.48304e-07	-0.545427	0.606	0.63	0.00486228	-0.786885	Exc_9	Histone modification read	#	18406326	#	histone	H3K9me2, H3K14me2, H4K5ac, H4K12ac	#	#	18406326	Brd2- and Brd3-associated chromatin is significantly enriched in H4K5, H4K12, and H3K14 acetylation and contains relatively little dimethylated H3K9. Both Brd2 and Brd3 allowed RNA polymerase II to transcribe through nucleosomes in a defined transcription system. Such activity depended on specific histone H4 modifications known to be recognized by the Brd proteins.	BRD2	1103	bromodomain containing 2	6046	P25440	BRD2_HUMAN	Bromodomain PF00439 84-168 353-441, Pfam-B_12618 PB012618 624-776, Pfam-B_14336 PB014336 541-613	99495	Q7JJ13	BRD2_MOUSE	#	#
Satb1	4.68342e-07	-0.736144	0.555	0.678	0.00917108	-1.06203	Exc_9	Chromatin remodeling cofactor	#	15713622, 24055346, 12374985, 12374985, 24055346	#	chromatin	#	#	#	#	Acts as a docking site for several chromatin remodeling enzymes and also by recruiting corepressors (HDACs) or coactivators (HATs) directly to promoters and enhancers. Forms chromatin loops. SATB1 also targets ACF1 and ISWI, subunits of CHRAC and ACF nucleosome mobilizing complexes. SAFB1 is a component of the DNA damage response and shows that SAFB1 cooperates with histone acetylation to allow f…	SATB1	10541	SATB homeobox 1	6304	Q01826	SATB1_HUMAN	CUT PF02376 362-448 485-571, Homeobox PF00046 645-702, Pfam-B_9146 PB009146 141-299	105084	Q60611	SATB1_MOUSE	CUT	Homeoboxes / CUT class
Hmgn1	5.68776e-07	-0.66003	0.445	0.583	0.0111378	-0.952222	Exc_9	Chromatin remodeling	#	22395460, 20123071	#	histone	H1	#	#	#	HMGB1-4 proteins are believed to dock to the H1 linker.	HMGN1	4984	high mobility group nucleosome binding domain 1	3150	P05114	HMGN1_HUMAN	HMG14_17 PF01101 2-96	96120	P18608	HMGN1_MOUSE	HMG	High-mobility group / Canonical
Exosc9	7.53232e-07	0.69005	0.711	0.374	0.0147498	0.995531	Exc_9	Scaffold protein, RNA modification	RNA degradation	17174896	RNA exosome	RNA	#	#	#	17174896	RNA abundance is regulated by balancing transcription and RNA degradation, processes that control the temporal and spatial distribution of cellular RNA. After decapping, 5â€² to 3â€² RNA degradation is accomplished by Xrn1, a 5â€² to 3â€² exoribonuclease. In the 3â€² to 5â€² pathway, RNA degradation is catalyzed by a multisubunit 3â€² to 5â€² exoribonuclease complex termed the RNA exosome. Three …	EXOSC9	9137	exosome component 9	5393	Q06265	EXOS9_HUMAN	RNase_PH PF01138 31-163, RNase_PH_C PF03725 189-256	1355319	Q9JHI7	EXOS9_MOUSE	#	#
Ube2h	9.49355e-07	-1.01787	0.216	0.398	0.0185903	-1.46847	Exc_9	Histone modification write	Histone ubiquitination	8132613	#	histone	H2A, H2B	H2Aub, H2Bub	#	8132613	The capacity of the UBC8I UbcH2 enzymes to ubiquitinate histones in vitro raises makes it possible that these enzymes may be involved in this process in vivo.	UBE2H	12484	ubiquitin-conjugating enzyme E2H	7328	P62256	UBE2H_HUMAN	UQ_con PF00179 9-145	104632	P62257	UBE2H_MOUSE	UBE2	Ubiquitin-conjugating enzymes E2
Rbbp4	1.01622e-06	0.474074	0.849	0.592	0.0198996	0.683944	Exc_9	Histone chaperone	#	8858152	NuRF, SWI/SNF_Brg1(I), SWI/SNF_Brg1(II), SWI/SNF_Brm, NuRD, mSin3A, core HDAC, mSin3A-like complex, PRC2, CAF-1	histone	H4	#	#	8858152	RbAp46 and RbAp48 (pRB-associated proteins p46 and p48, also known as RBBP7 and RBBP4, respectively) are highly homologous histone chaperones that play key roles in establishing and maintaining chromatin structure. Human p48 =RBBP4 can bind to histone H4 in the absence of CAF-1 p150 and p60. p48, also a known subunit of a histone deacetylase, copurifies with a chromatin assembly complex (CAC), wh…	RBBP4	9887	retinoblastoma binding protein 4	5928	Q09028	RBBP4_HUMAN	CAF1C_H4-bd PF12265 18-89, WD40 PF00400 167-206 218-256 263-302 307-346 364-403	1194912	Q60972	RBBP4_MOUSE	WDR	WD repeat domain containing
Yeats4	9.39454e-14	-0.906039	0.455	0.622	1.83964e-09	-1.30714	Exc_10	Histone modification write cofactor	Histone acetylation	14966270	NuA4, NuA4-related complex, SRCAP	histone	#	#	#	14966270	The essential GAS41 =YEATS4 protein is a member of the AF9/ENL-related (YEATS) family, and associated to transcription/chromatin-modifying complexes, including yeast NuA4, NuA3, Sas2, SWI/SNF, TFIID/mediator/TFIIF, and human SWI/SNF complexes.	YEATS4	24859	YEATS domain containing 4	8089	O95619	YETS4_HUMAN	YEATS PF03366 44-126	1927224	Q9CR11	YETS4_MOUSE	#	#
Prmt1	1.10006e-06	0.646539	0.843	0.6	0.0215414	0.932759	Exc_10	Histone modification write	Histone methylation	11387442	#	histone	H4R3	H4R3me1, H4R3me2a	#	11387442	PRMT1 specifically methylates arginine 3 (Arg 3) of H4 in vitro and in vivo. Methylation of Arg 3 by PRMT1 facilitates subsequent acetylation of H4 tails by p300.	PRMT1	5187	protein arginine methyltransferase 1	3276	Q99873	ANM1_HUMAN	Methyltransf_31 PF13847 76-216	107846	Q9JIF0	ANM1_MOUSE	PRMT	Protein arginine methyltransferases
Hspa1a	2.21752e-06	1.07035	0.355	0.078	0.0434235	1.54419	Exc_10	Histone modification write cofactor, Histone modification write cofactor	Histone methylation, Histone acetylation	22123078	CHD8, MLL2/3, MLL4/WBP7	histone	#	#	#	22123078	#	HSPA1A	5232	heat shock 70kDa protein 1A	3303	P08107	HSP71_HUMAN	HSP70 PF00012 6-612	96244	Q61696	HS71A_MOUSE	HSP70	Heat shock proteins / HSP70
Hspa1a	2.21752e-06	1.07035	0.355	0.078	0.0434235	1.54419	Exc_10	Histone modification write cofactor, Histone modification write cofactor	Histone methylation, Histone acetylation	22123078	CHD8, MLL2/3, MLL4/WBP7	histone	#	#	#	22123078	#	HSPA1B	5233	heat shock 70kDa protein 1B	3304	P08107	HSP71_HUMAN	HSP70 PF00012 6-612	96244	Q61696	HS71A_MOUSE	HSP70	Heat shock proteins / HSP70
Gadd45g	9.71668e-10	-1.23815	0.37	0.529	1.90272e-05	-1.78627	Exc_11	Chromatin remodeling	#	21986581	#	histone	H2A, H2B, H3, H4	#	#	21986581	Active DNA demethylation is partially attributed to the ability of Gadd45(A, B, C) proteins to bind histones and modify accessibility of DNA on damaged chromatin.	GADD45G	4097	growth arrest and DNA-damage-inducible, gamma	10912	O95257	GA45G_HUMAN	Ribosomal_L7Ae PF01248 24-113	1346325	Q9Z111	GA45G_MOUSE	#	#
Ube2d3	4.28426e-09	-0.698577	0.765	0.809	8.38945e-05	-1.00783	Exc_11	Histone modification write	Histone ubiquitination	21772249	#	histone	H2AK119	H2AK119ub	#	21772249	Figure 7 in the reference (UBE2D3 =UbcH5c).	UBE2D3	12476	ubiquitin-conjugating enzyme E2D 3	7323	P61077	UB2D3_HUMAN	UQ_con PF00179 5-142	1913355	P61079	UB2D3_MOUSE	UBE2	Ubiquitin-conjugating enzymes E2
Yeats4	1.20195e-08	-0.964229	0.457	0.611	0.000235365	-1.39109	Exc_11	Histone modification write cofactor	Histone acetylation	14966270	NuA4, NuA4-related complex, SRCAP	histone	#	#	#	14966270	The essential GAS41 =YEATS4 protein is a member of the AF9/ENL-related (YEATS) family, and associated to transcription/chromatin-modifying complexes, including yeast NuA4, NuA3, Sas2, SWI/SNF, TFIID/mediator/TFIIF, and human SWI/SNF complexes.	YEATS4	24859	YEATS domain containing 4	8089	O95619	YETS4_HUMAN	YEATS PF03366 44-126	1927224	Q9CR11	YETS4_MOUSE	#	#
Ncl	2.14409e-08	0.423454	1	0.822	0.000419855	0.610914	Exc_11	Histone chaperone	#	16601700	#	histone, DNA, RNA	DNA motif, RNA motif	#	#	16601700, 15371412	The nuclear protein nucleolin =NCL possesses a histone chaperone activity and this factor greatly enhances the activity of the chromatin remodeling machineries SWI/SNF and ACF.	NCL	7667	nucleolin	4691	P19338	NUCL_HUMAN	Pfam-B_12581 PB012581 1-59, RRM_1 PF00076 309-377 395-460 488-554 574-641	97286	P09405	NUCL_MOUSE	RBM	RNA binding motif (RRM) containing
Hmgn1	2.3972e-07	-0.921395	0.494	0.65	0.00469419	-1.32929	Exc_11	Chromatin remodeling	#	22395460, 20123071	#	histone	H1	#	#	#	HMGB1-4 proteins are believed to dock to the H1 linker.	HMGN1	4984	high mobility group nucleosome binding domain 1	3150	P05114	HMGN1_HUMAN	HMG14_17 PF01101 2-96	96120	P18608	HMGN1_MOUSE	HMG	High-mobility group / Canonical
Pdp1	3.89063e-07	0.416265	0.765	0.452	0.00761863	0.600544	Exc_11	Histone modification read	#	22150589	#	histone, DNA	H4K20me3	#	#	22150589	The PWWP domain of Pdp1 binds not only to H4K20me3 (trimethylated Lys(20) of histone H4), but also to dsDNA (double-stranded DNA) via an aromatic cage and a positively charged area respectively. Pdp1 is a PWWP (proline-tryptophan-tryptophan-proline) domain-containing protein, which associates with Set9 to regulate its chromatin localization and methyltransferase activity towards H4K20.	PDP1	9279	pyruvate dehyrogenase phosphatase catalytic subunit 1	54704	Q9P0J1	PDP1_HUMAN	PP2C PF00481 194-487, Pfam-B_13776 PB013776 99-163	2685870	Q3UV70	PDP1_MOUSE	PPM	Serine/threonine phosphatases / Protein phosphatases, Mg2+/Mn2+ dependent
Anp32a	1.23179e-41	0.699046	0.983	0.765	2.41208e-37	1.00851	Exc_12	Chromatin remodeling cofactor	#	11163245	#	chromatin	#	#	#	11163245	pp32 = ANP32A is a member of a family of leucine-rich acidic nuclear proteins ( 7Â andÂ 19). Results suggest potential roles of INHAT subunits in chromatin remodeling and transcriptional regulation; INHAT complex including pp32 inhibits the HAT activity of p300/CBP and PCAF by binding to their substrate, histones.	ANP32A	13233	acidic (leucine-rich) nuclear phosphoprotein 32 family, member A	8125	P39687	AN32A_HUMAN	LRR_9 PF14580 17-166	108447	O35381	AN32A_MOUSE	ANP32	ANP32 acidic nuclear phosphoproteins
Npm1	1.19574e-33	0.528903	0.986	0.88	2.3415e-29	0.763045	Exc_12	Histone chaperone	#	25349213	#	histone	H3, H2B, H4	#	#	#	Co-immunoprecipitation shows that NPM1 is associated with HP1Î³, core and linker histones. Uniprot: Acts as a chaperonin for the core histones H3, H2B and H4.	NPM1	7910	nucleophosmin (nucleolar phosphoprotein B23, numatrin)	4869	P06748	NPM_HUMAN	Nucleoplasmin PF03066 13-196	106184	Q61937	NPM_MOUSE	#	#
Srsf3	1.76149e-30	0.65466	0.925	0.644	3.44935e-26	0.944475	Exc_12	RNA modification	#	24706538	#	RNA	#	#	#	24706538	H3S10 phosphorylation has been shown to promote the recruitment of per-mRNA-splicing factor SRp20 and alternative-splicing factor (ASF)/per-mRNAsplicing factor 2 (SF2) modular proteins to the chromosomes.	SRSF3	10785	serine/arginine-rich splicing factor 3	6428	P84103	SRSF3_HUMAN	Pfam-B_13909 PB013909 131-162, RRM_1 PF00076 12-77	98285	P84104	SRSF3_MOUSE	SRSF, RBM	Serine/arginine-rich splicing factors, RNA binding motif (RRM) containing
Yeats4	1.77521e-24	-1.30288	0.196	0.465	3.47621e-20	-1.87965	Exc_12	Histone modification write cofactor	Histone acetylation	14966270	NuA4, NuA4-related complex, SRCAP	histone	#	#	#	14966270	The essential GAS41 =YEATS4 protein is a member of the AF9/ENL-related (YEATS) family, and associated to transcription/chromatin-modifying complexes, including yeast NuA4, NuA3, Sas2, SWI/SNF, TFIID/mediator/TFIIF, and human SWI/SNF complexes.	YEATS4	24859	YEATS domain containing 4	8089	O95619	YETS4_HUMAN	YEATS PF03366 44-126	1927224	Q9CR11	YETS4_MOUSE	#	#
Prmt1	9.8731e-22	0.810335	0.845	0.462	1.93335e-17	1.16907	Exc_12	Histone modification write	Histone methylation	11387442	#	histone	H4R3	H4R3me1, H4R3me2a	#	11387442	PRMT1 specifically methylates arginine 3 (Arg 3) of H4 in vitro and in vivo. Methylation of Arg 3 by PRMT1 facilitates subsequent acetylation of H4 tails by p300.	PRMT1	5187	protein arginine methyltransferase 1	3276	Q99873	ANM1_HUMAN	Methyltransf_31 PF13847 76-216	107846	Q9JIF0	ANM1_MOUSE	PRMT	Protein arginine methyltransferases
Dnmt3a	5.54352e-16	-1.35732	0.221	0.451	1.08553e-11	-1.9582	Exc_12	DNA modification	DNA methylation	12138111	#	DNA	dhC	dhU	#	12138111	One form of Dnmt3a has been identified and shown to be capable of methylating DNA bothin vitro and in vivo.	DNMT3A	2978	DNA (cytosine-5-)-methyltransferase 3 alpha	1788	Q9Y6K1	DNM3A_HUMAN	DNA_methylase PF00145 634-776, PWWP PF00855 290-375	1261827	O88508	DNM3A_MOUSE	#	#
Satb1	4.34721e-12	-0.587711	0.685	0.737	8.51271e-08	-0.847888	Exc_12	Chromatin remodeling cofactor	#	15713622, 24055346, 12374985, 12374985, 24055346	#	chromatin	#	#	#	#	Acts as a docking site for several chromatin remodeling enzymes and also by recruiting corepressors (HDACs) or coactivators (HATs) directly to promoters and enhancers. Forms chromatin loops. SATB1 also targets ACF1 and ISWI, subunits of CHRAC and ACF nucleosome mobilizing complexes. SAFB1 is a component of the DNA damage response and shows that SAFB1 cooperates with histone acetylation to allow f…	SATB1	10541	SATB homeobox 1	6304	Q01826	SATB1_HUMAN	CUT PF02376 362-448 485-571, Homeobox PF00046 645-702, Pfam-B_9146 PB009146 141-299	105084	Q60611	SATB1_MOUSE	CUT	Homeoboxes / CUT class
Hmgn1	2.61846e-11	-0.714943	0.425	0.569	5.12746e-07	-1.03145	Exc_12	Chromatin remodeling	#	22395460, 20123071	#	histone	H1	#	#	#	HMGB1-4 proteins are believed to dock to the H1 linker.	HMGN1	4984	high mobility group nucleosome binding domain 1	3150	P05114	HMGN1_HUMAN	HMG14_17 PF01101 2-96	96120	P18608	HMGN1_MOUSE	HMG	High-mobility group / Canonical
Las1l	7.89898e-09	0.613723	0.492	0.238	0.000154678	0.885415	Exc_12	Histone modification write cofactor, Histone modification write cofactor	Histone methylation, Histone acetylation	20442285	CHD8, MLL2/3, MLL4/WBP7	histone	H3K4, H3,H4,H2A	H3K4me, H3K4me2, H3Ac, H4Ac, H2AAc	#	15960975	Facultative member of the MLL1/MLL complex.	LAS1L	25726	LAS1-like (S. cerevisiae)	81887	Q9Y4W2	LAS1L_HUMAN	Las1 PF04031 42-188, Pfam-B_28535 PB028535 671-732	1923380	A2BE28	LAS1L_MOUSE	#	#
Exosc9	6.5139e-08	0.551765	0.544	0.286	0.00127555	0.796028	Exc_12	Scaffold protein, RNA modification	RNA degradation	17174896	RNA exosome	RNA	#	#	#	17174896	RNA abundance is regulated by balancing transcription and RNA degradation, processes that control the temporal and spatial distribution of cellular RNA. After decapping, 5â€² to 3â€² RNA degradation is accomplished by Xrn1, a 5â€² to 3â€² exoribonuclease. In the 3â€² to 5â€² pathway, RNA degradation is catalyzed by a multisubunit 3â€² to 5â€² exoribonuclease complex termed the RNA exosome. Three …	EXOSC9	9137	exosome component 9	5393	Q06265	EXOS9_HUMAN	RNase_PH PF01138 31-163, RNase_PH_C PF03725 189-256	1355319	Q9JHI7	EXOS9_MOUSE	#	#
Tet1	1.0271e-07	-1.44376	0.061	0.179	0.00201126	-2.0829	Exc_12	DNA modification	DNA hydroxymethylation	23222540	#	DNA	mC	hmC	#	23222540	Ten eleven translocation (TET) enzymes, including TET1, TET2 and TET3, convert 5-methylcytosine to 5-hydroxymethylcytosine and regulate gene transcription.	TET1	29484	tet methylcytosine dioxygenase 1	80312	Q8NFU7	TET1_HUMAN	Pfam-B_12165 PB012165 2056-2134, Pfam-B_35074 PB035074 1-139, Pfam-B_6123 PB006123 782-815, Tet_JBP PF12851 1580-2052, zf-CXXC PF02008 583-624	1098693	Q3URK3	TET1_MOUSE	#	#
Ppp2ca	1.07272e-07	-0.558595	0.602	0.672	0.00210059	-0.805882	Exc_12	Histone modification write	Histone phosphorylation	18758438	#	histone	H2AX	H2AXph	#	18758438	PP2A =PPP2CA (rather than PP4) has been implicated as a mammalian Î³H2AX phosphatase.	PPP2CA	9299	protein phosphatase 2, catalytic subunit, alpha isozyme	5515	P67775	PP2AA_HUMAN	Metallophos PF00149 50-245	1321159	P63330	PP2AA_MOUSE	PPP	Serine/threonine phosphatases / Protein phosphatase, catalytic subunits
Eid2b	1.53386e-07	-1.08335	0.08	0.171	0.00300361	-1.56295	Exc_12	Histone modification erase cofactor	Histone acetylation	15970276	#	histone	#	#	#	15970276	The transrepressional function of EID-2 depends on recruitment of class I histone deacetylases (HDACs). HDACs participate in the dynamic process of chromatin remodeling, forming corepressor complexes that repress transcription by deacetylating histones and transcription factors.	EID2B	26796	EP300 interacting inhibitor of differentiation 2B	126272	Q96D98	EID2B_HUMAN	#	1924095	#	#	#	#
Hspa1a	6.25454e-07	1.15533	0.293	0.081	0.0122476	1.66679	Exc_12	Histone modification write cofactor, Histone modification write cofactor	Histone methylation, Histone acetylation	22123078	CHD8, MLL2/3, MLL4/WBP7	histone	#	#	#	22123078	#	HSPA1B	5233	heat shock 70kDa protein 1B	3304	P08107	HSP71_HUMAN	HSP70 PF00012 6-612	96244	Q61696	HS71A_MOUSE	HSP70	Heat shock proteins / HSP70
Hspa1a	6.25454e-07	1.15533	0.293	0.081	0.0122476	1.66679	Exc_12	Histone modification write cofactor, Histone modification write cofactor	Histone methylation, Histone acetylation	22123078	CHD8, MLL2/3, MLL4/WBP7	histone	#	#	#	22123078	#	HSPA1A	5232	heat shock 70kDa protein 1A	3303	P08107	HSP71_HUMAN	HSP70 PF00012 6-612	96244	Q61696	HS71A_MOUSE	HSP70	Heat shock proteins / HSP70
Actr6	8.10207e-07	0.597864	0.475	0.246	0.0158655	0.862536	Exc_12	Chromatin remodeling cofactor	#	11368909	SRCAP	chromatin	#	#	#	11368909	The Arp6 subfamily might regulate heterochromatin formation induced by the HP1 family.	ACTR6	24025	ARP6 actin-related protein 6 homolog (yeast)	64431	Q9GZN1	ARP6_HUMAN	Actin PF00022 1-395	1914269	Q9D864	ARP6_MOUSE	#	#
Tfpt	1.46039e-06	0.543696	0.492	0.291	0.0285973	0.784388	Exc_12	Chromatin remodeling cofactor, DNA modification	DNA hydroxymethylation	16230350	Ino80	chromatin	#	#	#	16230350	Subunit Composition of the hINO80 Complex: These proteins included the â€œPim-1 kinase-associated protein-associated protein 1â€ (PAPA-1, GI 13775202), Amida (also known as TCF3 =TFPT).	TFPT	13630	TCF3 (E2A) fusion partner (in childhood Leukemia)	29844	P0C1Z6	TFPT_HUMAN	Pfam-B_10240 PB010240 10-162, Pfam-B_26015 PB026015 181-212	1916964	Q3U1J1	TFPT_MOUSE	INO80	INO80 complex subunits
Eid1	1.529e-06	-0.412275	0.693	0.706	0.029941	-0.594788	Exc_12	Histone modification write cofactor	Histone acetylation	11073990	#	histone	#	#	#	11073990	Inhibition of MyoD may be explained by EID-1's ability to bind and inhibit p300's histone acetylase activity, an essential MyoD coactivator. Thus, EID-1 binds both Rb and p300 and is a novel repressor of MyoD function.	EID1	1191	EP300 interacting inhibitor of differentiation 1	23741	Q9Y6B2	EID1_HUMAN	Pfam-B_5729 PB005729 1-159	1889651	Q9DCR4	EID1_MOUSE	#	#
Chd2	1.75419e-06	0.561251	0.307	0.143	0.0343505	0.809714	Exc_12	Chromatin remodeling	#	12592387	#	DNA	#	#	#	12592387	These proteins have a DNA-binding domain as well as a chromodomain motif that can directly effect chromatin structure and gene transcription. There are currently four known members of this gene family in humans (CHD1â€“CHD4).	CHD2	1917	chromodomain helicase DNA binding protein 2	1106	O14647	CHD2_HUMAN	Chromo PF00385 261-344 378-447, DUF4208 PF13907 1455-1555, Helicase_C PF00271 825-905, Pfam-B_19320 PB019320 1231-1309, Pfam-B_761 PB000761 1111-1229, SNF2_N PF00176 487-768	2448567	E9PZM4	CHD2_MOUSE	#	#
Taf9b	1.82052e-06	1.08811	0.218	0.059	0.0356495	1.56981	Exc_12	Histone chaperone	#	15899866	TFTC-HAT	histone	#	#	#	15899866	TAF9b (formerly TAF9L) is a bona fide TAF that has unique and overlapping roles with TAF9.	TAF9B	17306	TAF9B RNA polymerase II, TATA box binding protein (TBP)-associated factor, 31kDa	51616	Q9HBM6	TAF9B_HUMAN	TFIID-31kDa PF02291 2-130	3039562	Q6NZA9	TAF9B_MOUSE	#	#
Pcna	2.4946e-06	0.459319	0.552	0.319	0.0488493	0.662657	Exc_12	Chromatin remodeling	#	12786946	#	histone	H2A, H2B	#	#	12786946	PCNA forms a ternary complex with DNTTIP2 and core histone.	PCNA	8729	proliferating cell nuclear antigen	5111	P12004	PCNA_HUMAN	PCNA_C PF02747 127-254, PCNA_N PF00705 1-125	97503	P17918	PCNA_MOUSE	#	#
Yeats4	1.13826e-63	-1.26402	0.253	0.538	2.22894e-59	-1.8236	Exc_13	Histone modification write cofactor	Histone acetylation	14966270	NuA4, NuA4-related complex, SRCAP	histone	#	#	#	14966270	The essential GAS41 =YEATS4 protein is a member of the AF9/ENL-related (YEATS) family, and associated to transcription/chromatin-modifying complexes, including yeast NuA4, NuA3, Sas2, SWI/SNF, TFIID/mediator/TFIIF, and human SWI/SNF complexes.	YEATS4	24859	YEATS domain containing 4	8089	O95619	YETS4_HUMAN	YEATS PF03366 44-126	1927224	Q9CR11	YETS4_MOUSE	#	#
Anp32a	7.58688e-60	0.578546	0.976	0.862	1.48566e-55	0.834666	Exc_13	Chromatin remodeling cofactor	#	11163245	#	chromatin	#	#	#	11163245	pp32 = ANP32A is a member of a family of leucine-rich acidic nuclear proteins ( 7Â andÂ 19). Results suggest potential roles of INHAT subunits in chromatin remodeling and transcriptional regulation; INHAT complex including pp32 inhibits the HAT activity of p300/CBP and PCAF by binding to their substrate, histones.	ANP32A	13233	acidic (leucine-rich) nuclear phosphoprotein 32 family, member A	8125	P39687	AN32A_HUMAN	LRR_9 PF14580 17-166	108447	O35381	AN32A_MOUSE	ANP32	ANP32 acidic nuclear phosphoproteins
Ube2d3	1.62177e-49	-0.746548	0.618	0.757	3.17574e-45	-1.07704	Exc_13	Histone modification write	Histone ubiquitination	21772249	#	histone	H2AK119	H2AK119ub	#	21772249	Figure 7 in the reference (UBE2D3 =UbcH5c).	UBE2D3	12476	ubiquitin-conjugating enzyme E2D 3	7323	P61077	UB2D3_HUMAN	UQ_con PF00179 5-142	1913355	P61079	UB2D3_MOUSE	UBE2	Ubiquitin-conjugating enzymes E2
Prmt1	1.468e-42	0.765082	0.854	0.529	2.87464e-38	1.10378	Exc_13	Histone modification write	Histone methylation	11387442	#	histone	H4R3	H4R3me1, H4R3me2a	#	11387442	PRMT1 specifically methylates arginine 3 (Arg 3) of H4 in vitro and in vivo. Methylation of Arg 3 by PRMT1 facilitates subsequent acetylation of H4 tails by p300.	PRMT1	5187	protein arginine methyltransferase 1	3276	Q99873	ANM1_HUMAN	Methyltransf_31 PF13847 76-216	107846	Q9JIF0	ANM1_MOUSE	PRMT	Protein arginine methyltransferases
Hmgn1	2.46267e-35	-0.93453	0.376	0.558	4.82241e-31	-1.34824	Exc_13	Chromatin remodeling	#	22395460, 20123071	#	histone	H1	#	#	#	HMGB1-4 proteins are believed to dock to the H1 linker.	HMGN1	4984	high mobility group nucleosome binding domain 1	3150	P05114	HMGN1_HUMAN	HMG14_17 PF01101 2-96	96120	P18608	HMGN1_MOUSE	HMG	High-mobility group / Canonical
Ncl	1.94881e-34	0.405841	0.959	0.856	3.81616e-30	0.585505	Exc_13	Histone chaperone	#	16601700	#	histone, DNA, RNA	DNA motif, RNA motif	#	#	16601700, 15371412	The nuclear protein nucleolin =NCL possesses a histone chaperone activity and this factor greatly enhances the activity of the chromatin remodeling machineries SWI/SNF and ACF.	NCL	7667	nucleolin	4691	P19338	NUCL_HUMAN	Pfam-B_12581 PB012581 1-59, RRM_1 PF00076 309-377 395-460 488-554 574-641	97286	P09405	NUCL_MOUSE	RBM	RNA binding motif (RRM) containing
Dnmt3a	5.02324e-31	-1.01098	0.394	0.587	9.83651e-27	-1.45853	Exc_13	DNA modification	DNA methylation	12138111	#	DNA	dhC	dhU	#	12138111	One form of Dnmt3a has been identified and shown to be capable of methylating DNA bothin vitro and in vivo.	DNMT3A	2978	DNA (cytosine-5-)-methyltransferase 3 alpha	1788	Q9Y6K1	DNM3A_HUMAN	DNA_methylase PF00145 634-776, PWWP PF00855 290-375	1261827	O88508	DNM3A_MOUSE	#	#
Pcna	2.93747e-26	0.543199	0.75	0.436	5.75216e-22	0.78367	Exc_13	Chromatin remodeling	#	12786946	#	histone	H2A, H2B	#	#	12786946	PCNA forms a ternary complex with DNTTIP2 and core histone.	PCNA	8729	proliferating cell nuclear antigen	5111	P12004	PCNA_HUMAN	PCNA_C PF02747 127-254, PCNA_N PF00705 1-125	97503	P17918	PCNA_MOUSE	#	#
Gadd45g	1.15523e-22	-0.775569	0.353	0.487	2.26218e-18	-1.11891	Exc_13	Chromatin remodeling	#	21986581	#	histone	H2A, H2B, H3, H4	#	#	21986581	Active DNA demethylation is partially attributed to the ability of Gadd45(A, B, C) proteins to bind histones and modify accessibility of DNA on damaged chromatin.	GADD45G	4097	growth arrest and DNA-damage-inducible, gamma	10912	O95257	GA45G_HUMAN	Ribosomal_L7Ae PF01248 24-113	1346325	Q9Z111	GA45G_MOUSE	#	#
Usp46	1.33664e-22	-0.494287	0.759	0.772	2.6174e-18	-0.713106	Exc_13	Histone modification erase	Histone ubiquitination	22033037	#	histone	H2Aub	H2A	#	22033037	Involved in H2A deubiquitination.	USP46	20075	ubiquitin specific peptidase 46	64854	P62068	UBP46_HUMAN	UCH PF00443 34-362	1916977	P62069	UBP46_MOUSE	USP	Ubiquitin-specific peptidases
Ppp2ca	6.89992e-19	-0.514361	0.704	0.733	1.35114e-14	-0.742066	Exc_13	Histone modification write	Histone phosphorylation	18758438	#	histone	H2AX	H2AXph	#	18758438	PP2A =PPP2CA (rather than PP4) has been implicated as a mammalian Î³H2AX phosphatase.	PPP2CA	9299	protein phosphatase 2, catalytic subunit, alpha isozyme	5515	P67775	PP2AA_HUMAN	Metallophos PF00149 50-245	1321159	P63330	PP2AA_MOUSE	PPP	Serine/threonine phosphatases / Protein phosphatase, catalytic subunits
Satb1	2.32292e-16	-0.610137	0.475	0.531	4.54874e-12	-0.880242	Exc_13	Chromatin remodeling cofactor	#	15713622, 24055346, 12374985, 12374985, 24055346	#	chromatin	#	#	#	#	Acts as a docking site for several chromatin remodeling enzymes and also by recruiting corepressors (HDACs) or coactivators (HATs) directly to promoters and enhancers. Forms chromatin loops. SATB1 also targets ACF1 and ISWI, subunits of CHRAC and ACF nucleosome mobilizing complexes. SAFB1 is a component of the DNA damage response and shows that SAFB1 cooperates with histone acetylation to allow f…	SATB1	10541	SATB homeobox 1	6304	Q01826	SATB1_HUMAN	CUT PF02376 362-448 485-571, Homeobox PF00046 645-702, Pfam-B_9146 PB009146 141-299	105084	Q60611	SATB1_MOUSE	CUT	Homeoboxes / CUT class
Eid2b	1.8684e-15	-0.99495	0.068	0.154	3.6587e-11	-1.43541	Exc_13	Histone modification erase cofactor	Histone acetylation	15970276	#	histone	#	#	#	15970276	The transrepressional function of EID-2 depends on recruitment of class I histone deacetylases (HDACs). HDACs participate in the dynamic process of chromatin remodeling, forming corepressor complexes that repress transcription by deacetylating histones and transcription factors.	EID2B	26796	EP300 interacting inhibitor of differentiation 2B	126272	Q96D98	EID2B_HUMAN	#	1924095	#	#	#	#
Exosc9	9.54716e-15	0.58156	0.582	0.305	1.86952e-10	0.839014	Exc_13	Scaffold protein, RNA modification	RNA degradation	17174896	RNA exosome	RNA	#	#	#	17174896	RNA abundance is regulated by balancing transcription and RNA degradation, processes that control the temporal and spatial distribution of cellular RNA. After decapping, 5â€² to 3â€² RNA degradation is accomplished by Xrn1, a 5â€² to 3â€² exoribonuclease. In the 3â€² to 5â€² pathway, RNA degradation is catalyzed by a multisubunit 3â€² to 5â€² exoribonuclease complex termed the RNA exosome. Three …	EXOSC9	9137	exosome component 9	5393	Q06265	EXOS9_HUMAN	RNase_PH PF01138 31-163, RNase_PH_C PF03725 189-256	1355319	Q9JHI7	EXOS9_MOUSE	#	#
Gadd45a	3.67137e-14	-0.644731	0.276	0.344	7.18927e-10	-0.930151	Exc_13	Chromatin remodeling	#	21986581	#	histone	H2A, H2B, H3, H4	#	#	21986581	Active DNA demethylation is partially attributed to the ability of Gadd45(A, B, C) proteins to bind histones and modify accessibility of DNA on damaged chromatin.	GADD45A	4095	growth arrest and DNA-damage-inducible, alpha	1647	P24522	GA45A_HUMAN	Ribosomal_L7Ae PF01248 21-123	107799	P48316	GA45A_MOUSE	#	#
Rnf8	4.48058e-14	-0.834127	0.184	0.284	8.77387e-10	-1.20339	Exc_13	Histone modification write	Histone ubiquitination	22980979	#	histone	H2AK63, H2AXK63, H2AK48, H2AXK48	H2AK63ub, H2AXK63ub, H2AK48ub, H2AXK48ub	#	22980979	Ubiquitin-dependent signaling during the DNA damage response (DDR) to double-strand breaks (DSBs) is initiated by two E3 ligases, RNF8 and RNF168, targeting histone H2A and H2AX. RNF8 is the first ligase recruited to the damage site, and RNF168 follows RNF8-dependent ubiquitination. This suggests that RNF8 initiates H2A/H2AX ubiquitination with K63-linked ubiquitin chains and RNF168 extends them.	RNF8	10071	ring finger protein 8, E3 ubiquitin protein ligase	9025	O76064	RNF8_HUMAN	FHA PF00498 38-109, zf-RING_2 PF13639 401-441	1929069	Q8VC56	RNF8_MOUSE	RNF	RING-type (C3HC4) zinc fingers
Ruvbl1	4.77492e-14	0.478028	0.626	0.369	9.35025e-10	0.689649	Exc_13	Chromatin remodeling, Histone modification write	Histone phosphorylation	14695187	Ino80, SWR, NuA4, NuA4-related complex, CHD8, MLL2/3, MLL4/WBP7, SRCAP	chromatin	#	#	#	14695187	The ability of TIP49=RUVBL1 to inhibit ITF-2 gene expression has been linked to decreased acetylation of histones in the vicinity of the TCF-binding sites in the ITF-2 promoter region. It has been suggested that TIP49 is an important cofactor in beta-catenin/TCF gene regulation in normal and neoplastic cells, likely functioning in chromatin remodeling.	RUVBL1	10474	RuvB-like AAA ATPase 1	8607	Q9Y265	RUVB1_HUMAN	TIP49 PF06068 14-416	1928760	P60122	RUVB1_MOUSE	INO80, AATP	INO80 complex subunits, ATPases / AAA-type
Tet1	6.86023e-14	-1.53103	0.065	0.179	1.34337e-09	-2.20881	Exc_13	DNA modification	DNA hydroxymethylation	23222540	#	DNA	mC	hmC	#	23222540	Ten eleven translocation (TET) enzymes, including TET1, TET2 and TET3, convert 5-methylcytosine to 5-hydroxymethylcytosine and regulate gene transcription.	TET1	29484	tet methylcytosine dioxygenase 1	80312	Q8NFU7	TET1_HUMAN	Pfam-B_12165 PB012165 2056-2134, Pfam-B_35074 PB035074 1-139, Pfam-B_6123 PB006123 782-815, Tet_JBP PF12851 1580-2052, zf-CXXC PF02008 583-624	1098693	Q3URK3	TET1_MOUSE	#	#
Tle4	1.16312e-13	-0.420238	0.751	0.785	2.27762e-09	-0.606276	Exc_13	Histone modification erase cofactor, TF	#	24190972	#	histone	H3ac, H4ac	#	#	24190972	Tle4 is the transcriptional repressor responsible for the establishment of the epigenetic repressive marks at the Ifng locus that result in silencing of Ifng gene expression. Tle proteins have been shown to oligomerize, to associate with amino-terminal domains of histone-modifying proteins, and to form higher-order structures as parts of repressive complexes.	TLE4	11840	transducin-like enhancer of split 4	7091	Q04727	TLE4_HUMAN	TLE_N PF03920 8-141, WD40 PF00400 480-514 526-561 568-605 609-647 692-729 739-770	104633	Q62441	TLE4_MOUSE	WDR	WD repeat domain containing
Ankrd32	2.78223e-13	0.618641	0.36	0.173	5.44816e-09	0.89251	Exc_13	Histone modification read	#	21423274	#	histone	H2AXS139	#	#	21423274	Table 1 in the reference (ANKRD32=BRCT repeat)	ANKRD32	25408	ankyrin repeat domain 32	84250	Q9BQI6	ANR32_HUMAN	Ank_2 PF12796 783-871 845-931, Pfam-B_101142 PB101142 932-1056, Pfam-B_12624 PB012624 231-430, Pfam-B_18156 PB018156 1-229, Pfam-B_81366 PB081366 641-782	2145448	Q8R3P9	ANR32_MOUSE	ANKRD	Ankyrin repeat domain containing
Phf1	2.42913e-12	0.92986	0.219	0.062	4.75672e-08	1.3415	Exc_13	Polycomb group (PcG) protein	#	18086877	PRC2	#	#	#	#	18086877	The EED-EZH2 complex, containing the core subunits EZH2, EED, SUZ12, and RbAp48, functions as a histone H3K27-specific methyltransferase. The related EED-EZH2 protein complex is distinguished from the previous complex by the presence of another PcG protein, hPHF1.	PHF1	8919	PHD finger protein 1	5252	O43189	PHF1_HUMAN	Mtf2_C PF14061 525-566, PHD PF00628 89-142, Pfam-B_18040 PB018040 1-30, Pfam-B_24844 PB024844 331-384	98647	Q9Z1B8	PHF1_MOUSE	TDRD, PHF	Tudor domain containing, Zinc fingers, PHD-type
Zbtb16	3.84983e-12	1.00073	0.22	0.068	7.53874e-08	1.44375	Exc_13	Histone modification erase cofactor	Histone acetylation	9627120, 15467736	#	histone	#	#	#	#	Recruites SMRT-mSin3-HDAC co-repressor complex. The repressive domains of PLZF function by recruiting N-CoR/Sin3A co-repressor complexes which in turn recruit histone deacetylases (HDACs).	ZBTB16	12930	zinc finger and BTB domain containing 16	7704	Q05516	ZBT16_HUMAN	BTB PF00651 24-126, zf-C2H2 PF00096 491-512 630-652, zf-C2H2_4 PF13894 432-455, zf-C2H2_6 PF13912 460-486, zf-H2C2_2 PF13465 532-556 560-584 588-612	103222	#	#	ZBTB, ZNF, BTBD	Zinc fingers, C2H2-type, BTB/POZ domain containing
Brms1	5.89824e-12	0.519032	0.48	0.25	1.15499e-07	0.748805	Exc_13	Chromatin remodeling	#	17000776	mSin3A	chromatin	#	#	#	17000776	As a corepressor, BRMS1 can function as a more global regulator of chromatin structure, as evidenced by its ability to decrease promoter occupancy of Ac-H3 and Ac-H4 on both the cIAP2 and the Bfl-1/A1 promoters.	BRMS1	17262	breast cancer metastasis suppressor 1	25855	Q9HCU9	BRMS1_HUMAN	Sds3 PF08598 58-229	2388804	Q99N20	BRMS1_MOUSE	#	#
Trp53	6.31202e-12	0.598914	0.33	0.14	1.23602e-07	0.86405	Exc_13	Histone modification write cofactor, TF	Histone acetylation, TF activator, TF repressor	23870121	#	histone	H3	#	#	23870121	SET1 complex (SET1C)-mediated H3K4 trimethylation is dependent upon p53- and p300-mediated H3 acetylation. Complementary cell-based assays demonstrate a DNA-damage-induced p53-SET1C interaction, a corresponding enrichment of SET1C and H3K4me3 on a p53 target gene (p21/WAF1), and a corresponding codependency of H3K4 trimethylation and transcription upon p300 and SET1C.	TP53	11998	tumor protein p53	7157	P04637	P53_HUMAN	P53 PF00870 95-289, P53_TAD PF08563 5-29, P53_tetramer PF07710 318-359	98834	P02340	P53_MOUSE	#	#
Dmap1	8.17826e-12	0.649101	0.425	0.201	1.60147e-07	0.936455	Exc_13	Chromatin remodeling	#	14966270	NuA4, NuA4-related complex, SRCAP	chromatin	#	#	#	14966270	SANT-domain protein DMAP1 links NuA4 to DNA replication and is also present in distinct proteins	DMAP1	18291	DNA methyltransferase 1 associated protein 1	55929	Q9NPF5	DMAP1_HUMAN	DMAP1 PF05499 243-407	1913483	Q9JI44	DMAP1_MOUSE	#	#
Set	2.36651e-11	-0.470182	0.662	0.715	4.6341e-07	-0.678329	Exc_13	Histone modification	#	17320507	#	histone	#	#	#	#	Classified as histone-modifying enzymes in paper.	SET	10760	SET nuclear proto-oncogene	6418	Q01105	SET_HUMAN	NAP PF00956 42-237	1860267	Q9EQU5	SET_MOUSE	#	#
Zgpat	3.06411e-11	-0.896941	0.112	0.193	6.00014e-07	-1.29401	Exc_13	TF	TF repressor	22498752	#	DNA	DNA motif	#	#	#	Recruits the chromatin multiprotein complex NuRD to target promoters.	ZGPAT	15948	zinc finger, CCCH-type with G patch domain	84619	Q8N5A5	ZGPAT_HUMAN	G-patch PF01585 333-376	2449939	Q8VDM1	ZGPAT_MOUSE	ZC3H, GPATCH	Zinc fingers, CCCH-type domain containing, "G patch domain containing"
Satb2	9.75099e-11	-0.610897	0.305	0.35	1.90944e-06	-0.881338	Exc_13	Chromatin remodeling cofactor	#	18255031	#	chromatin	#	#	#	#	Cromatin remodeling in mouse. UniProt: Acts as a docking site for several chromatin remodeling enzymes and also by recruiting corepressors (HDACs) or coactivators (HATs) directly to promoters and enhancers.	SATB2	21637	SATB homeobox 2	23314	Q9UPW6	SATB2_HUMAN	CUT PF02376 352-437 474-560, Homeobox PF00046 615-672, Pfam-B_8103 PB008103 1-268	2679336	Q8VI24	SATB2_MOUSE	CUT	Homeoboxes / CUT class
Eid1	2.20433e-10	-0.415842	0.695	0.722	4.31652e-06	-0.599933	Exc_13	Histone modification write cofactor	Histone acetylation	11073990	#	histone	#	#	#	11073990	Inhibition of MyoD may be explained by EID-1's ability to bind and inhibit p300's histone acetylase activity, an essential MyoD coactivator. Thus, EID-1 binds both Rb and p300 and is a novel repressor of MyoD function.	EID1	1191	EP300 interacting inhibitor of differentiation 1	23741	Q9Y6B2	EID1_HUMAN	Pfam-B_5729 PB005729 1-159	1889651	Q9DCR4	EID1_MOUSE	#	#
Ring1	3.817e-10	-0.654497	0.166	0.23	7.47444e-06	-0.944239	Exc_13	Histone modification write, Polycomb group (PcG) protein	Histone ubiquitination	15386022	PRC1, BCOR, RING2-L3MBTL2, RING2-FBRS	histone	H2AK119	H2AK119ub	#	15386022	The complex hPRC1L (human Polycomb repressive complex 1-like) is composed of several Polycomb-group proteins including Ring1, Ring2, Bmi1 and HPH2. hPRC1L monoubiquitinates nucleosomal histone H2A at lysine 119.	RING1	10018	ring finger protein 1	6015	Q06587	RING1_HUMAN	Pfam-B_11743 PB011743 292-404, Pfam-B_13488 PB013488 241-291, Pfam-B_23468 PB023468 191-239, zf-C3HC4 PF00097 48-87	1101770	O35730	RING1_MOUSE	RNF	RING-type (C3HC4) zinc fingers
Cir1	5.93288e-10	0.405866	0.771	0.512	1.16178e-05	0.585542	Exc_13	Histone modification read	#	9874765	#	histone	#	#	#	9874765	CIR binds to histone deacetylase and to SAP30 and serves as a linker between CBF1 and the histone deacetylase complex.	CIR1	24217	corepressor interacting with RBPJ, 1	9541	Q86X95	CIR1_HUMAN	Cir_N PF10197 13-49, Pfam-B_16354 PB016354 52-448	1914185	Q9DA19	CIR1_MOUSE	#	#
Ash2l	6.22174e-10	-0.834672	0.116	0.188	1.21834e-05	-1.20418	Exc_13	Histone modification write cofactor	Histone methylation	21285357	COMPASS, Menin-associated_HMT, MLL-HCF, CHD8, MLL2/3, COMPASS-like MLL1,2, MLL4/WBP7, COMPASS-like MLL3,4	histone	#	#	#	21285357	The oncoprotein Ash2L is a component of the mixed lineage leukemia (MLL) family members 1â€“4, Setd1A, and Setd1B mammalian histone H3K4 methyltransferase complexes and is essential to maintain global trimethylation of histone H3K4.	ASH2L	744	ash2 (absent, small, or homeotic)-like (Drosophila)	9070	Q9UBL3	ASH2L_HUMAN	Pfam-B_11232 PB011232 499-622, Pfam-B_12412 PB012412 361-417, SPRY PF00622 418-497	1344416	Q91X20	ASH2L_MOUSE	PHF	Zinc fingers, PHD-type
Dr1	6.55703e-10	-0.865864	0.098	0.175	1.284e-05	-1.24918	Exc_13	Histone chaperone	#	18838386	ATAC	histone	#	#	#	18838386	YEATS2-NC2beta=DR1 histone fold module that interacts with the TATA-binding protein (TBP) and negatively regulates transcription when recruited to a promoter.	DR1	3017	down-regulator of transcription 1, TBP-binding (negative cofactor 2)	1810	Q01658	NC2B_HUMAN	CBFD_NFYB_HMF PF00808 11-75	1100515	Q91WV0	NC2B_MOUSE	#	#
Ppp4c	6.78375e-10	-0.616302	0.276	0.343	1.32839e-05	-0.889136	Exc_13	Histone modification erase	Histone phosphorylation	18758438	PPP4C-PPP4R2-PPP4R3A	histone	H2AXS139ph	H2AXS139	#	18758438	PP4 and PP2A counteract phosphorylation of H2AX.	PPP4C	9319	protein phosphatase 4, catalytic subunit	5531	P60510	PP4C_HUMAN	Metallophos PF00149 47-242	1891763	P97470	PP4C_MOUSE	PPP	Serine/threonine phosphatases / Protein phosphatase, catalytic subunits
Sirt7	2.30561e-08	-0.605957	0.216	0.275	0.000451484	-0.874212	Exc_13	Histone modification erase	Histone acetylation	22722849	B-WICH	histone	H3K18ac	H3K18	#	22722849	Genome-wide binding studies reveal that SIRT7 binds to promoters of a specific set of gene targets, where it deacetylates H3K18Ac and promotes transcriptional repression.	SIRT7	14935	sirtuin 7	51547	Q9NRC8	SIR7_HUMAN	SIR2 PF02146 133-275	2385849	Q8BKJ9	SIR7_MOUSE	#	#
Wsb2	2.82729e-08	-0.474726	0.474	0.508	0.000553639	-0.684884	Exc_13	Histone modification write	Histone ubiquitination	21070969	#	histone	#	#	#	#	May be a substrate-recognition component of a SCF-like ECS (Elongin-Cullin-SOCS-box protein) E3 ubiquitin ligase complex which mediates the ubiquitination and subsequent proteasomal degradation of target proteins, including histones. (Annotated by similarity).	WSB2	19222	WD repeat and SOCS box containing 2	55884	Q9NYS7	WSB2_HUMAN	Pfam-B_17306 PB017306 1-52, SOCS_box PF07525 366-402, WD40 PF00400 83-139 143-182 187-225 229-267 288-321 337-361	2144041	O54929	WSB2_MOUSE	WDR	WD repeat domain containing
Exosc3	5.3571e-08	-0.72566	0.089	0.132	0.00104903	-1.04691	Exc_13	Scaffold protein, RNA modification	RNA degradation	17174896	RNA exosome	RNA	#	#	#	17174896	RNA abundance is regulated by balancing transcription and RNA degradation, processes that control the temporal and spatial distribution of cellular RNA. After decapping, 5â€² to 3â€² RNA degradation is accomplished by Xrn1, a 5â€² to 3â€² exoribonuclease. In the 3â€² to 5â€² pathway, RNA degradation is catalyzed by a multisubunit 3â€² to 5â€² exoribonuclease complex termed the RNA exosome. Three …	EXOSC3	17944	exosome component 3	51010	Q9NQT5	EXOS3_HUMAN	Pfam-B_7181 PB007181 221-267	1913612	Q7TQK4	EXOS3_MOUSE	#	#
Smyd2	2.84659e-07	-0.576706	0.183	0.22	0.00557419	-0.832011	Exc_13	Histone modification write	Histone methylation	18065756	#	histone	H3K4, H3K36	H3K4me, H3K36me2	#	18065756	Some reports indicate that SMYD2 methylates p53 and histone H3.	SMYD2	20982	SET and MYND domain containing 2	56950	Q9NRG4	SMYD2_HUMAN	SET PF00856 18-241, zf-MYND PF01753 52-90	1915889	Q8R5A0	SMYD2_MOUSE	ZMYND, KMT	Zinc fingers, MYND-type, Chromatin-modifying enzymes / K-methyltransferases
Hspa1a	5.78177e-07	0.827275	0.161	0.056	0.0113219	1.19351	Exc_13	Histone modification write cofactor, Histone modification write cofactor	Histone methylation, Histone acetylation	22123078	CHD8, MLL2/3, MLL4/WBP7	histone	#	#	#	22123078	#	HSPA1B	5233	heat shock 70kDa protein 1B	3304	P08107	HSP71_HUMAN	HSP70 PF00012 6-612	96244	Q61696	HS71A_MOUSE	HSP70	Heat shock proteins / HSP70
Hspa1a	5.78177e-07	0.827275	0.161	0.056	0.0113219	1.19351	Exc_13	Histone modification write cofactor, Histone modification write cofactor	Histone methylation, Histone acetylation	22123078	CHD8, MLL2/3, MLL4/WBP7	histone	#	#	#	22123078	#	HSPA1A	5232	heat shock 70kDa protein 1A	3303	P08107	HSP71_HUMAN	HSP70 PF00012 6-612	96244	Q61696	HS71A_MOUSE	HSP70	Heat shock proteins / HSP70
Mbip	7.81028e-07	0.499495	0.27	0.128	0.0152941	0.720619	Exc_13	Histone modification write cofactor	Histone acetylation	19103755	ATAC	histone	#	#	#	19103755	Novel proteins identified as STAGA/ TFTC subunits, such as ATAC2, DR1, MBIP, WDR5, YEATS2, and ZZZ3/ATAC1.	MBIP	20427	MAP3K12 binding inhibitory protein 1	51562	Q9NS73	MBIP1_HUMAN	Pfam-B_15854 PB015854 191-249, Pfam-B_276 PB000276 251-342	1918320	Q99LQ1	MBIP1_MOUSE	#	#
Gatad1	8.87949e-07	-0.729395	0.259	0.321	0.0173878	-1.05229	Exc_13	Histone modification read	#	20850016	#	histone	H3K4me3	#	#	#	GATA zinc finger domain containing 1 (GATAD1) has been identified as a H3K4me3 interactor.	GATAD1	29941	GATA zinc finger domain containing 1	57798	Q8WUU5	GATD1_HUMAN	GATA PF00320 9-36, Pfam-B_13145 PB013145 175-216, Pfam-B_17231 PB017231 235-263	1914460	Q920S3	GATD1_MOUSE	GATAD	GATA zinc finger domain containing
Prkab2	1.37244e-06	-0.621018	0.193	0.239	0.0268751	-0.89594	Exc_13	Histone modification write cofactor	Histone phosphorylation	20647423	#	histone	#	#	#	#	Non-catalytic subunit of AMP-activated protein kinase (AMPK).	PRKAB2	9379	protein kinase, AMP-activated, beta 2 non-catalytic subunit	5565	O43741	AAKB2_HUMAN	AMPKBI PF04739 155-272	1336185	Q6PAM0	AAKB2_MOUSE	#	#
Tdg	1.95909e-06	-0.645911	0.131	0.172	0.038363	-0.931852	Exc_13	DNA modification	DNA hydroxymethylation	22962365	#	DNA	G:U, G:T, G:hmU	C, 5mC, 5hmC	#	22962365	The mammalian thymine DNA glycosylase (TDG) is implicated in active DNA demethylation via the base excision repair pathway.	TDG	11700	thymine-DNA glycosylase	6996	Q13569	TDG_HUMAN	UDG PF03167 125-293	108247	P56581	TDG_MOUSE	#	#
Actr3b	2.02912e-06	-0.642668	0.074	0.11	0.0397343	-0.927174	Exc_13	Chromatin remodeling	#	10911987	#	histone	H2A, H3, H4	#	#	10911987	Act3/Arp4 can interact through the N-terminal domains of histones H3, H4, and H2A. Since Esa1 can only acetylate nucleosomal histones as part of theNuA4 complex, it has been proposed that the Act3/Arp4 subunit functions by promoting the binding of NuA4 to chromatin.	ACTR3B	17256	ARP3 actin-related protein 3 homolog B (yeast)	57180	Q9P1U1	ARP3B_HUMAN	Actin PF00022 3-412	2661120	Q641P0	ARP3B_MOUSE	#	#

## Sheet: DE Chd8 targets
Supplementary Data 5-2: list of the differential Chd8 targets between P21 and P60
Criteria: FC>1.5 and pvalue<0.05 and have a Chd8 peak within 2 kb upstream to 1 kb downstream of the actual TSS
Gene	p_val	avg_logFC	pct.1	pct.2	p_val_adj	avg_log2FC	cluster	Direction
Adam33	3.63e-14	1.18813	0.534	0.196	7.1e-10	1.71411	Exc_1	Up
Gpr88	3.67e-10	-1.18023	0.155	0.338	7.18e-06	-1.70271	Exc_1	Down
Nubp1	1.38e-09	-1.19174	0.05	0.176	2.7e-05	-1.71931	Exc_1	Down
Rfc5	1.88e-07	-0.838982	0.106	0.223	0.00368843	-1.2104	Exc_1	Down
Zfp593	8.27e-07	-1.30201	0.055	0.149	0.0161894	-1.8784	Exc_1	Down
Arhgef28	1.41e-06	-0.748848	0.283	0.392	0.0276941	-1.08036	Exc_1	Down
Echdc2	1.78e-06	0.967146	0.344	0.108	0.0348609	1.3953	Exc_1	Up
Capn3	3.81e-16	-1.5058	0.076	0.269	7.46e-12	-2.17242	Exc_2	Down
Fam105a	2.65e-12	-0.938634	0.125	0.245	5.18e-08	-1.35416	Exc_2	Down
Ydjc	3.28e-11	-1.27919	0.057	0.162	6.43e-07	-1.84548	Exc_2	Down
Igfbp2	2.03e-10	-1.3636	0.061	0.159	3.98e-06	-1.96726	Exc_2	Down
C130026L21Rik	5.15e-09	-0.85483	0.123	0.22	0.000100815	-1.23326	Exc_2	Down
Gpr25	5.91e-08	-1.18792	0.04	0.116	0.00115679	-1.71381	Exc_2	Down
Blnk	1.04e-06	1.5745	0.129	0.015	0.0204228	2.27152	Exc_2	Up
Plk5	1.28e-09	2.18818	0.212	0.019	2.52e-05	3.15688	Exc_3	Up
Epor	3.34e-07	1.31538	0.179	0.042	0.00653136	1.89769	Exc_3	Up
Fbxl6	1.15e-06	-1.07539	0.056	0.15	0.0226028	-1.55146	Exc_3	Down
Otof	8.26e-11	0.621611	0.288	0.137	1.62e-06	0.896795	Exc_4	Up
Prrg1	2.45e-09	1.28969	0.102	0.015	4.81e-05	1.86063	Exc_4	Up
Spink8	7.12e-09	0.940052	0.143	0.044	0.000139351	1.35621	Exc_4	Up
1110017D15Rik	1.27e-07	-0.671792	0.057	0.106	0.00248756	-0.969191	Exc_4	Down
D8Ertd82e	1.57e-07	0.417757	0.365	0.22	0.00306794	0.602696	Exc_4	Up
Cacna1e	8.48e-07	0.464992	0.214	0.107	0.0166062	0.670841	Exc_4	Up
Batf3	3.38e-07	1.15735	0.16	0.036	0.00662783	1.6697	Exc_8	Up
Phf21b	5.44e-07	-0.913839	0.087	0.158	0.0106467	-1.31839	Exc_8	Down
Parp8	1.53e-06	-0.894314	0.07	0.119	0.0300354	-1.29022	Exc_8	Down
Zfp358	1.73e-06	-0.631784	0.06	0.109	0.033819	-0.911471	Exc_8	Down
Serinc2	4.7e-08	0.729174	0.187	0.068	0.00092085	1.05198	Exc_13	Up
