# Supplementary material for: Cell type-specific transcriptional programs in mouse prefrontal cortex during adolescence and addiction
Source: Nat Commun. 2019 Sep 13;10:4169. doi: 10.1038/s41467-019-12054-3 (PMC6744514; doi:10.1038/s41467-019-12054-3)
Supplement: Supplementary file 9 — Supplementary Data 7 [file 41467_2019_12054_MOESM9_ESM.xlsx]

## Sheet: Title
Supplementary Data 7: Differential expression results after cocain IVSA in different phases
Criteria: FC>1.5 and Phase2 FDR < 0.05
The differential genes in each ISVA period are shown in a separate tab

## Sheet: Maintenance
Gene.name	p1	p2	Ph1.coef	Ph1.fdr	m1	m2	Ph2.coef	marLogFC	Ph2.fdr	Phase1	Phase2	Comb.fdr	Category	bioType	Description	Cluster
Ppia	NA	NA	NA	NA	5.1	4.7	-0.33	-0.42989	0.016	NA	Y	0.044	NA	protein_coding	peptidylprolyl isomerase A [Source:MGI Symbol;Acc:MGI:97749]	1
Rab6a	0.48	0.46	-0.08	0.92	3.3	3.8	0.42	0.24788	0.027	N	Y	0.075	-+	protein_coding	RAB6A, member RAS oncogene family [Source:MGI Symbol;Acc:MGI:894313]	1
Ccdc72	0.73	0.64	-0.42	0.6	3.5	3.9	0.35	-0.00016	0.027	N	Y	0.075	-+	NA	NA	1
C1ql3	0.81	0.898	0.73	0.44626	3.9	4.5	0.58	0.507	1e-16	N	Y	2.8e-16	++	protein_coding	C1q-like 3 [Source:MGI Symbol;Acc:MGI:2387350]	2
Camk2n1	0.92	0.949	0.48	0.70727	4	4.4	0.36	0.289	1.1e-06	N	Y	3.1e-06	++	protein_coding	calcium/calmodulin-dependent protein kinase II inhibitor 1 [Source:MGI Symbol;Acc:MGI:1913509]	2
Atp2b1	0.92	0.881	-0.45	0.68722	4.4	4	-0.36	-0.487	1.8e-06	N	Y	5.1e-06	--	protein_coding	ATPase, Ca++ transporting, plasma membrane 1 [Source:MGI Symbol;Acc:MGI:104653]	2
Ywhaz	0.63	0.678	0.19	0.77138	3.7	4	0.34	0.168	0.00046	N	Y	0.001	++	protein_coding	tyrosine 3-monooxygenase/tryptophan 5-monooxygenase activation protein, zeta polypeptide [Source:MGI Symbol;Acc:MGI:109484]	2
Schip1	0.73	0.915	1.38	0.18278	3.8	4.1	0.28	0.269	0.0024	N	Y	0.0056	++	protein_coding	schwannomin interacting protein 1 [Source:MGI Symbol;Acc:MGI:1353557]	2
Mdh1	1	0.983	-17.51	0.44626	5.3	5.1	-0.25	-0.403	0.0042	N	Y	0.01	--	protein_coding	malate dehydrogenase 1, NAD (soluble) [Source:MGI Symbol;Acc:MGI:97051]	2
Atp5k	0.75	0.915	1.3	0.21876	3.8	4.1	0.27	0.243	0.0045	N	Y	0.011	++	protein_coding	ATP synthase, H+ transporting, mitochondrial F1F0 complex, subunit E [Source:MGI Symbol;Acc:MGI:106636]	2
Usmg5	0.98	0.949	-1.2	0.4706	4.1	4.4	0.23	0.046	0.01	N	Y	0.021	-+	protein_coding	upregulated during skeletal muscle growth 5 [Source:MGI Symbol;Acc:MGI:1891435]	2
Vsnl1	1	0.966	-18.22	0.4219	5.2	5	-0.23	-0.4	0.013	N	Y	0.026	--	protein_coding	visinin-like 1 [Source:MGI Symbol;Acc:MGI:1349453]	2
Slc25a4	NA	NA	NA	NA	5.2	5	-0.22	-0.348	0.014	NA	Y	0.028	NA	protein_coding	solute carrier family 25 (mitochondrial carrier, adenine nucleotide translocator), member 4 [Source:MGI Symbol;Acc:MGI:1353495]	2
2900055J20Rik	0.18	0.16	-0.16	0.895	3.2	3.7	0.55	-0.06	0.021	N	Y	0.032	-+	protein_coding	RIKEN cDNA 2900055J20 gene [Source:MGI Symbol;Acc:MGI:1920251]	3
Mif	0.99	0.96	-1.07	0.661	4.2	4.5	0.32	0.24	0.015	N	Y	0.032	-+	protein_coding	macrophage migration inhibitory factor (glycosylation-inhibiting factor) [Source:MGI Symbol;Acc:MGI:96982]	3
Brp44l	0.92	0.74	-1.34	0.449	3.9	3.7	-0.27	-0.39	0.031	N	Y	0.052	--	NA	NA	3
Ptma	0.52	0.8065	1.34	0.0019	3.6	3.9	0.29	0.46	0.00571	Y	Y	0.0019	++	protein_coding	prothymosin alpha [Source:MGI Symbol;Acc:MGI:97803]	4
Sub1	NA	NA	NA	NA	5.1	4.8	-0.22	-0.25	0.00087	NA	Y	0.0019	NA	protein_coding	SUB1 homolog (S. cerevisiae) [Source:MGI Symbol;Acc:MGI:104811]	4
C1ql3	0.66	0.8871	1.41	0.0077	3.8	4.1	0.33	0.48	0.00136	Y	Y	0.0019	++	protein_coding	C1q-like 3 [Source:MGI Symbol;Acc:MGI:2387350]	4
Bex2	NA	NA	NA	NA	4.9	4.7	-0.16	-0.19	0.02076	NA	Y	0.0316	NA	protein_coding	brain expressed X-linked 2 [Source:MGI Symbol;Acc:MGI:1338017]	4
Atp2b1	0.96	0.8871	-1.23	0.3418	4.3	4.1	-0.18	-0.31	0.02076	N	Y	0.0316	--	protein_coding	ATPase, Ca++ transporting, plasma membrane 1 [Source:MGI Symbol;Acc:MGI:104653]	4
H2afz	0.97	0.97	-0.04	0.97	4.4	4.1	-0.31	-0.27	0.0003	N	Y	0.00083	--	protein_coding	H2A histone family, member Z [Source:MGI Symbol;Acc:MGI:1888388]	5
Slc25a4	1	0.99	-16.9	0.62	5.3	5	-0.22	-0.21	0.0027	N	Y	0.00737	--	protein_coding	solute carrier family 25 (mitochondrial carrier, adenine nucleotide translocator), member 4 [Source:MGI Symbol;Acc:MGI:1353495]	5
Mt3	0.88	0.88	0	1	3.9	4.2	0.23	0.26	0.0407	N	Y	0.11076	--	protein_coding	metallothionein 3 [Source:MGI Symbol;Acc:MGI:97173]	5
C1ql3	0.802	0.9268	1.14	0.0752	3.9	4.3	0.38	0.34961	6.3e-05	N	Y	0.00017	++	protein_coding	C1q-like 3 [Source:MGI Symbol;Acc:MGI:2387350]	6
Usmg5	0.931	0.9675	0.79	0.4298	4.1	4.4	0.28	0.21729	8.7e-05	N	Y	0.00023	++	protein_coding	upregulated during skeletal muscle growth 5 [Source:MGI Symbol;Acc:MGI:1891435]	6
Ubb	NA	NA	NA	NA	7.4	7.2	-0.26	-0.35395	0.00015	NA	Y	0.0004	NA	protein_coding	ubiquitin B [Source:MGI Symbol;Acc:MGI:98888]	6
Schip1	0.724	0.935	1.7	0.0062	3.7	3.9	0.27	0.29588	0.00032	Y	Y	0.00086	++	protein_coding	schwannomin interacting protein 1 [Source:MGI Symbol;Acc:MGI:1353557]	6
Fkbp3	0.94	0.8455	-1.05	0.1594	4.4	4.1	-0.26	-0.40372	0.00032	N	Y	0.00086	--	protein_coding	FK506 binding protein 3 [Source:MGI Symbol;Acc:MGI:1353460]	6
Atp5k	0.879	0.9187	0.44	0.4953	3.8	4.1	0.24	0.16317	0.00033	N	Y	0.00089	++	protein_coding	ATP synthase, H+ transporting, mitochondrial F1F0 complex, subunit E [Source:MGI Symbol;Acc:MGI:106636]	6
Mdh1	1	0.9756	-17.88	0.2769	5.5	5.3	-0.25	-0.38817	0.0007	N	Y	0.00168	--	protein_coding	malate dehydrogenase 1, NAD (soluble) [Source:MGI Symbol;Acc:MGI:97051]	6
Snap25	NA	NA	NA	NA	5.8	5.5	-0.32	-0.41679	0.0007	NA	Y	0.00168	NA	protein_coding	synaptosomal-associated protein 25 [Source:MGI Symbol;Acc:MGI:98331]	6
Hspa8	1	0.9919	-17.76	0.4298	5.9	5.6	-0.31	-0.42284	0.00076	N	Y	0.00183	--	protein_coding	heat shock protein 8 [Source:MGI Symbol;Acc:MGI:105384]	6
Ywhaz	0.81	0.9431	1.36	0.039	4	4.2	0.24	0.272	0.00098	Y	Y	0.00239	++	protein_coding	tyrosine 3-monooxygenase/tryptophan 5-monooxygenase activation protein, zeta polypeptide [Source:MGI Symbol;Acc:MGI:109484]	6
Mt3	0.871	0.9593	1.25	0.1338	3.9	4.1	0.22	0.204	0.0018	N	Y	0.00421	++	protein_coding	metallothionein 3 [Source:MGI Symbol;Acc:MGI:97173]	6
Cnbp	0.638	0.3659	-1.12	0.007	3.7	3.4	-0.26	-0.47146	0.01	Y	Y	0.00525	--	protein_coding	cellular nucleic acid binding protein [Source:MGI Symbol;Acc:MGI:88431]	6
Tmsb10	0.983	1	17.52	0.3608	4.6	4.9	0.24	0.16695	0.0032	N	Y	0.00597	++	protein_coding	thymosin, beta 10 [Source:MGI Symbol;Acc:MGI:109146]	6
Calm2	NA	NA	NA	NA	7.6	7.4	-0.14	-0.23753	0.0032	NA	Y	0.00597	NA	protein_coding	calmodulin 2 [Source:MGI Symbol;Acc:MGI:103250]	6
Atp6v1e1	0.94	0.9431	0.06	0.9727	4.4	4.3	-0.18	-0.27359	0.0054	N	Y	0.00888	+-	protein_coding	ATPase, H+ transporting, lysosomal V1 subunit E1 [Source:MGI Symbol;Acc:MGI:894326]	6
Atp5f1	0.897	0.6911	-1.35	0.01	4	3.8	-0.16	-0.43673	0.017	Y	Y	0.00935	--	protein_coding	ATP synthase, H+ transporting, mitochondrial F0 complex, subunit B1 [Source:MGI Symbol;Acc:MGI:1100495]	6
Vsnl1	0.991	0.9675	-1.35	0.4298	5.5	5.3	-0.25	-0.38691	0.0073	N	Y	0.01096	--	protein_coding	visinin-like 1 [Source:MGI Symbol;Acc:MGI:1349453]	6
Camk2n1	0.802	0.9593	1.76	0.0106	4	4.2	0.25	0.31795	0.017	Y	Y	0.01107	++	protein_coding	calcium/calmodulin-dependent protein kinase II inhibitor 1 [Source:MGI Symbol;Acc:MGI:1913509]	6
Snrpn	NA	NA	NA	NA	5.5	5.4	-0.16	-0.25012	0.0081	NA	Y	0.01193	NA	protein_coding	small nuclear ribonucleoprotein N [Source:MGI Symbol;Acc:MGI:98347]	6
Ndufc2	0.966	0.9024	-1.11	0.2777	4.3	4.1	-0.18	-0.34014	0.0081	N	Y	0.01193	--	protein_coding	NADH dehydrogenase (ubiquinone) 1, subcomplex unknown, 2 [Source:MGI Symbol;Acc:MGI:1344370]	6
Cox6b1	0.991	0.9919	0.06	0.9727	4.5	4.6	0.16	0.06352	0.01	N	Y	0.01452	++	protein_coding	cytochrome c oxidase, subunit VIb polypeptide 1 [Source:MGI Symbol;Acc:MGI:107460]	6
Scg5	0.94	0.7724	-1.52	0.0133	4.1	3.9	-0.18	-0.47014	0.018	Y	Y	0.01467	--	protein_coding	secretogranin V [Source:MGI Symbol;Acc:MGI:98289]	6
Pja1	0.267	0.1545	-0.69	0.238	3.1	3.4	0.37	-0.09275	0.016	N	Y	0.01895	-+	protein_coding	praja ring finger ubiquitin ligase 1 [Source:MGI Symbol;Acc:MGI:1101765]	6
Zwint	NA	NA	NA	NA	5.5	5.4	-0.17	-0.25919	0.016	NA	Y	0.01977	NA	protein_coding	ZW10 interactor [Source:MGI Symbol;Acc:MGI:1289227]	6
Uqcrh	0.931	0.935	0.06	0.9727	3.9	4.1	0.17	0.07965	0.017	N	Y	0.02135	++	protein_coding	ubiquinol-cytochrome c reductase hinge protein [Source:MGI Symbol;Acc:MGI:1913826]	6
Syn2	0.56	0.6911	0.56	0.2389	3.6	3.8	0.24	0.25315	0.017	N	Y	0.02144	++	protein_coding	synapsin II [Source:MGI Symbol;Acc:MGI:103020]	6
Mapt	0.836	0.7967	-0.26	0.6146	3.7	3.9	0.17	-0.00238	0.017	N	Y	0.02227	-+	protein_coding	microtubule-associated protein tau [Source:MGI Symbol;Acc:MGI:97180]	6
Slc25a4	1	0.9919	-17.76	0.4298	5.4	5.2	-0.17	-0.26819	0.017	N	Y	0.02247	--	protein_coding	solute carrier family 25 (mitochondrial carrier, adenine nucleotide translocator), member 4 [Source:MGI Symbol;Acc:MGI:1353495]	6
Atp5j2	0.845	0.8699	0.21	0.7297	3.8	4	0.17	0.05677	0.017	N	Y	0.02315	++	protein_coding	ATP synthase, H+ transporting, mitochondrial F0 complex, subunit F2 [Source:MGI Symbol;Acc:MGI:1927558]	6
Ap2m1	1	0.9837	-17.46	0.3703	4.7	4.5	-0.15	-0.26144	0.017	N	Y	0.02347	--	protein_coding	adaptor-related protein complex 2, mu 1 subunit [Source:MGI Symbol;Acc:MGI:1298405]	6
Ank2	0.155	0.2846	0.77	0.148	3	3.4	0.41	0.25528	0.018	N	Y	0.0257	++	protein_coding	ankyrin 2, brain [Source:MGI Symbol;Acc:MGI:88025]	6
Stmn1	NA	NA	NA	NA	7.2	7.1	-0.14	-0.22908	0.018	NA	Y	0.0257	NA	protein_coding	stathmin 1 [Source:MGI Symbol;Acc:MGI:96739]	6
Ensa	0.966	0.9187	-0.91	0.4123	4.2	4	-0.18	-0.31702	0.019	N	Y	0.02689	--	protein_coding	endosulfine alpha [Source:MGI Symbol;Acc:MGI:1891189]	6
Ywhab	0.345	0.439	0.4	0.4298	3.3	3.5	0.26	0.21472	0.019	N	Y	0.02692	++	protein_coding	tyrosine 3-monooxygenase/tryptophan 5-monooxygenase activation protein, beta polypeptide [Source:MGI Symbol;Acc:MGI:1891917]	6
Arpc2	0.25	0.2602	0.05	0.9537	3.2	3.5	0.3	-0.01228	0.021	N	Y	0.02953	++	protein_coding	actin related protein 2/3 complex, subunit 2 [Source:MGI Symbol;Acc:MGI:1923959]	6
Fau	0.922	0.9756	1.21	0.3143	4	4.2	0.16	0.11453	0.021	N	Y	0.02953	++	protein_coding	Finkel-Biskis-Reilly murine sarcoma virus (FBR-MuSV) ubiquitously expressed (fox derived) [Source:MGI Symbol;Acc:MGI:102547]	6
Fth1	NA	NA	NA	NA	5.8	5.6	-0.15	-0.24059	0.021	NA	Y	0.02953	NA	protein_coding	ferritin heavy polypeptide 1 [Source:MGI Symbol;Acc:MGI:95588]	6
Cst3	0.655	0.6992	0.2	0.6498	3.6	3.8	0.18	0.08487	0.021	N	Y	0.02953	++	protein_coding	cystatin C [Source:MGI Symbol;Acc:MGI:102519]	6
Fbxw7	0.595	0.5528	-0.17	0.6868	3.5	3.7	0.22	-0.0059	0.023	N	Y	0.03199	-+	protein_coding	F-box and WD-40 domain protein 7 [Source:MGI Symbol;Acc:MGI:1354695]	6
Ndufa6	0.543	0.5285	-0.06	0.9235	3.4	3.6	0.19	-0.01234	0.024	N	Y	0.03343	-+	protein_coding	NADH dehydrogenase (ubiquinone) 1 alpha subcomplex, 6 (B14) [Source:MGI Symbol;Acc:MGI:1914380]	6
Tceb2	0.974	0.9919	1.18	0.4497	4.4	4.5	0.13	0.05239	0.024	N	Y	0.03343	++	NA	NA	6
Actg1	0.991	0.9919	0.06	0.9727	5.1	5	-0.15	-0.25115	0.024	N	Y	0.03343	+-	protein_coding	actin, gamma, cytoplasmic 1 [Source:MGI Symbol;Acc:MGI:87906]	6
Map1lc3a	0.284	0.2033	-0.44	0.4298	3.1	3.4	0.29	0.01945	0.025	N	Y	0.03513	-+	protein_coding	microtubule-associated protein 1 light chain 3 alpha [Source:MGI Symbol;Acc:MGI:1915661]	6
Myeov2	0.491	0.5447	0.21	0.5976	3.4	3.6	0.19	0.09108	0.028	N	Y	0.03761	++	NA	NA	6
Zcchc18	0.966	0.8455	-1.63	0.0331	4.4	4.2	-0.16	-0.39696	0.04	Y	Y	0.03761	--	protein_coding	zinc finger, CCHC domain containing 18 [Source:MGI Symbol;Acc:MGI:1914245]	6
Pja2	0.491	0.439	-0.21	0.6028	3.3	3.5	0.2	-0.05516	0.028	N	Y	0.03761	-+	protein_coding	praja ring finger ubiquitin ligase 2 [Source:MGI Symbol;Acc:MGI:2159342]	6
Rtn4	0.81	0.748	-0.36	0.4298	4.1	3.9	-0.2	-0.24551	0.028	N	Y	0.03761	--	protein_coding	reticulon 4 [Source:MGI Symbol;Acc:MGI:1915835]	6
Eif1	NA	NA	NA	NA	5.5	5.4	-0.11	-0.19947	0.028	NA	Y	0.03761	NA	protein_coding	eukaryotic translation initiation factor 1 [Source:MGI Symbol;Acc:MGI:105125]	6
Prnp	0.966	0.9106	-1.01	0.3608	4.4	4.2	-0.17	-0.31136	0.028	N	Y	0.03761	--	protein_coding	prion protein [Source:MGI Symbol;Acc:MGI:97769]	6
AI593442	0.017	0.0244	0.35	0.8148	2.9	4	1.02	0.01487	0.028	N	Y	0.03815	++	protein_coding	expressed sequence AI593442 [Source:MGI Symbol;Acc:MGI:2143099]	6
Tubb3	0.905	0.878	-0.28	0.6856	4.1	4.2	0.15	-0.00473	0.028	N	Y	0.03817	-+	protein_coding	tubulin, beta 3 class III [Source:MGI Symbol;Acc:MGI:107813]	6
Mef2c	NA	NA	NA	NA	5.7	5.5	-0.15	-0.2405	0.028	NA	Y	0.03817	NA	protein_coding	myocyte enhancer factor 2C [Source:MGI Symbol;Acc:MGI:99458]	6
2019-09-07	0.991	0.935	-2.08	0.148	4.6	4.4	-0.16	-0.33831	0.028	N	Y	0.03817	--	protein_coding	septin 7 [Source:MGI Symbol;Acc:MGI:1335094]	6
Dclk1	0.276	0.2114	-0.35	0.4298	3.2	3.5	0.32	0.09943	0.028	N	Y	0.03817	-+	protein_coding	doublecortin-like kinase 1 [Source:MGI Symbol;Acc:MGI:1330861]	6
Son	0.681	0.6667	-0.07	0.9155	3.6	3.8	0.18	0.03643	0.028	N	Y	0.03841	-+	protein_coding	Son DNA binding protein [Source:MGI Symbol;Acc:MGI:98353]	6
Ptma	0.621	0.7073	0.39	0.4298	3.5	3.8	0.2	0.1755	0.029	N	Y	0.04004	++	protein_coding	prothymosin alpha [Source:MGI Symbol;Acc:MGI:97803]	6
Ywhag	0.431	0.6341	0.83	0.0414	3.4	3.6	0.23	0.23595	0.031	Y	Y	0.04385	++	protein_coding	tyrosine 3-monooxygenase/tryptophan 5-monooxygenase activation protein, gamma polypeptide [Source:MGI Symbol;Acc:MGI:108109]	6
Dnaja1	0.931	0.878	-0.63	0.4298	4.2	4	-0.16	-0.3175	0.039	N	Y	0.05125	--	protein_coding	DnaJ heat shock protein family (Hsp40) member A1 [Source:MGI Symbol;Acc:MGI:1270129]	6
Sec61g	0.388	0.3496	-0.16	0.7016	3.2	3.4	0.23	0.0123	0.042	N	Y	0.05577	-+	protein_coding	SEC61, gamma subunit [Source:MGI Symbol;Acc:MGI:1202066]	6
Atpif1	NA	NA	NA	NA	5	5.2	0.13	0.03427	0.047	NA	Y	0.0595	NA	protein_coding	ATPase inhibitory factor 1 [Source:MGI Symbol;Acc:MGI:1196457]	6
Prkar1a	0.172	0.2439	0.44	0.4298	3	3.2	0.29	0.21846	0.048	N	Y	0.06007	++	protein_coding	protein kinase, cAMP dependent regulatory, type I, alpha [Source:MGI Symbol;Acc:MGI:104878]	6
Atp5e	0.483	0.5772	0.38	0.4298	3.4	3.6	0.17	0.11151	0.049	N	Y	0.06172	++	protein_coding	ATP synthase, H+ transporting, mitochondrial F1 complex, epsilon subunit [Source:MGI Symbol;Acc:MGI:1855697]	6
Pacsin1	0.328	0.3496	0.1	0.8243	3.3	3.5	0.24	0.05513	0.05	N	Y	0.0637	++	protein_coding	protein kinase C and casein kinase substrate in neurons 1 [Source:MGI Symbol;Acc:MGI:1345181]	6
Usmg5	0.983	0.976	-0.36	0.88	4.3	4.7	0.33	0.227	0.00039	N	Y	0.001	-+	protein_coding	upregulated during skeletal muscle growth 5 [Source:MGI Symbol;Acc:MGI:1891435]	7
C1ql3	0.898	0.988	2.23	0.28	4.5	4.8	0.33	0.31	0.00376	N	Y	0.01	++	protein_coding	C1q-like 3 [Source:MGI Symbol;Acc:MGI:2387350]	7
Cpe	0.407	0.53	0.5	0.49	3.3	3.7	0.42	0.183	0.00525	N	Y	0.014	++	protein_coding	carboxypeptidase E [Source:MGI Symbol;Acc:MGI:101932]	7
Uqcr10	0.915	0.952	0.6	0.62	4.2	4.4	0.25	0.177	0.02994	N	Y	0.067	++	protein_coding	ubiquinol-cytochrome c reductase, complex III subunit X [Source:MGI Symbol;Acc:MGI:1913402]	7
Cox6b1	NA	NA	NA	NA	4.7	4.9	0.22	0.118	0.02994	NA	Y	0.068	NA	protein_coding	cytochrome c oxidase, subunit VIb polypeptide 1 [Source:MGI Symbol;Acc:MGI:107460]	7
Slc25a4	NA	NA	NA	NA	5.5	5.3	-0.21	-0.303	0.0411	NA	Y	0.099	NA	protein_coding	solute carrier family 25 (mitochondrial carrier, adenine nucleotide translocator), member 4 [Source:MGI Symbol;Acc:MGI:1353495]	7
Gadd45g	0.034	0.012	-1.06	0.62	2.8	4.7	1.87	-0.041	0.0411	N	Y	0.099	-+	protein_coding	growth arrest and DNA-damage-inducible 45 gamma [Source:MGI Symbol;Acc:MGI:1346325]	7
Atp6v1d	0.949	0.916	-0.54	0.66	4.4	4.2	-0.22	-0.334	0.0411	N	Y	0.099	--	protein_coding	ATPase, H+ transporting, lysosomal V1 subunit D [Source:MGI Symbol;Acc:MGI:1921084]	7
Mtap1b	1	0.976	-17.86	0.49	4.9	4.6	-0.25	-0.363	0.04814	N	Y	0.105	--	NA	NA	7
Vsnl1	1	0.86	-18	0.63	4.8	4.3	-0.43	-0.59	0.0082	N	Y	0.023	--	protein_coding	visinin-like 1 [Source:MGI Symbol;Acc:MGI:1349453]	9
Mdh1	NA	NA	NA	NA	5.7	5.2	-0.49	-0.51	0.00072	NA	Y	0.0021	NA	protein_coding	malate dehydrogenase 1, NAD (soluble) [Source:MGI Symbol;Acc:MGI:97051]	12
Slc25a4	NA	NA	NA	NA	4.7	4.3	-0.41	-0.42	0.01404	NA	Y	0.0411	NA	protein_coding	solute carrier family 25 (mitochondrial carrier, adenine nucleotide translocator), member 4 [Source:MGI Symbol;Acc:MGI:1353495]	12
Tmsb10	NA	NA	NA	NA	5.2	5.6	0.39	0.38	0.01683	NA	Y	0.0492	NA	protein_coding	thymosin, beta 10 [Source:MGI Symbol;Acc:MGI:109146]	12
Slc25a4	0.98	0.98	0.44	0.87	5.2	5	-0.26	-0.24	0.02	N	Y	0.056	+-	protein_coding	solute carrier family 25 (mitochondrial carrier, adenine nucleotide translocator), member 4 [Source:MGI Symbol;Acc:MGI:1353495]	13
Ptma	0.61	0.92	2	0.12	3.7	4	0.36	0.54	0.027	N	Y	0.076	++	protein_coding	prothymosin alpha [Source:MGI Symbol;Acc:MGI:97803]	13
Calm1	NA	NA	NA	NA	7.1	6.8	-0.26	-0.26	0.05	NA	Y	0.139	NA	protein_coding	calmodulin 1 [Source:MGI Symbol;Acc:MGI:88251]	13

## Sheet: Withdraw 48h
Gene.name	p1	p2	Ph1.coef	Ph1.fdr	m1	m2	Ph2.coef	marLogFC	Ph2.fdr	Phase1	Phase2	Comb.fdr	Category	bioType	Description	Cluster
Snrpn	NA	NA	NA	NA	5.7	5.4	-0.29	-0.081	6.9e-08	NA	Y	1.9e-07	NA	protein_coding	small nuclear ribonucleoprotein N [Source:MGI Symbol;Acc:MGI:98347]	1
Rab3a	0.9343	0.986	1.64	0.26	4.2	4.5	0.31	0.5697	6.9e-08	N	Y	1.9e-07	++	protein_coding	RAB3A, member RAS oncogene family [Source:MGI Symbol;Acc:MGI:97843]	1
Calm2	NA	NA	NA	NA	7.4	7.1	-0.25	-0.0404	6.9e-08	NA	Y	1.9e-07	NA	protein_coding	calmodulin 2 [Source:MGI Symbol;Acc:MGI:103250]	1
Ubb	NA	NA	NA	NA	7.1	6.8	-0.28	-0.0658	2.8e-07	NA	Y	6.1e-07	NA	protein_coding	ubiquitin B [Source:MGI Symbol;Acc:MGI:98888]	1
Fth1	0.9927	1	16.65	0.53	4.8	5.2	0.36	0.58	3.8e-07	N	Y	8.6e-07	++	protein_coding	ferritin heavy polypeptide 1 [Source:MGI Symbol;Acc:MGI:95588]	1
Atp6v0b	1	0.932	-18.94	0.028	4.4	4.1	-0.3	-0.167	4.1e-07	Y	Y	9.5e-07	--	protein_coding	ATPase, H+ transporting, lysosomal V0 subunit B [Source:MGI Symbol;Acc:MGI:1890510]	1
Vps29	0.3504	0.419	0.29	0.53	3.5	3.2	-0.33	-0.0171	3.7e-05	N	Y	7.1e-05	+-	protein_coding	VPS29 retromer complex component [Source:MGI Symbol;Acc:MGI:1928344]	1
Tagln3	0.9416	0.986	1.51	0.33	4.5	4.2	-0.28	-0.0048	4.7e-05	N	Y	9.3e-05	+-	protein_coding	transgelin 3 [Source:MGI Symbol;Acc:MGI:1926784]	1
Dctn3	0.8905	0.824	-0.55	0.39	3.9	3.6	-0.28	-0.0946	5.8e-05	N	Y	0.00012	--	protein_coding	dynactin 3 [Source:MGI Symbol;Acc:MGI:1859251]	1
Rtn1	NA	NA	NA	NA	5.5	5.7	0.2	0.4073	9e-05	NA	Y	0.00018	NA	protein_coding	reticulon 1 [Source:MGI Symbol;Acc:MGI:1933947]	1
Morf4l1	0.9854	0.973	-0.63	0.71	4.4	4.1	-0.27	-0.0633	0.0002	N	Y	0.00043	--	protein_coding	mortality factor 4 like 1 [Source:MGI Symbol;Acc:MGI:1096551]	1
Stmn1	NA	NA	NA	NA	6.9	6.7	-0.25	-0.0351	0.0002	NA	Y	0.00043	NA	protein_coding	stathmin 1 [Source:MGI Symbol;Acc:MGI:96739]	1
1110008P14Rik	0.8175	0.77	-0.29	0.6	4.2	3.9	-0.31	-0.17	0.0002	N	Y	0.00043	--	protein_coding	RIKEN cDNA 1110008P14 gene [Source:MGI Symbol;Acc:MGI:1920987]	1
Tmem85	0.3869	0.365	-0.09	0.84	3.5	3.2	-0.32	-0.0383	0.00026	N	Y	0.00055	--	NA	NA	1
Fkbp2	0.3869	0.378	-0.04	0.95	3.5	3.3	-0.28	-0.0246	0.00044	N	Y	0.00083	--	protein_coding	FK506 binding protein 2 [Source:MGI Symbol;Acc:MGI:95542]	1
Ddx5	0.2993	0.446	0.63	0.2	3.5	3.2	-0.3	0.181	0.00044	N	Y	0.00083	+-	protein_coding	DEAD (Asp-Glu-Ala-Asp) box polypeptide 5 [Source:MGI Symbol;Acc:MGI:105037]	1
Slc25a4	1	0.986	-18.28	0.33	5	4.8	-0.24	-0.0445	0.00051	N	Y	0.001	--	protein_coding	solute carrier family 25 (mitochondrial carrier, adenine nucleotide translocator), member 4 [Source:MGI Symbol;Acc:MGI:1353495]	1
Fkbp3	0.8394	0.865	0.2	0.77	3.9	3.7	-0.22	0.003	0.00051	N	Y	0.001	+-	protein_coding	FK506 binding protein 3 [Source:MGI Symbol;Acc:MGI:1353460]	1
Ldha	0.6423	0.649	0.03	0.96	3.8	3.5	-0.29	-0.0927	0.00085	N	Y	0.0015	+-	protein_coding	lactate dehydrogenase A [Source:MGI Symbol;Acc:MGI:96759]	1
Ndufs5	0.9562	0.973	0.5	0.71	4.1	3.9	-0.21	0.0044	0.00098	N	Y	0.0017	+-	protein_coding	NADH dehydrogenase (ubiquinone) Fe-S protein 5 [Source:MGI Symbol;Acc:MGI:1890889]	1
Hprt	0.7299	0.676	-0.26	0.59	3.7	3.5	-0.23	-0.0367	0.001	N	Y	0.0019	--	protein_coding	hypoxanthine guanine phosphoribosyl transferase [Source:MGI Symbol;Acc:MGI:96217]	1
Ensa	0.7664	0.743	-0.13	0.81	3.8	3.6	-0.23	-0.0428	0.0015	N	Y	0.0026	--	protein_coding	endosulfine alpha [Source:MGI Symbol;Acc:MGI:1891189]	1
Pomp	0.7007	0.797	0.52	0.33	3.8	3.6	-0.24	0.0678	0.0019	N	Y	0.0031	+-	protein_coding	proteasome maturation protein [Source:MGI Symbol;Acc:MGI:1913787]	1
Atp6v1g1	0.8978	0.905	0.09	0.92	4	3.8	-0.2	0.0163	0.0022	N	Y	0.0037	+-	protein_coding	ATPase, H+ transporting, lysosomal V1 subunit G1 [Source:MGI Symbol;Acc:MGI:1913540]	1
A030009H04Rik	0.4453	0.5	0.22	0.63	3.6	3.3	-0.28	0.0521	0.0022	N	Y	0.0038	+-	NA	NA	1
Mrps33	0.6861	0.676	-0.05	0.93	3.7	3.5	-0.21	-0.004	0.0032	N	Y	0.0053	--	protein_coding	mitochondrial ribosomal protein S33 [Source:MGI Symbol;Acc:MGI:1338046]	1
Cdc42	0.8248	0.824	0	1	3.9	3.7	-0.2	-0.0071	0.0032	N	Y	0.0053	--	protein_coding	cell division cycle 42 [Source:MGI Symbol;Acc:MGI:106211]	1
Sdhb	0.3796	0.473	0.38	0.39	3.6	3.4	-0.26	0.0695	0.0035	N	Y	0.0056	+-	protein_coding	succinate dehydrogenase complex, subunit B, iron sulfur (Ip) [Source:MGI Symbol;Acc:MGI:1914930]	1
Ndufb8	0.7664	0.851	0.56	0.33	3.8	3.6	-0.2	0.1264	0.0037	N	Y	0.0061	+-	protein_coding	NADH dehydrogenase (ubiquinone) 1 beta subcomplex 8 [Source:MGI Symbol;Acc:MGI:1914514]	1
Park7	0.708	0.73	0.11	0.83	3.6	3.4	-0.19	0.0246	0.0042	N	Y	0.0069	+-	protein_coding	Parkinson disease (autosomal recessive, early onset) 7 [Source:MGI Symbol;Acc:MGI:2135637]	1
Snhg11	0.9927	1	16.65	0.53	5.4	5.7	0.29	0.5137	0.0046	N	Y	0.0076	++	protein_coding	small nucleolar RNA host gene 11 [Source:MGI Symbol;Acc:MGI:2441845]	1
Arl6ip5	0.7518	0.689	-0.31	0.53	3.8	3.6	-0.24	-0.0515	0.005	N	Y	0.0086	--	protein_coding	ADP-ribosylation factor-like 6 interacting protein 5 [Source:MGI Symbol;Acc:MGI:1929501]	1
Stx1a	0.7591	0.622	-0.65	0.2	3.7	3.5	-0.22	-0.0769	0.005	N	Y	0.0086	--	protein_coding	syntaxin 1A (brain) [Source:MGI Symbol;Acc:MGI:109355]	1
Sumo1	0.7737	0.622	-0.73	0.16	3.7	3.5	-0.2	-0.1234	0.005	N	Y	0.0086	--	protein_coding	small ubiquitin-like modifier 1 [Source:MGI Symbol;Acc:MGI:1197010]	1
Oaz1	0.9708	0.986	0.79	0.63	4.5	4.3	-0.19	0.0361	0.005	N	Y	0.0086	+-	protein_coding	ornithine decarboxylase antizyme 1 [Source:MGI Symbol;Acc:MGI:109433]	1
Ap2m1	0.9562	0.838	-1.44	0.067	4.2	4	-0.19	-0.1051	0.005	N	Y	0.0086	--	protein_coding	adaptor-related protein complex 2, mu 1 subunit [Source:MGI Symbol;Acc:MGI:1298405]	1
Hspa8	NA	NA	NA	NA	5.6	5.3	-0.26	-0.051	0.005	NA	Y	0.0086	NA	protein_coding	heat shock protein 8 [Source:MGI Symbol;Acc:MGI:105384]	1
Cycs	0.7737	0.811	0.23	0.71	3.8	3.6	-0.19	0.0357	0.0052	N	Y	0.0089	+-	protein_coding	cytochrome c, somatic [Source:MGI Symbol;Acc:MGI:88578]	1
Cisd1	0.3796	0.486	0.44	0.33	3.5	3.3	-0.23	0.1629	0.0055	N	Y	0.0096	+-	protein_coding	CDGSH iron sulfur domain 1 [Source:MGI Symbol;Acc:MGI:1261855]	1
Vdac2	0.4088	0.338	-0.3	0.53	3.4	3.1	-0.27	-0.0642	0.0062	N	Y	0.01	--	protein_coding	voltage-dependent anion channel 2 [Source:MGI Symbol;Acc:MGI:106915]	1
Psma7	0.5474	0.568	0.08	0.87	3.6	3.4	-0.22	0.0113	0.0063	N	Y	0.011	+-	protein_coding	proteasome (prosome, macropain) subunit, alpha type 7 [Source:MGI Symbol;Acc:MGI:1347070]	1
Nkiras1	0.2774	0.23	-0.25	0.63	3.4	3.1	-0.31	-0.0481	0.0069	N	Y	0.011	--	protein_coding	NFKB inhibitor interacting Ras-like protein 1 [Source:MGI Symbol;Acc:MGI:1916971]	1
Faim2	0.5474	0.554	0.03	0.96	3.6	3.4	-0.22	0.019	0.0071	N	Y	0.012	+-	protein_coding	Fas apoptotic inhibitory molecule 2 [Source:MGI Symbol;Acc:MGI:1919643]	1
Psmc5	0.5401	0.446	-0.38	0.39	3.6	3.3	-0.24	-0.1189	0.0071	N	Y	0.012	--	protein_coding	protease (prosome, macropain) 26S subunit, ATPase 5 [Source:MGI Symbol;Acc:MGI:105047]	1
Ndufb6	0.4161	0.459	0.18	0.72	3.5	3.3	-0.21	0.1361	0.0071	N	Y	0.012	+-	protein_coding	NADH dehydrogenase (ubiquinone) 1 beta subcomplex, 6 [Source:MGI Symbol;Acc:MGI:2684983]	1
Stmn2	0.9562	0.973	0.5	0.71	4.3	4.1	-0.21	0.023	0.0071	N	Y	0.012	+-	protein_coding	stathmin-like 2 [Source:MGI Symbol;Acc:MGI:98241]	1
H3f3b	0.9562	0.865	-1.23	0.16	4.1	3.9	-0.2	-0.0894	0.0071	N	Y	0.012	--	protein_coding	H3 histone, family 3B [Source:MGI Symbol;Acc:MGI:1101768]	1
Stmn4	0.8321	0.757	-0.47	0.39	3.9	3.7	-0.23	-0.1312	0.0071	N	Y	0.012	--	protein_coding	stathmin-like 4 [Source:MGI Symbol;Acc:MGI:1931224]	1
Meg3	NA	NA	NA	NA	6.9	7.2	0.25	0.4624	0.0071	NA	Y	0.012	NA	lincRNA	maternally expressed 3 [Source:MGI Symbol;Acc:MGI:1202886]	1
Myl12b	0.4818	0.527	0.18	0.71	3.6	3.3	-0.25	0.074	0.0071	N	Y	0.012	+-	protein_coding	myosin, light chain 12B, regulatory [Source:MGI Symbol;Acc:MGI:107494]	1
Cct7	0.2993	0.338	0.18	0.73	3.4	3.2	-0.22	0.138	0.0079	N	Y	0.013	+-	protein_coding	chaperonin containing Tcp1, subunit 7 (eta) [Source:MGI Symbol;Acc:MGI:107184]	1
Tsc22d1	0.6277	0.743	0.54	0.33	3.7	3.5	-0.2	0.1783	0.0083	N	Y	0.014	+-	protein_coding	TSC22 domain family, member 1 [Source:MGI Symbol;Acc:MGI:109127]	1
Uqcrc1	0.2701	0.243	-0.14	0.77	3.5	3.1	-0.3	-0.0552	0.0083	N	Y	0.014	--	protein_coding	ubiquinol-cytochrome c reductase core protein 1 [Source:MGI Symbol;Acc:MGI:107876]	1
Fxyd7	0.6058	0.541	-0.27	0.54	3.6	3.4	-0.21	-0.0083	0.0092	N	Y	0.016	--	protein_coding	FXYD domain-containing ion transport regulator 7 [Source:MGI Symbol;Acc:MGI:1889006]	1
Kif1a	0.4015	0.649	1.01	0.021	3.5	3.3	-0.22	0.1648	0.01	Y	Y	0.016	+-	protein_coding	kinesin family member 1A [Source:MGI Symbol;Acc:MGI:108391]	1
Pld3	0.3431	0.27	-0.34	0.49	3.4	3.2	-0.26	0.0707	0.01	N	Y	0.018	--	protein_coding	phospholipase D family, member 3 [Source:MGI Symbol;Acc:MGI:1333782]	1
Erh	0.365	0.378	0.06	0.91	3.4	3.2	-0.24	0.0119	0.01	N	Y	0.018	+-	protein_coding	enhancer of rudimentary homolog (Drosophila) [Source:MGI Symbol;Acc:MGI:108089]	1
Atp6v1c1	0.5109	0.486	-0.1	0.83	3.5	3.3	-0.19	0.0028	0.011	N	Y	0.019	--	protein_coding	ATPase, H+ transporting, lysosomal V1 subunit C1 [Source:MGI Symbol;Acc:MGI:1913585]	1
Ndufc2	0.7737	0.77	-0.02	0.97	3.7	3.6	-0.17	0.0356	0.011	N	Y	0.02	--	protein_coding	NADH dehydrogenase (ubiquinone) 1, subcomplex unknown, 2 [Source:MGI Symbol;Acc:MGI:1344370]	1
Hnrnpk	0.4745	0.568	0.37	0.4	3.6	3.4	-0.23	0.133	0.012	N	Y	0.021	+-	protein_coding	heterogeneous nuclear ribonucleoprotein K [Source:MGI Symbol;Acc:MGI:99894]	1
Dnajb6	0.7299	0.743	0.07	0.9	3.7	3.5	-0.17	0.0593	0.013	N	Y	0.021	+-	protein_coding	DnaJ heat shock protein family (Hsp40) member B6 [Source:MGI Symbol;Acc:MGI:1344381]	1
Snca	0.9927	0.986	-0.62	0.77	5.4	5.1	-0.22	-0.0258	0.013	N	Y	0.021	--	protein_coding	synuclein, alpha [Source:MGI Symbol;Acc:MGI:1277151]	1
Ppp1ca	0.3869	0.446	0.24	0.59	3.4	3.2	-0.2	-0.0411	0.014	N	Y	0.023	+-	protein_coding	protein phosphatase 1, catalytic subunit, alpha isoform [Source:MGI Symbol;Acc:MGI:103016]	1
Crip2	0.365	0.405	0.17	0.73	3.7	3.4	-0.32	-0.1131	0.015	N	Y	0.024	+-	protein_coding	cysteine rich protein 2 [Source:MGI Symbol;Acc:MGI:1915587]	1
Chgb	0.4672	0.459	-0.03	0.96	3.6	3.3	-0.26	0.0056	0.015	N	Y	0.024	--	protein_coding	chromogranin B [Source:MGI Symbol;Acc:MGI:88395]	1
Uqcr10	0.7883	0.77	-0.1	0.85	3.7	3.6	-0.17	0.0479	0.015	N	Y	0.025	--	protein_coding	ubiquinol-cytochrome c reductase, complex III subunit X [Source:MGI Symbol;Acc:MGI:1913402]	1
Eif3k	0.2044	0.365	0.8	0.12	3.4	3.2	-0.22	0.2286	0.016	N	Y	0.026	+-	protein_coding	eukaryotic translation initiation factor 3, subunit K [Source:MGI Symbol;Acc:MGI:1921080]	1
Napa	0.5474	0.486	-0.24	0.58	3.6	3.4	-0.19	-0.163	0.016	N	Y	0.027	--	protein_coding	N-ethylmaleimide sensitive fusion protein attachment protein alpha [Source:MGI Symbol;Acc:MGI:104563]	1
Atp6ap2	0.4526	0.432	-0.08	0.87	3.6	3.4	-0.26	0.0403	0.016	N	Y	0.027	--	protein_coding	ATPase, H+ transporting, lysosomal accessory protein 2 [Source:MGI Symbol;Acc:MGI:1917745]	1
1500032L24Rik	0.3431	0.311	-0.15	0.77	3.4	3.2	-0.24	-0.0103	0.017	N	Y	0.028	--	NA	NA	1
Ndufs8	0.1022	0.095	-0.09	0.92	3.4	2.9	-0.47	0.2053	0.017	N	Y	0.028	--	protein_coding	NADH dehydrogenase (ubiquinone) Fe-S protein 8 [Source:MGI Symbol;Acc:MGI:2385079]	1
Ndufs4	0.1752	0.297	0.69	0.22	3.4	3.1	-0.29	0.2532	0.018	N	Y	0.03	+-	protein_coding	NADH dehydrogenase (ubiquinone) Fe-S protein 4 [Source:MGI Symbol;Acc:MGI:1343135]	1
Ankrd12	0.1168	0.297	1.16	0.036	3.4	3.1	-0.28	0.2494	0.039	Y	Y	0.03	+-	protein_coding	ankyrin repeat domain 12 [Source:MGI Symbol;Acc:MGI:1914357]	1
Pfdn1	0.1606	0.108	-0.46	0.5	3.3	2.9	-0.37	-0.0346	0.021	N	Y	0.034	--	protein_coding	prefoldin 1 [Source:MGI Symbol;Acc:MGI:1914449]	1
Ndufs3	0.4818	0.581	0.4	0.36	3.5	3.4	-0.18	0.2108	0.022	N	Y	0.035	+-	protein_coding	NADH dehydrogenase (ubiquinone) Fe-S protein 3 [Source:MGI Symbol;Acc:MGI:1915599]	1
Atp6v1f	0.854	0.878	0.21	0.77	3.9	3.7	-0.16	0.0855	0.024	N	Y	0.037	+-	protein_coding	ATPase, H+ transporting, lysosomal V1 subunit F [Source:MGI Symbol;Acc:MGI:1913394]	1
Mat2b	0.3504	0.392	0.18	0.72	3.5	3.3	-0.22	0.1209	0.024	N	Y	0.038	+-	protein_coding	methionine adenosyltransferase II, beta [Source:MGI Symbol;Acc:MGI:1913667]	1
Cnbp	0.2701	0.23	-0.22	0.71	3.4	3.1	-0.28	-0.0366	0.024	N	Y	0.038	--	protein_coding	cellular nucleic acid binding protein [Source:MGI Symbol;Acc:MGI:88431]	1
Ap1s1	0.2774	0.284	0.03	0.96	3.4	3.2	-0.23	-0.0568	0.026	N	Y	0.041	+-	protein_coding	adaptor protein complex AP-1, sigma 1 [Source:MGI Symbol;Acc:MGI:1098244]	1
Hsbp1	0.6934	0.77	0.39	0.45	3.7	3.6	-0.17	0.1381	0.026	N	Y	0.041	+-	protein_coding	heat shock factor binding protein 1 [Source:MGI Symbol;Acc:MGI:1915446]	1
Atp6v1b2	0.5839	0.635	0.22	0.64	3.6	3.4	-0.17	0.0963	0.026	N	Y	0.043	+-	protein_coding	ATPase, H+ transporting, lysosomal V1 subunit B2 [Source:MGI Symbol;Acc:MGI:109618]	1
Atp6v1d	0.9489	0.892	-0.81	0.33	4	3.9	-0.15	0.0248	0.026	N	Y	0.043	--	protein_coding	ATPase, H+ transporting, lysosomal V1 subunit D [Source:MGI Symbol;Acc:MGI:1921084]	1
Selm	0.1971	0.189	-0.05	0.94	3.3	3	-0.32	0.2288	0.026	N	Y	0.043	--	NA	NA	1
Synpr	0.2263	0.216	-0.06	0.93	3.5	3.2	-0.33	-0.1086	0.026	N	Y	0.043	--	protein_coding	synaptoporin [Source:MGI Symbol;Acc:MGI:1919253]	1
Pkm2	0.9854	0.986	0.08	0.96	4.5	4.3	-0.16	0.0579	0.026	N	Y	0.043	+-	NA	NA	1
Cox7a2l	0.5547	0.419	-0.55	0.26	3.5	3.3	-0.18	-0.1096	0.026	N	Y	0.043	--	protein_coding	cytochrome c oxidase subunit VIIa polypeptide 2-like [Source:MGI Symbol;Acc:MGI:106015]	1
Cd81	0.5474	0.595	0.19	0.69	3.6	3.4	-0.17	0.0912	0.028	N	Y	0.045	+-	protein_coding	CD81 antigen [Source:MGI Symbol;Acc:MGI:1096398]	1
Tbcb	0.2336	0.27	0.19	0.72	3.3	3.1	-0.25	-0.0556	0.029	N	Y	0.047	+-	protein_coding	tubulin folding cofactor B [Source:MGI Symbol;Acc:MGI:1913661]	1
Chchd2	0.9927	0.986	-0.62	0.77	4.2	4.4	0.14	0.3429	0.029	N	Y	0.047	-+	protein_coding	coiled-coil-helix-coiled-coil-helix domain containing 2 [Source:MGI Symbol;Acc:MGI:1261428]	1
Ndufa13	0.9416	0.905	-0.52	0.53	4.1	3.9	-0.15	0.02	0.029	N	Y	0.047	--	protein_coding	NADH dehydrogenase (ubiquinone) 1 alpha subcomplex, 13 [Source:MGI Symbol;Acc:MGI:1914434]	1
Ndufb10	0.7007	0.676	-0.12	0.81	3.7	3.6	-0.16	-0.0028	0.036	N	Y	0.055	--	protein_coding	NADH dehydrogenase (ubiquinone) 1 beta subcomplex, 10 [Source:MGI Symbol;Acc:MGI:1915592]	1
Ube2b	0.6204	0.649	0.12	0.79	3.6	3.5	-0.16	0.1275	0.036	N	Y	0.055	+-	protein_coding	ubiquitin-conjugating enzyme E2B [Source:MGI Symbol;Acc:MGI:102944]	1
Higd1a	0.4599	0.324	-0.57	0.25	3.5	3.3	-0.22	-0.1001	0.036	N	Y	0.055	--	protein_coding	HIG1 domain family, member 1A [Source:MGI Symbol;Acc:MGI:1930666]	1
Tmed9	0.4818	0.486	0.02	0.96	3.5	3.4	-0.17	-0.0818	0.038	N	Y	0.058	+-	protein_coding	transmembrane p24 trafficking protein 9 [Source:MGI Symbol;Acc:MGI:1914761]	1
Hmgn3	0.0365	0.054	0.41	0.72	3.4	2.9	-0.54	-0.1261	0.038	N	Y	0.058	+-	protein_coding	high mobility group nucleosomal binding domain 3 [Source:MGI Symbol;Acc:MGI:2138069]	1
Ccdc72	0.6934	0.703	0.04	0.94	3.6	3.4	-0.15	0.0701	0.038	N	Y	0.059	+-	NA	NA	1
BC031181	0.5036	0.473	-0.12	0.77	3.5	3.3	-0.17	0.0139	0.038	N	Y	0.059	--	protein_coding	cDNA sequence BC031181 [Source:MGI Symbol;Acc:MGI:3039614]	1
Ndufa6	0.3942	0.473	0.32	0.48	3.5	3.3	-0.19	0.1806	0.038	N	Y	0.06	+-	protein_coding	NADH dehydrogenase (ubiquinone) 1 alpha subcomplex, 6 (B14) [Source:MGI Symbol;Acc:MGI:1914380]	1
Gtf2h5	0.1533	0.162	0.07	0.93	3.3	2.9	-0.33	-0.1054	0.038	N	Y	0.06	+-	protein_coding	general transcription factor IIH, polypeptide 5 [Source:MGI Symbol;Acc:MGI:107227]	1
Atp5a1	0.7956	0.838	0.28	0.63	3.9	3.8	-0.16	0.066	0.038	N	Y	0.06	+-	protein_coding	ATP synthase, H+ transporting, mitochondrial F1 complex, alpha subunit 1 [Source:MGI Symbol;Acc:MGI:88115]	1
Zwint	0.9781	0.973	-0.22	0.89	4.8	4.6	-0.18	0.0231	0.039	N	Y	0.062	--	protein_coding	ZW10 interactor [Source:MGI Symbol;Acc:MGI:1289227]	1
Cst3	0.5401	0.486	-0.21	0.63	3.5	3.3	-0.17	0.0315	0.043	N	Y	0.065	--	protein_coding	cystatin C [Source:MGI Symbol;Acc:MGI:102519]	1
Mllt11	0.8832	0.838	-0.38	0.54	4	3.8	-0.15	-0.0368	0.044	N	Y	0.067	--	protein_coding	myeloid/lymphoid or mixed-lineage leukemia; translocated to, 11 [Source:MGI Symbol;Acc:MGI:1929671]	1
Tpi1	0.9489	0.932	-0.3	0.77	4.1	4	-0.15	0.054	0.045	N	Y	0.07	--	protein_coding	triosephosphate isomerase 1 [Source:MGI Symbol;Acc:MGI:98797]	1
Ndrg3	0.3358	0.405	0.3	0.53	3.5	3.3	-0.21	0.0956	0.045	N	Y	0.07	+-	protein_coding	N-myc downstream regulated gene 3 [Source:MGI Symbol;Acc:MGI:1352499]	1
Ndufs6	0.2628	0.365	0.48	0.33	3.4	3.2	-0.21	0.2222	0.045	N	Y	0.07	+-	protein_coding	NADH dehydrogenase (ubiquinone) Fe-S protein 6 [Source:MGI Symbol;Acc:MGI:107932]	1
Atp6v0e2	0.4818	0.541	0.24	0.6	3.5	3.4	-0.17	0.1019	0.045	N	Y	0.072	+-	protein_coding	ATPase, H+ transporting, lysosomal V0 subunit E2 [Source:MGI Symbol;Acc:MGI:1923502]	1
Rrp1	0.7007	0.622	-0.35	0.46	3.7	3.5	-0.16	0.021	0.045	N	Y	0.072	--	protein_coding	ribosomal RNA processing 1 homolog (S. cerevisiae) [Source:MGI Symbol;Acc:MGI:1203500]	1
Tuba1a	NA	NA	NA	NA	5.6	5.4	-0.2	0.0071	0.045	NA	Y	0.072	NA	protein_coding	tubulin, alpha 1A [Source:MGI Symbol;Acc:MGI:98869]	1
Nrsn1	0.5985	0.676	0.33	0.48	3.8	3.6	-0.16	0.1534	0.045	N	Y	0.072	+-	protein_coding	neurensin 1 [Source:MGI Symbol;Acc:MGI:894662]	1
Gapdh	0.9927	1	16.65	0.53	4.6	4.8	0.17	0.3857	0.045	N	Y	0.072	++	protein_coding	glyceraldehyde-3-phosphate dehydrogenase [Source:MGI Symbol;Acc:MGI:95640]	1
Ddx24	0.5693	0.554	-0.06	0.9	3.5	3.3	-0.15	0.0908	0.045	N	Y	0.072	--	protein_coding	DEAD (Asp-Glu-Ala-Asp) box polypeptide 24 [Source:MGI Symbol;Acc:MGI:1351337]	1
Ywhae	1	0.986	-18.28	0.33	4.5	4.4	-0.15	0.0539	0.045	N	Y	0.072	--	protein_coding	tyrosine 3-monooxygenase/tryptophan 5-monooxygenase activation protein, epsilon polypeptide [Source:MGI Symbol;Acc:MGI:894689]	1
Ran	0.4818	0.622	0.57	0.23	3.6	3.4	-0.15	0.1963	0.047	N	Y	0.074	+-	protein_coding	RAN, member RAS oncogene family [Source:MGI Symbol;Acc:MGI:1333112]	1
Sfr1	0.2701	0.297	0.13	0.78	3.3	3.1	-0.22	0.0932	0.05	N	Y	0.079	+-	protein_coding	SWI5 dependent recombination repair 1 [Source:MGI Symbol;Acc:MGI:1915038]	1
Fth1	NA	NA	NA	NA	5.4	5.6	0.23	0.328	0.0016	NA	Y	0.0041	NA	protein_coding	ferritin heavy polypeptide 1 [Source:MGI Symbol;Acc:MGI:95588]	2
Stmn4	0.93	0.9	-0.38	0.778	4.3	4	-0.26	-0.198	0.0136	N	Y	0.0235	--	protein_coding	stathmin-like 4 [Source:MGI Symbol;Acc:MGI:1931224]	2
Fkbp2	0.36	0.27	-0.45	0.535	3.6	3.3	-0.29	-0.237	0.0286	N	Y	0.038	--	protein_coding	FK506 binding protein 2 [Source:MGI Symbol;Acc:MGI:95542]	2
Actb	0.885	0.929	0.53	0.62	4.5	5	0.48	0.587	4.4e-11	N	Y	1.3e-10	++	protein_coding	actin, beta [Source:MGI Symbol;Acc:MGI:87904]	3
Fth1	NA	NA	NA	NA	5.4	5.7	0.34	0.42	6.5e-06	NA	Y	1.9e-05	NA	protein_coding	ferritin heavy polypeptide 1 [Source:MGI Symbol;Acc:MGI:95588]	3
Meg3	NA	NA	NA	NA	6.8	7.2	0.34	0.416	6.5e-06	NA	Y	1.9e-05	NA	lincRNA	maternally expressed 3 [Source:MGI Symbol;Acc:MGI:1202886]	3
Pcp4	0.038	0.029	-0.31	0.92	4.9	3.2	-1.71	-0.021	9.1e-05	N	Y	0.00026	--	protein_coding	Purkinje cell protein 4 [Source:MGI Symbol;Acc:MGI:97509]	3
Snhg11	0.987	1	17.22	0.5	5.2	5.5	0.3	0.404	0.00016	N	Y	0.00045	++	protein_coding	small nucleolar RNA host gene 11 [Source:MGI Symbol;Acc:MGI:2441845]	3
Atp6v0b	0.936	0.871	-0.77	0.5	4.3	4	-0.29	-0.264	0.00067	N	Y	0.0019	--	protein_coding	ATPase, H+ transporting, lysosomal V0 subunit B [Source:MGI Symbol;Acc:MGI:1890510]	3
Arpp19	0.962	0.929	-0.65	0.64	4.5	4.2	-0.26	-0.211	0.0035	N	Y	0.0099	--	protein_coding	cAMP-regulated phosphoprotein 19 [Source:MGI Symbol;Acc:MGI:1891691]	3
Hspa8	NA	NA	NA	NA	5.5	5.3	-0.23	-0.157	0.015	NA	Y	0.043	NA	protein_coding	heat shock protein 8 [Source:MGI Symbol;Acc:MGI:105384]	3
Ctxn1	0.423	0.7	1.16	0.19	3.6	3.9	0.3	0.61	0.029	N	Y	0.083	++	protein_coding	cortexin 1 [Source:MGI Symbol;Acc:MGI:88566]	3
Chchd2	0.987	1	17.22	0.5	4.5	4.7	0.22	0.31	0.034	N	Y	0.085	++	protein_coding	coiled-coil-helix-coiled-coil-helix domain containing 2 [Source:MGI Symbol;Acc:MGI:1261428]	3
Calm2	NA	NA	NA	NA	7.6	7.4	-0.21	-0.135	0.034	NA	Y	0.085	NA	protein_coding	calmodulin 2 [Source:MGI Symbol;Acc:MGI:103250]	3
Mapt	0.308	0.586	1.16	0.19	3.3	3.7	0.33	0.499	0.034	N	Y	0.085	++	protein_coding	microtubule-associated protein tau [Source:MGI Symbol;Acc:MGI:97180]	3
Dctn3	0.731	0.743	0.06	0.96	3.8	3.6	-0.25	-0.128	0.034	N	Y	0.085	+-	protein_coding	dynactin 3 [Source:MGI Symbol;Acc:MGI:1859251]	3
Stmn1	NA	NA	NA	NA	6	5.8	-0.21	-0.134	0.034	NA	Y	0.085	NA	protein_coding	stathmin 1 [Source:MGI Symbol;Acc:MGI:96739]	3
Chgb	0.551	0.5	-0.21	0.79	4.1	3.8	-0.29	-0.288	0.034	N	Y	0.085	--	protein_coding	chromogranin B [Source:MGI Symbol;Acc:MGI:88395]	3
Ndufa13	0.987	0.971	-0.82	0.75	4.4	4.2	-0.21	-0.152	0.038	N	Y	0.096	--	protein_coding	NADH dehydrogenase (ubiquinone) 1 alpha subcomplex, 13 [Source:MGI Symbol;Acc:MGI:1914434]	3
Rtn1	NA	NA	NA	NA	5.2	5.4	0.2	0.278	0.049	NA	Y	0.12	NA	protein_coding	reticulon 1 [Source:MGI Symbol;Acc:MGI:1933947]	3
Fth1	NA	NA	NA	NA	5.3	5.6	0.23	0.28	2.1e-07	NA	Y	5.5e-07	NA	protein_coding	ferritin heavy polypeptide 1 [Source:MGI Symbol;Acc:MGI:95588]	4
Ppia	0.74	0.955	2	0.00016	3.8	4	0.23	0.46	0.00094	Y	Y	0.00016	++	protein_coding	peptidylprolyl isomerase A [Source:MGI Symbol;Acc:MGI:97749]	4
Ubb	NA	NA	NA	NA	7.1	7	-0.15	-0.1	0.00022	NA	Y	0.00038	NA	protein_coding	ubiquitin B [Source:MGI Symbol;Acc:MGI:98888]	4
Hspa8	NA	NA	NA	NA	5.3	5.1	-0.21	-0.16	0.0012	NA	Y	0.0032	NA	protein_coding	heat shock protein 8 [Source:MGI Symbol;Acc:MGI:105384]	4
Atp6v0b	0.94	0.833	-1.13	0.4157	4	3.8	-0.18	-0.19	0.0088	N	Y	0.017	--	protein_coding	ATPase, H+ transporting, lysosomal V0 subunit B [Source:MGI Symbol;Acc:MGI:1890510]	4
Pkm2	0.98	0.981	-0.24	0.93501	4.5	4.3	-0.16	-0.11	0.017	N	Y	0.031	--	NA	NA	4
Caly	0.87	0.821	-0.39	0.5735	4	3.8	-0.19	-0.14	0.035	N	Y	0.065	--	protein_coding	calcyon neuron-specific vesicular protein [Source:MGI Symbol;Acc:MGI:1915816]	4
Ppia	0.8	1	19.19	0.00059	4	4.4	0.46	0.74	3.9e-11	Y	Y	1.1e-10	++	protein_coding	peptidylprolyl isomerase A [Source:MGI Symbol;Acc:MGI:97749]	5
Snap25	1	0.99	-18.15	0.48285	6.2	5.9	-0.27	-0.219	0.0008	N	Y	0.0023	--	protein_coding	synaptosomal-associated protein 25 [Source:MGI Symbol;Acc:MGI:98331]	5
Meg3	NA	NA	NA	NA	6.9	7.2	0.25	0.327	0.0043	NA	Y	0.012	NA	lincRNA	maternally expressed 3 [Source:MGI Symbol;Acc:MGI:1202886]	5
Hspa8	NA	NA	NA	NA	5.5	5.3	-0.24	-0.156	0.0079	NA	Y	0.022	NA	protein_coding	heat shock protein 8 [Source:MGI Symbol;Acc:MGI:105384]	5
Gapdh	0.95	1	18.57	0.42449	4.6	4.9	0.23	0.37	0.0088	N	Y	0.024	++	protein_coding	glyceraldehyde-3-phosphate dehydrogenase [Source:MGI Symbol;Acc:MGI:95640]	5
Gnb1	0.25	0.18	-0.43	0.51223	4.2	3.7	-0.51	0.045	0.0088	N	Y	0.024	--	protein_coding	guanine nucleotide binding protein (G protein), beta 1 [Source:MGI Symbol;Acc:MGI:95781]	5
Snhg11	0.96	0.98	0.42	0.81907	5.1	5.3	0.23	0.334	0.011	N	Y	0.028	++	protein_coding	small nucleolar RNA host gene 11 [Source:MGI Symbol;Acc:MGI:2441845]	5
Uchl1	0.98	1	17.85	0.48285	4.6	4.8	0.22	0.327	0.012	N	Y	0.03	++	protein_coding	ubiquitin carboxy-terminal hydrolase L1 [Source:MGI Symbol;Acc:MGI:103149]	5
Calm2	NA	NA	NA	NA	7.4	7.2	-0.2	-0.119	0.048	NA	Y	0.096	NA	protein_coding	calmodulin 2 [Source:MGI Symbol;Acc:MGI:103250]	5
H3f3b	0.99	0.94	-1.66	0.48285	4.2	4	-0.2	-0.156	0.048	N	Y	0.096	--	protein_coding	H3 histone, family 3B [Source:MGI Symbol;Acc:MGI:1101768]	5
Ppia	0.969	0.99	1.2	0.51	4.6	4.9	0.27	0.371	1.2e-10	N	Y	3.2e-10	++	protein_coding	peptidylprolyl isomerase A [Source:MGI Symbol;Acc:MGI:97749]	6
Fth1	NA	NA	NA	NA	5.4	5.6	0.23	0.3144	2.8e-10	NA	Y	7.2e-10	NA	protein_coding	ferritin heavy polypeptide 1 [Source:MGI Symbol;Acc:MGI:95588]	6
Snrpn	NA	NA	NA	NA	5.7	5.5	-0.23	-0.1458	9.7e-10	NA	Y	2.5e-09	NA	protein_coding	small nuclear ribonucleoprotein N [Source:MGI Symbol;Acc:MGI:98347]	6
Ensa	0.937	0.932	-0.08	0.97	4.3	4.1	-0.23	-0.1471	2.9e-08	N	Y	7.7e-08	--	protein_coding	endosulfine alpha [Source:MGI Symbol;Acc:MGI:1891189]	6
Ap2m1	0.991	0.985	-0.49	0.83	4.8	4.6	-0.2	-0.1176	2.9e-07	N	Y	7.7e-07	--	protein_coding	adaptor-related protein complex 2, mu 1 subunit [Source:MGI Symbol;Acc:MGI:1298405]	6
Atp6v0b	0.978	0.99	0.85	0.55	4.8	4.6	-0.2	-0.1071	5e-07	N	Y	1.3e-06	+-	protein_coding	ATPase, H+ transporting, lysosomal V0 subunit B [Source:MGI Symbol;Acc:MGI:1890510]	6
Chchd2	0.987	0.99	0.33	0.88	4.7	4.9	0.2	0.2833	1.3e-06	N	Y	3.1e-06	++	protein_coding	coiled-coil-helix-coiled-coil-helix domain containing 2 [Source:MGI Symbol;Acc:MGI:1261428]	6
Rab3a	0.982	0.99	0.62	0.74	4.6	4.8	0.17	0.2604	2e-05	N	Y	3.8e-05	++	protein_coding	RAB3A, member RAS oncogene family [Source:MGI Symbol;Acc:MGI:97843]	6
Ldhb	0.951	0.917	-0.55	0.51	4.6	4.4	-0.23	-0.1645	2.2e-05	N	Y	4.3e-05	--	protein_coding	lactate dehydrogenase B [Source:MGI Symbol;Acc:MGI:96763]	6
Tagln3	0.969	0.951	-0.45	0.63	4.5	4.3	-0.2	-0.1189	2.3e-05	N	Y	4.6e-05	--	protein_coding	transgelin 3 [Source:MGI Symbol;Acc:MGI:1926784]	6
Slc25a3	0.148	0.364	1.19	9.5e-05	3	3.3	0.34	0.4375	2.8e-05	Y	Y	5.5e-05	++	protein_coding	solute carrier family 25 (mitochondrial carrier, phosphate carrier), member 3 [Source:MGI Symbol;Acc:MGI:1353498]	6
Snap25	NA	NA	NA	NA	5.7	5.4	-0.29	-0.2075	3.3e-05	NA	Y	7e-05	NA	protein_coding	synaptosomal-associated protein 25 [Source:MGI Symbol;Acc:MGI:98331]	6
Rtn1	NA	NA	NA	NA	5.9	6	0.15	0.23	4.5e-05	NA	Y	9.6e-05	NA	protein_coding	reticulon 1 [Source:MGI Symbol;Acc:MGI:1933947]	6
Uchl1	0.973	0.961	-0.38	0.76	4.7	4.9	0.18	0.2388	8.9e-05	N	Y	0.00019	-+	protein_coding	ubiquitin carboxy-terminal hydrolase L1 [Source:MGI Symbol;Acc:MGI:103149]	6
Stx1a	0.691	0.549	-0.61	0.12	3.7	3.5	-0.21	-0.1664	0.00018	N	Y	0.0004	--	protein_coding	syntaxin 1A (brain) [Source:MGI Symbol;Acc:MGI:109355]	6
Eef1a1	0.937	0.942	0.08	0.97	4.3	4.5	0.18	0.2772	0.00018	N	Y	0.0004	++	protein_coding	eukaryotic translation elongation factor 1 alpha 1 [Source:MGI Symbol;Acc:MGI:1096881]	6
H3f3b	0.987	0.985	-0.08	0.97	4.6	4.4	-0.17	-0.0842	0.00056	N	Y	0.0013	--	protein_coding	H3 histone, family 3B [Source:MGI Symbol;Acc:MGI:1101768]	6
Eif1	NA	NA	NA	NA	5.6	5.5	-0.13	-0.0438	0.00067	NA	Y	0.0015	NA	protein_coding	eukaryotic translation initiation factor 1 [Source:MGI Symbol;Acc:MGI:105125]	6
Ptprn	0.058	0.087	0.44	0.51	3.6	2.9	-0.66	0.0066	0.0011	N	Y	0.0023	+-	protein_coding	protein tyrosine phosphatase, receptor type, N [Source:MGI Symbol;Acc:MGI:102765]	6
Cox6c	0.991	0.99	-0.08	0.97	4.7	4.8	0.15	0.2264	0.0011	N	Y	0.0023	-+	protein_coding	cytochrome c oxidase subunit VIc [Source:MGI Symbol;Acc:MGI:104614]	6
Calm2	NA	NA	NA	NA	7.5	7.4	-0.13	-0.046	0.0014	NA	Y	0.0031	NA	protein_coding	calmodulin 2 [Source:MGI Symbol;Acc:MGI:103250]	6
Cox5b	0.915	0.961	0.84	0.42	4.2	4.3	0.15	0.2663	0.0024	N	Y	0.0054	++	protein_coding	cytochrome c oxidase subunit Vb [Source:MGI Symbol;Acc:MGI:88475]	6
Mrps33	0.807	0.772	-0.21	0.64	3.8	3.7	-0.16	-0.0821	0.0025	N	Y	0.0055	--	protein_coding	mitochondrial ribosomal protein S33 [Source:MGI Symbol;Acc:MGI:1338046]	6
Ctxn1	0.619	0.796	0.88	0.015	3.8	4	0.17	0.4098	0.0081	Y	Y	0.0067	++	protein_coding	cortexin 1 [Source:MGI Symbol;Acc:MGI:88566]	6
Ywhae	1	0.995	-17.24	0.51	4.9	4.8	-0.13	-0.0486	0.003	N	Y	0.0067	--	protein_coding	tyrosine 3-monooxygenase/tryptophan 5-monooxygenase activation protein, epsilon polypeptide [Source:MGI Symbol;Acc:MGI:894689]	6
Scg5	0.919	0.845	-0.74	0.25	4.1	4	-0.17	-0.1349	0.0038	N	Y	0.008	--	protein_coding	secretogranin V [Source:MGI Symbol;Acc:MGI:98289]	6
Ubb	NA	NA	NA	NA	7.4	7.3	-0.12	-0.0335	0.0084	NA	Y	0.017	NA	protein_coding	ubiquitin B [Source:MGI Symbol;Acc:MGI:98888]	6
Stmn4	0.969	0.951	-0.45	0.63	4.6	4.5	-0.15	-0.0856	0.012	N	Y	0.024	--	protein_coding	stathmin-like 4 [Source:MGI Symbol;Acc:MGI:1931224]	6
Ctsb	0.516	0.495	-0.08	0.86	3.6	3.4	-0.16	-0.0659	0.012	N	Y	0.024	--	protein_coding	cathepsin B [Source:MGI Symbol;Acc:MGI:88561]	6
Mat2b	0.462	0.481	0.08	0.87	3.6	3.4	-0.2	0.0127	0.013	N	Y	0.025	+-	protein_coding	methionine adenosyltransferase II, beta [Source:MGI Symbol;Acc:MGI:1913667]	6
Nhp2l1	0.673	0.66	-0.06	0.94	3.7	3.6	-0.15	-0.0372	0.016	N	Y	0.03	--	NA	NA	6
Selk	0.973	0.947	-0.71	0.51	4.2	4.1	-0.13	-0.069	0.016	N	Y	0.031	--	NA	NA	6
Acp1	0.673	0.553	-0.51	0.24	3.7	3.5	-0.15	-0.141	0.017	N	Y	0.032	--	protein_coding	acid phosphatase 1, soluble [Source:MGI Symbol;Acc:MGI:87881]	6
A030009H04Rik	0.587	0.573	-0.06	0.92	3.7	3.5	-0.17	-0.0283	0.02	N	Y	0.036	--	NA	NA	6
Ndufa11	0.852	0.83	-0.16	0.79	3.9	3.8	-0.12	-0.0651	0.021	N	Y	0.039	--	protein_coding	NADH dehydrogenase (ubiquinone) 1 alpha subcomplex 11 [Source:MGI Symbol;Acc:MGI:1917125]	6
Chn1	0.879	0.932	0.64	0.47	4.1	4	-0.12	0.0273	0.021	N	Y	0.039	+-	protein_coding	chimerin 1 [Source:MGI Symbol;Acc:MGI:1915674]	6
Slc25a4	1	0.995	-17.24	0.51	5.4	5.3	-0.12	-0.0433	0.022	N	Y	0.04	--	protein_coding	solute carrier family 25 (mitochondrial carrier, adenine nucleotide translocator), member 4 [Source:MGI Symbol;Acc:MGI:1353495]	6
Atp6v1g1	0.928	0.937	0.14	0.89	4.1	4	-0.13	-0.0432	0.022	N	Y	0.04	+-	protein_coding	ATPase, H+ transporting, lysosomal V1 subunit G1 [Source:MGI Symbol;Acc:MGI:1913540]	6
Higd1a	0.632	0.534	-0.41	0.4	3.6	3.5	-0.15	-0.1028	0.022	N	Y	0.04	--	protein_coding	HIG1 domain family, member 1A [Source:MGI Symbol;Acc:MGI:1930666]	6
Nkiras1	0.439	0.388	-0.21	0.54	3.4	3.3	-0.16	-0.0027	0.024	N	Y	0.044	--	protein_coding	NFKB inhibitor interacting Ras-like protein 1 [Source:MGI Symbol;Acc:MGI:1916971]	6
Hprt	0.906	0.879	-0.28	0.63	4	3.9	-0.12	-0.0468	0.025	N	Y	0.046	--	protein_coding	hypoxanthine guanine phosphoribosyl transferase [Source:MGI Symbol;Acc:MGI:96217]	6
Oaz1	0.996	0.995	-0.08	0.97	5	4.9	-0.11	-0.0266	0.025	N	Y	0.046	--	protein_coding	ornithine decarboxylase antizyme 1 [Source:MGI Symbol;Acc:MGI:109433]	6
Sdha	0.386	0.325	-0.26	0.51	3.4	3.2	-0.19	-0.034	0.025	N	Y	0.046	--	protein_coding	succinate dehydrogenase complex, subunit A, flavoprotein (Fp) [Source:MGI Symbol;Acc:MGI:1914195]	6
Psmc5	0.726	0.752	0.13	0.79	3.8	3.7	-0.13	-0.0179	0.027	N	Y	0.049	+-	protein_coding	protease (prosome, macropain) 26S subunit, ATPase 5 [Source:MGI Symbol;Acc:MGI:105047]	6
Gdi1	0.619	0.587	-0.13	0.76	3.6	3.5	-0.14	0.028	0.03	N	Y	0.054	--	protein_coding	guanosine diphosphate (GDP) dissociation inhibitor 1 [Source:MGI Symbol;Acc:MGI:99846]	6
Dctn3	0.937	0.927	-0.16	0.86	4.2	4.1	-0.11	-0.0351	0.031	N	Y	0.055	--	protein_coding	dynactin 3 [Source:MGI Symbol;Acc:MGI:1859251]	6
Cct7	0.534	0.495	-0.15	0.71	3.6	3.5	-0.15	-0.016	0.034	N	Y	0.061	--	protein_coding	chaperonin containing Tcp1, subunit 7 (eta) [Source:MGI Symbol;Acc:MGI:107184]	6
Ndufb8	0.924	0.908	-0.21	0.8	4.1	4	-0.11	-0.033	0.034	N	Y	0.061	--	protein_coding	NADH dehydrogenase (ubiquinone) 1 beta subcomplex 8 [Source:MGI Symbol;Acc:MGI:1914514]	6
Lmo4	0.978	0.995	1.55	0.51	4.5	4.6	0.13	0.227	0.042	N	Y	0.073	++	protein_coding	LIM domain only 4 [Source:MGI Symbol;Acc:MGI:109360]	6
Snap47	0.87	0.879	0.08	0.94	4.1	4	-0.12	-0.0085	0.042	N	Y	0.073	+-	protein_coding	synaptosomal-associated protein, 47 [Source:MGI Symbol;Acc:MGI:1915076]	6
Gapdh	0.987	0.99	0.33	0.88	5	5.1	0.13	0.2174	0.043	N	Y	0.074	++	protein_coding	glyceraldehyde-3-phosphate dehydrogenase [Source:MGI Symbol;Acc:MGI:95640]	6
1110008P14Rik	0.87	0.752	-0.79	0.11	4.2	4.1	-0.17	-0.2432	0.045	N	Y	0.079	--	protein_coding	RIKEN cDNA 1110008P14 gene [Source:MGI Symbol;Acc:MGI:1920987]	6
Pld3	0.471	0.51	0.16	0.7	3.6	3.4	-0.15	-0.0025	0.047	N	Y	0.081	+-	protein_coding	phospholipase D family, member 3 [Source:MGI Symbol;Acc:MGI:1333782]	6
Dad1	0.601	0.534	-0.27	0.51	3.5	3.4	-0.14	-0.0779	0.047	N	Y	0.081	--	protein_coding	defender against cell death 1 [Source:MGI Symbol;Acc:MGI:101912]	6
Serf2	0.91	0.85	-0.59	0.44	4	3.9	-0.11	-0.0714	0.048	N	Y	0.083	--	protein_coding	small EDRK-rich factor 2 [Source:MGI Symbol;Acc:MGI:1337041]	6
2900055J20Rik	0.202	0.117	-0.65	0.25	3.5	3.2	-0.26	-0.2176	0.049	N	Y	0.085	--	protein_coding	RIKEN cDNA 2900055J20 gene [Source:MGI Symbol;Acc:MGI:1920251]	6
Ppia	0.94	1	18.79	0.32	4.6	5	0.37	0.562	5e-10	N	Y	1.4e-09	++	protein_coding	peptidylprolyl isomerase A [Source:MGI Symbol;Acc:MGI:97749]	7
C1ql3	0.81	0.94	1.24	0.36	4.1	4.5	0.34	0.532	3.8e-07	N	Y	1e-06	++	protein_coding	C1q-like 3 [Source:MGI Symbol;Acc:MGI:2387350]	7
Gapdh	0.97	0.99	0.74	0.75	5	5.3	0.29	0.431	5.9e-06	N	Y	1.6e-05	++	protein_coding	glyceraldehyde-3-phosphate dehydrogenase [Source:MGI Symbol;Acc:MGI:95640]	7
Gas7	0.4	0.26	-0.61	0.59	3.9	3.4	-0.45	-0.218	7.4e-05	N	Y	0.0002	--	protein_coding	growth arrest specific 7 [Source:MGI Symbol;Acc:MGI:1202388]	7
Chchd2	1	0.99	-16.63	0.65	4.8	5	0.24	0.357	0.00033	N	Y	0.00091	-+	protein_coding	coiled-coil-helix-coiled-coil-helix domain containing 2 [Source:MGI Symbol;Acc:MGI:1261428]	7
Atp6v1b2	0.91	0.96	0.77	0.63	4.4	4.2	-0.24	-0.086	0.00087	N	Y	0.0024	+-	protein_coding	ATPase, H+ transporting, lysosomal V1 subunit B2 [Source:MGI Symbol;Acc:MGI:109618]	7
Meg3	1	0.99	-16.63	0.65	7.4	7.6	0.23	0.323	0.00087	N	Y	0.0024	-+	lincRNA	maternally expressed 3 [Source:MGI Symbol;Acc:MGI:1202886]	7
Snhg11	0.94	0.95	0.17	0.92	5.1	5.3	0.23	0.353	0.002	N	Y	0.0055	++	protein_coding	small nucleolar RNA host gene 11 [Source:MGI Symbol;Acc:MGI:2441845]	7
Stmn4	0.96	0.96	0.03	0.98	4.5	4.3	-0.22	-0.087	0.0024	N	Y	0.0065	+-	protein_coding	stathmin-like 4 [Source:MGI Symbol;Acc:MGI:1931224]	7
Atp6v0b	1	0.99	-16.63	0.65	4.9	4.7	-0.22	-0.102	0.0024	N	Y	0.0065	--	protein_coding	ATPase, H+ transporting, lysosomal V0 subunit B [Source:MGI Symbol;Acc:MGI:1890510]	7
Atp5g3	0.69	0.91	1.56	0.1	3.9	4.1	0.19	0.476	0.049	N	Y	0.019	++	protein_coding	ATP synthase, H+ transporting, mitochondrial F0 complex, subunit C3 (subunit 9) [Source:MGI Symbol;Acc:MGI:2442035]	7
Rbx1	0.82	0.74	-0.48	0.63	4	3.7	-0.22	-0.152	0.0082	N	Y	0.021	--	protein_coding	ring-box 1 [Source:MGI Symbol;Acc:MGI:1891829]	7
Dnaja1	0.91	0.94	0.34	0.81	4.4	4.2	-0.21	-0.066	0.0082	N	Y	0.021	+-	protein_coding	DnaJ heat shock protein family (Hsp40) member A1 [Source:MGI Symbol;Acc:MGI:1270129]	7
Ddx24	0.68	0.71	0.18	0.82	3.8	3.6	-0.24	-0.076	0.0089	N	Y	0.022	+-	protein_coding	DEAD (Asp-Glu-Ala-Asp) box polypeptide 24 [Source:MGI Symbol;Acc:MGI:1351337]	7
Uchl1	0.99	0.99	0.03	0.98	5	5.2	0.2	0.325	0.01	N	Y	0.026	++	protein_coding	ubiquitin carboxy-terminal hydrolase L1 [Source:MGI Symbol;Acc:MGI:103149]	7
Fth1	NA	NA	NA	NA	5.3	5.5	0.19	0.316	0.011	NA	Y	0.027	NA	protein_coding	ferritin heavy polypeptide 1 [Source:MGI Symbol;Acc:MGI:95588]	7
Ncald	0.96	0.91	-0.8	0.63	4.6	4.4	-0.19	-0.116	0.014	N	Y	0.037	--	protein_coding	neurocalcin delta [Source:MGI Symbol;Acc:MGI:1196326]	7
H3f3b	0.99	0.94	-1.4	0.59	4.5	4.3	-0.19	-0.108	0.015	N	Y	0.038	--	protein_coding	H3 histone, family 3B [Source:MGI Symbol;Acc:MGI:1101768]	7
Dnajb6	0.79	0.84	0.28	0.75	4	3.8	-0.2	0.016	0.021	N	Y	0.051	+-	protein_coding	DnaJ heat shock protein family (Hsp40) member B6 [Source:MGI Symbol;Acc:MGI:1344381]	7
Tmsb4x	NA	NA	NA	NA	7.1	7.2	0.18	0.299	0.032	NA	Y	0.071	NA	protein_coding	thymosin, beta 4, X chromosome [Source:MGI Symbol;Acc:MGI:99510]	7
Hspa8	NA	NA	NA	NA	6	5.8	-0.17	-0.048	0.04	NA	Y	0.085	NA	protein_coding	heat shock protein 8 [Source:MGI Symbol;Acc:MGI:105384]	7
Snap25	1	0.99	-16.63	0.65	5.7	5.5	-0.17	-0.064	0.04	N	Y	0.085	--	protein_coding	synaptosomal-associated protein 25 [Source:MGI Symbol;Acc:MGI:98331]	7
Snap25	NA	NA	NA	NA	7	6.5	-0.44	-0.2595	6.9e-13	NA	Y	1.8e-12	NA	protein_coding	synaptosomal-associated protein 25 [Source:MGI Symbol;Acc:MGI:98331]	8
Ppia	0.9726	1	18	0.15	5	5.4	0.38	0.6069	7.3e-13	N	Y	2e-12	++	protein_coding	peptidylprolyl isomerase A [Source:MGI Symbol;Acc:MGI:97749]	8
Snrpn	1	0.993	-17.63	0.4	6.5	6.2	-0.29	-0.1283	1.3e-10	N	Y	2.5e-10	--	protein_coding	small nuclear ribonucleoprotein N [Source:MGI Symbol;Acc:MGI:98347]	8
Pcp4	0.9863	0.929	-1.71	0.12	6.5	5.7	-0.72	-0.7195	2.9e-08	N	Y	6.2e-08	--	protein_coding	Purkinje cell protein 4 [Source:MGI Symbol;Acc:MGI:97509]	8
Chchd2	0.9726	0.993	1.36	0.4	5	5.3	0.26	0.4767	1.3e-06	N	Y	2.5e-06	++	protein_coding	coiled-coil-helix-coiled-coil-helix domain containing 2 [Source:MGI Symbol;Acc:MGI:1261428]	8
Fth1	NA	NA	NA	NA	5.7	6	0.22	0.3962	1.3e-06	NA	Y	2.5e-06	NA	protein_coding	ferritin heavy polypeptide 1 [Source:MGI Symbol;Acc:MGI:95588]	8
Higd1a	0.7055	0.736	0.15	0.73	3.9	3.6	-0.28	-0.0282	2e-06	N	Y	4.1e-06	+-	protein_coding	HIG1 domain family, member 1A [Source:MGI Symbol;Acc:MGI:1930666]	8
Rab3a	0.9932	1	17.59	0.4	4.8	5.1	0.22	0.4019	2.1e-05	N	Y	4e-05	++	protein_coding	RAB3A, member RAS oncogene family [Source:MGI Symbol;Acc:MGI:97843]	8
Gap43	0.8356	0.993	3.31	7.7e-05	4.7	5.1	0.33	0.7708	0.00015	Y	Y	6e-05	++	protein_coding	growth associated protein 43 [Source:MGI Symbol;Acc:MGI:95639]	8
Rtn4	0.9452	0.921	-0.39	0.6	4.7	4.4	-0.3	-0.1648	4.6e-05	N	Y	7.3e-05	--	protein_coding	reticulon 4 [Source:MGI Symbol;Acc:MGI:1915835]	8
H2afz	0.9658	0.964	-0.04	0.98	4.6	4.4	-0.21	-0.0171	4.8e-05	N	Y	7.4e-05	--	protein_coding	H2A histone family, member Z [Source:MGI Symbol;Acc:MGI:1888388]	8
Uchl1	0.9795	0.993	1.07	0.49	5.4	5.6	0.24	0.4449	0.00025	N	Y	0.00035	++	protein_coding	ubiquitin carboxy-terminal hydrolase L1 [Source:MGI Symbol;Acc:MGI:103149]	8
Brp44l	0.8904	0.85	-0.36	0.48	4.2	4	-0.22	-0.0764	0.00042	N	Y	0.00054	--	NA	NA	8
Snca	NA	NA	NA	NA	6.2	6.4	0.19	0.374	0.00065	NA	Y	0.0008	NA	protein_coding	synuclein, alpha [Source:MGI Symbol;Acc:MGI:1277151]	8
Idh3a	0.5274	0.521	-0.02	0.98	3.6	3.3	-0.23	0.0453	0.00089	N	Y	0.0011	--	protein_coding	isocitrate dehydrogenase 3 (NAD+) alpha [Source:MGI Symbol;Acc:MGI:1915084]	8
Fkbp2	0.8219	0.836	0.1	0.86	4	3.8	-0.2	-0.0197	0.0012	N	Y	0.0014	+-	protein_coding	FK506 binding protein 2 [Source:MGI Symbol;Acc:MGI:95542]	8
Calm2	NA	NA	NA	NA	8	7.8	-0.18	0.004	0.0012	NA	Y	0.0014	NA	protein_coding	calmodulin 2 [Source:MGI Symbol;Acc:MGI:103250]	8
Tubb2a	0.9863	0.986	-0.04	0.98	5.2	5.4	0.25	0.4164	0.0012	N	Y	0.0015	-+	protein_coding	tubulin, beta 2A class IIA [Source:MGI Symbol;Acc:MGI:107861]	8
Slc25a5	0.8288	0.793	-0.23	0.61	4.2	4	-0.23	-0.0876	0.0012	N	Y	0.0015	--	protein_coding	solute carrier family 25 (mitochondrial carrier, adenine nucleotide translocator), member 5 [Source:MGI Symbol;Acc:MGI:1353496]	8
Map1lc3b	0.7123	0.7	-0.06	0.92	3.8	3.6	-0.23	0.0231	0.0012	N	Y	0.0016	--	protein_coding	microtubule-associated protein 1 light chain 3 beta [Source:MGI Symbol;Acc:MGI:1914693]	8
Taf9.1	0.4178	0.543	0.5	0.22	3.6	3.4	-0.22	0.0971	0.0018	N	Y	0.0023	+-	NA	NA	8
Ldhb	0.9384	0.893	-0.6	0.4	4.7	4.5	-0.23	-0.0834	0.0018	N	Y	0.0024	--	protein_coding	lactate dehydrogenase B [Source:MGI Symbol;Acc:MGI:96763]	8
Psmc4	0.3014	0.343	0.19	0.63	3.5	3.3	-0.28	-0.0154	0.0019	N	Y	0.0025	+-	protein_coding	proteasome (prosome, macropain) 26S subunit, ATPase, 4 [Source:MGI Symbol;Acc:MGI:1346093]	8
Nkiras1	0.7671	0.736	-0.17	0.71	3.8	3.6	-0.18	-0.0038	0.002	N	Y	0.0028	--	protein_coding	NFKB inhibitor interacting Ras-like protein 1 [Source:MGI Symbol;Acc:MGI:1916971]	8
Rtn1	NA	NA	NA	NA	6.5	6.6	0.15	0.3293	0.002	NA	Y	0.0028	NA	protein_coding	reticulon 1 [Source:MGI Symbol;Acc:MGI:1933947]	8
Psma7	0.8288	0.836	0.05	0.97	4.1	3.9	-0.18	0.0174	0.0026	N	Y	0.0034	+-	protein_coding	proteasome (prosome, macropain) subunit, alpha type 7 [Source:MGI Symbol;Acc:MGI:1347070]	8
Tmem85	0.6781	0.621	-0.25	0.48	3.8	3.6	-0.2	-0.0596	0.0027	N	Y	0.0036	--	NA	NA	8
Lmo4	0.9041	0.993	2.69	0.011	4.6	4.9	0.23	0.5167	0.0033	Y	Y	0.0044	++	protein_coding	LIM domain only 4 [Source:MGI Symbol;Acc:MGI:109360]	8
A030009H04Rik	0.8014	0.779	-0.14	0.77	4	3.8	-0.2	0.0225	0.0033	N	Y	0.0044	--	NA	NA	8
Acot7	0.7055	0.893	1.25	0.0041	4.1	4.2	0.17	0.4873	0.014	Y	Y	0.0044	++	protein_coding	acyl-CoA thioesterase 7 [Source:MGI Symbol;Acc:MGI:1917275]	8
Chgb	0.7055	0.557	-0.64	0.1	4.1	3.7	-0.36	-0.2854	0.0037	N	Y	0.0048	--	protein_coding	chromogranin B [Source:MGI Symbol;Acc:MGI:88395]	8
Atp6v0e2	0.863	0.807	-0.41	0.4	4.1	3.9	-0.2	-0.0816	0.0038	N	Y	0.005	--	protein_coding	ATPase, H+ transporting, lysosomal V0 subunit E2 [Source:MGI Symbol;Acc:MGI:1923502]	8
2310016M24Rik	0.6096	0.693	0.37	0.4	3.7	3.5	-0.19	0.0769	0.0038	N	Y	0.0051	+-	NA	NA	8
Eef1a1	0.9658	0.957	-0.23	0.82	4.7	4.9	0.18	0.3376	0.0038	N	Y	0.0051	-+	protein_coding	eukaryotic translation elongation factor 1 alpha 1 [Source:MGI Symbol;Acc:MGI:1096881]	8
Pin1	0.5616	0.6	0.16	0.69	3.7	3.5	-0.19	0.0534	0.0041	N	Y	0.0058	+-	protein_coding	protein (peptidyl-prolyl cis/trans isomerase) NIMA-interacting 1 [Source:MGI Symbol;Acc:MGI:1346036]	8
Fkbp3	0.9658	0.964	-0.04	0.98	4.8	4.6	-0.18	0.0069	0.0041	N	Y	0.0058	--	protein_coding	FK506 binding protein 3 [Source:MGI Symbol;Acc:MGI:1353460]	8
Atp6v1g1	0.9452	0.964	0.45	0.61	4.3	4.1	-0.16	0.0572	0.0043	N	Y	0.0059	+-	protein_coding	ATPase, H+ transporting, lysosomal V1 subunit G1 [Source:MGI Symbol;Acc:MGI:1913540]	8
Ptn	0.4384	0.429	-0.04	0.96	4	3.6	-0.37	-0.1096	0.0043	N	Y	0.006	--	protein_coding	pleiotrophin [Source:MGI Symbol;Acc:MGI:97804]	8
Tmsb4x	NA	NA	NA	NA	7.3	7.5	0.18	0.3565	0.0043	NA	Y	0.0062	NA	protein_coding	thymosin, beta 4, X chromosome [Source:MGI Symbol;Acc:MGI:99510]	8
Sult4a1	0.8699	0.829	-0.32	0.49	4.1	4	-0.18	-0.0275	0.0043	N	Y	0.0062	--	protein_coding	sulfotransferase family 4A, member 1 [Source:MGI Symbol;Acc:MGI:1888971]	8
Polr2g	0.4452	0.55	0.42	0.33	3.6	3.4	-0.21	0.0716	0.0063	N	Y	0.0083	+-	protein_coding	polymerase (RNA) II (DNA directed) polypeptide G [Source:MGI Symbol;Acc:MGI:1914960]	8
2019-09-15	0.4932	0.479	-0.06	0.91	3.6	3.3	-0.22	-0.0278	0.0071	N	Y	0.0094	--	NA	NA	8
Gapdh	0.9726	0.986	0.66	0.61	5.5	5.7	0.21	0.4132	0.0087	N	Y	0.011	++	protein_coding	glyceraldehyde-3-phosphate dehydrogenase [Source:MGI Symbol;Acc:MGI:95640]	8
Ndufs7	0.8836	0.943	0.78	0.32	4.1	4	-0.15	0.1004	0.0089	N	Y	0.011	+-	protein_coding	NADH dehydrogenase (ubiquinone) Fe-S protein 7 [Source:MGI Symbol;Acc:MGI:1922656]	8
Stmn4	0.9315	0.929	-0.05	0.98	4.5	4.4	-0.18	0.0011	0.011	N	Y	0.013	--	protein_coding	stathmin-like 4 [Source:MGI Symbol;Acc:MGI:1931224]	8
Myl12b	0.8014	0.893	0.73	0.2	4.1	4	-0.17	0.1389	0.013	N	Y	0.015	+-	protein_coding	myosin, light chain 12B, regulatory [Source:MGI Symbol;Acc:MGI:107494]	8
Fabp3	0.7671	0.807	0.24	0.59	4.1	3.9	-0.17	0.0965	0.016	N	Y	0.019	+-	protein_coding	fatty acid binding protein 3, muscle and heart [Source:MGI Symbol;Acc:MGI:95476]	8
Ccdc124	0.5479	0.586	0.15	0.7	3.6	3.4	-0.15	0.0676	0.016	N	Y	0.019	+-	protein_coding	coiled-coil domain containing 124 [Source:MGI Symbol;Acc:MGI:1916403]	8
Chn1	0.9932	0.971	-1.45	0.4	4.8	4.7	-0.14	0.0186	0.016	N	Y	0.019	--	protein_coding	chimerin 1 [Source:MGI Symbol;Acc:MGI:1915674]	8
Ndrg3	0.6096	0.643	0.14	0.73	3.8	3.6	-0.2	-0.0369	0.016	N	Y	0.019	+-	protein_coding	N-myc downstream regulated gene 3 [Source:MGI Symbol;Acc:MGI:1352499]	8
Ube2n	0.7192	0.786	0.36	0.4	3.9	3.7	-0.15	0.0738	0.016	N	Y	0.02	+-	protein_coding	ubiquitin-conjugating enzyme E2N [Source:MGI Symbol;Acc:MGI:1934835]	8
Psma5	0.4178	0.457	0.16	0.69	3.5	3.3	-0.17	0.0354	0.022	N	Y	0.026	+-	protein_coding	proteasome (prosome, macropain) subunit, alpha type 5 [Source:MGI Symbol;Acc:MGI:1347009]	8
Ntm	0.5685	0.45	-0.48	0.24	3.7	3.5	-0.22	-0.2572	0.022	N	Y	0.026	--	protein_coding	neurotrimin [Source:MGI Symbol;Acc:MGI:2446259]	8
Tmed9	0.6918	0.714	0.11	0.8	3.7	3.6	-0.17	0.0673	0.023	N	Y	0.027	+-	protein_coding	transmembrane p24 trafficking protein 9 [Source:MGI Symbol;Acc:MGI:1914761]	8
Ddx24	0.7534	0.807	0.31	0.44	3.9	3.7	-0.16	0.0844	0.023	N	Y	0.027	+-	protein_coding	DEAD (Asp-Glu-Ala-Asp) box polypeptide 24 [Source:MGI Symbol;Acc:MGI:1351337]	8
Cct8	0.3836	0.443	0.24	0.48	3.6	3.4	-0.2	0.1366	0.027	N	Y	0.031	+-	protein_coding	chaperonin containing Tcp1, subunit 8 (theta) [Source:MGI Symbol;Acc:MGI:107183]	8
1110008P14Rik	0.8219	0.807	-0.1	0.86	4.3	4.1	-0.21	-0.0435	0.027	N	Y	0.031	--	protein_coding	RIKEN cDNA 1110008P14 gene [Source:MGI Symbol;Acc:MGI:1920987]	8
Tuba1a	0.9932	1	17.59	0.4	6.1	6.3	0.21	0.4073	0.029	N	Y	0.033	++	protein_coding	tubulin, alpha 1A [Source:MGI Symbol;Acc:MGI:98869]	8
Slc1a2	0.4589	0.35	-0.45	0.29	3.6	3.4	-0.28	-0.2646	0.029	N	Y	0.033	--	protein_coding	solute carrier family 1 (glial high affinity glutamate transporter), member 2 [Source:MGI Symbol;Acc:MGI:101931]	8
Ubc	0.8014	0.793	-0.05	0.95	4.2	4	-0.21	-0.0576	0.03	N	Y	0.034	--	protein_coding	ubiquitin C [Source:MGI Symbol;Acc:MGI:98889]	8
Clu	0.2123	0.236	0.13	0.77	3.4	3.2	-0.27	0.0865	0.03	N	Y	0.034	+-	protein_coding	clusterin [Source:MGI Symbol;Acc:MGI:88423]	8
Tsn	0.3219	0.471	0.63	0.1	3.5	3.2	-0.21	0.132	0.031	N	Y	0.035	+-	protein_coding	translin [Source:MGI Symbol;Acc:MGI:109263]	8
Pfkp	0.4932	0.579	0.34	0.4	3.8	3.6	-0.22	0.0154	0.032	N	Y	0.037	+-	protein_coding	phosphofructokinase, platelet [Source:MGI Symbol;Acc:MGI:1891833]	8
Napa	0.6027	0.614	0.05	0.94	3.8	3.6	-0.18	0.0357	0.033	N	Y	0.038	+-	protein_coding	N-ethylmaleimide sensitive fusion protein attachment protein alpha [Source:MGI Symbol;Acc:MGI:104563]	8
Stx1a	0.7808	0.771	-0.05	0.95	4	3.8	-0.16	0.0114	0.034	N	Y	0.039	--	protein_coding	syntaxin 1A (brain) [Source:MGI Symbol;Acc:MGI:109355]	8
Selk	0.9863	1	17.29	0.33	4.7	4.6	-0.13	0.063	0.034	N	Y	0.039	+-	NA	NA	8
Sec61g	0.3082	0.493	0.78	0.032	3.5	3.3	-0.2	0.3081	0.041	Y	Y	0.039	+-	protein_coding	SEC61, gamma subunit [Source:MGI Symbol;Acc:MGI:1202066]	8
Celf4	0.9658	0.986	0.89	0.43	4.7	4.8	0.13	0.3265	0.037	N	Y	0.042	++	protein_coding	CUGBP, Elav-like family member 4 [Source:MGI Symbol;Acc:MGI:1932407]	8
Timm13	0.726	0.729	0.01	0.98	3.8	3.7	-0.15	0.0497	0.037	N	Y	0.042	+-	protein_coding	translocase of inner mitochondrial membrane 13 [Source:MGI Symbol;Acc:MGI:1353432]	8
Acp1	0.6164	0.7	0.37	0.4	3.7	3.5	-0.16	0.069	0.037	N	Y	0.042	+-	protein_coding	acid phosphatase 1, soluble [Source:MGI Symbol;Acc:MGI:87881]	8
Mrpl20	0.589	0.607	0.08	0.86	3.7	3.5	-0.15	0.0728	0.037	N	Y	0.042	+-	protein_coding	mitochondrial ribosomal protein L20 [Source:MGI Symbol;Acc:MGI:2137221]	8
Rab7	0.4041	0.421	0.07	0.87	3.5	3.3	-0.18	0.134	0.039	N	Y	0.045	+-	protein_coding	RAB7, member RAS oncogene family [Source:MGI Symbol;Acc:MGI:105068]	8
Scg5	0.9315	0.907	-0.33	0.63	4.4	4.2	-0.16	-0.0016	0.039	N	Y	0.045	--	protein_coding	secretogranin V [Source:MGI Symbol;Acc:MGI:98289]	8
Arl6ip5	0.3356	0.429	0.4	0.34	3.7	3.4	-0.22	0.2152	0.041	N	Y	0.047	+-	protein_coding	ADP-ribosylation factor-like 6 interacting protein 5 [Source:MGI Symbol;Acc:MGI:1929501]	8
Ckb	0.9863	0.986	-0.04	0.98	5.4	5.2	-0.2	-0.0294	0.041	N	Y	0.047	--	protein_coding	creatine kinase, brain [Source:MGI Symbol;Acc:MGI:88407]	8
Pebp1	0.9863	0.993	0.66	0.73	5.5	5.7	0.12	0.3052	0.041	N	Y	0.048	++	protein_coding	phosphatidylethanolamine binding protein 1 [Source:MGI Symbol;Acc:MGI:1344408]	8
Ndrg4	0.7671	0.807	0.24	0.59	3.9	3.7	-0.16	0.0653	0.041	N	Y	0.048	+-	protein_coding	N-myc downstream regulated gene 4 [Source:MGI Symbol;Acc:MGI:2384590]	8
Pgk1	0.9247	0.914	-0.14	0.86	4.5	4.4	-0.15	0.0095	0.041	N	Y	0.048	--	protein_coding	phosphoglycerate kinase 1 [Source:MGI Symbol;Acc:MGI:97555]	8
Ppp2r2b	0.3973	0.507	0.45	0.29	3.5	3.4	-0.16	0.1518	0.041	N	Y	0.048	+-	protein_coding	protein phosphatase 2, regulatory subunit B, beta [Source:MGI Symbol;Acc:MGI:1920180]	8
Fxyd6	0.8904	0.95	0.85	0.29	4.3	4.4	0.16	0.3824	0.041	N	Y	0.048	++	protein_coding	FXYD domain-containing ion transport regulator 6 [Source:MGI Symbol;Acc:MGI:1890226]	8
Capza2	0.6507	0.779	0.64	0.14	3.9	3.7	-0.16	0.1059	0.041	N	Y	0.048	+-	protein_coding	capping protein (actin filament) muscle Z-line, alpha 2 [Source:MGI Symbol;Acc:MGI:106222]	8
Suclg1	0.3493	0.4	0.22	0.55	3.5	3.3	-0.19	0.0198	0.042	N	Y	0.049	+-	protein_coding	succinate-CoA ligase, GDP-forming, alpha subunit [Source:MGI Symbol;Acc:MGI:1927234]	8
Dpcd	0.2329	0.271	0.2	0.63	3.5	3.2	-0.25	0.207	0.043	N	Y	0.05	+-	NA	NA	8
Nhp2l1	0.6712	0.779	0.54	0.23	3.9	3.7	-0.14	0.1352	0.043	N	Y	0.05	+-	NA	NA	8
Rnf14	0.3904	0.471	0.33	0.4	3.5	3.3	-0.18	0.0813	0.043	N	Y	0.051	+-	protein_coding	ring finger protein 14 [Source:MGI Symbol;Acc:MGI:1929668]	8
Clstn1	0.7534	0.721	-0.17	0.71	3.9	3.7	-0.19	0.0128	0.043	N	Y	0.051	--	protein_coding	calsyntenin 1 [Source:MGI Symbol;Acc:MGI:1929895]	8
Gabarapl1	0.911	0.943	0.48	0.46	4.4	4.3	-0.14	0.0898	0.043	N	Y	0.051	+-	protein_coding	gamma-aminobutyric acid (GABA) A receptor-associated protein-like 1 [Source:MGI Symbol;Acc:MGI:1914980]	8
Itm2c	0.8082	0.829	0.14	0.79	3.9	4	0.15	0.2977	0.044	N	Y	0.051	++	protein_coding	integral membrane protein 2C [Source:MGI Symbol;Acc:MGI:1927594]	8
Hsbp1	0.9589	0.964	0.15	0.91	4.5	4.7	0.13	0.3024	0.045	N	Y	0.052	++	protein_coding	heat shock factor binding protein 1 [Source:MGI Symbol;Acc:MGI:1915446]	8
Psma2	0.7466	0.764	0.1	0.84	3.9	3.8	-0.13	0.1221	0.047	N	Y	0.054	+-	protein_coding	proteasome (prosome, macropain) subunit, alpha type 2 [Source:MGI Symbol;Acc:MGI:104885]	8
Ndufa12	0.863	0.9	0.36	0.5	4.2	4	-0.14	0.0875	0.047	N	Y	0.055	+-	protein_coding	NADH dehydrogenase (ubiquinone) 1 alpha subcomplex, 12 [Source:MGI Symbol;Acc:MGI:1913664]	8
Atp5f1	0.9589	0.936	-0.47	0.55	4.6	4.5	-0.13	0.028	0.047	N	Y	0.055	--	protein_coding	ATP synthase, H+ transporting, mitochondrial F0 complex, subunit B1 [Source:MGI Symbol;Acc:MGI:1100495]	8
Pfdn2	0.9178	0.943	0.39	0.58	4.3	4.1	-0.11	0.1186	0.048	N	Y	0.056	+-	protein_coding	prefoldin 2 [Source:MGI Symbol;Acc:MGI:1276111]	8
Atp6v1g1	0.796	0.94	1.34	0.31821	4	3.6	-0.41	-0.0282	0.00015	N	Y	0.00041	+-	protein_coding	ATPase, H+ transporting, lysosomal V1 subunit G1 [Source:MGI Symbol;Acc:MGI:1913540]	9
Calm2	NA	NA	NA	NA	7.9	7.6	-0.31	-0.0355	0.00059	NA	Y	0.00108	NA	protein_coding	calmodulin 2 [Source:MGI Symbol;Acc:MGI:103250]	9
Cck	0.648	0.91	1.66	0.12001	3.8	4.2	0.44	0.875	0.00172	N	Y	0.00284	++	protein_coding	cholecystokinin [Source:MGI Symbol;Acc:MGI:88297]	9
Stx1a	0.685	0.91	1.49	0.18024	3.9	3.6	-0.32	0.1419	0.012	N	Y	0.01379	+-	protein_coding	syntaxin 1A (brain) [Source:MGI Symbol;Acc:MGI:109355]	9
Rrp1	0.778	0.97	2.18	0.16315	4	3.7	-0.32	0.1093	0.012	N	Y	0.01379	+-	protein_coding	ribosomal RNA processing 1 homolog (S. cerevisiae) [Source:MGI Symbol;Acc:MGI:1203500]	9
Cd81	0.722	0.78	0.32	0.71889	3.9	3.5	-0.34	-0.0538	0.01389	N	Y	0.01558	+-	protein_coding	CD81 antigen [Source:MGI Symbol;Acc:MGI:1096398]	9
Ociad1	0.63	0.72	0.41	0.56733	3.8	3.5	-0.3	0.1394	0.01458	N	Y	0.01759	+-	protein_coding	OCIA domain containing 1 [Source:MGI Symbol;Acc:MGI:1915345]	9
Morf4l1	NA	NA	NA	NA	4.8	4.5	-0.28	-0.0089	0.01837	NA	Y	0.02251	NA	protein_coding	mortality factor 4 like 1 [Source:MGI Symbol;Acc:MGI:1096551]	9
Fth1	NA	NA	NA	NA	5.2	5.5	0.32	0.5921	0.02559	NA	Y	0.02765	NA	protein_coding	ferritin heavy polypeptide 1 [Source:MGI Symbol;Acc:MGI:95588]	9
Fkbp2	0.63	0.66	0.12	0.87727	3.7	3.4	-0.38	0.0994	0.02559	N	Y	0.0294	+-	protein_coding	FK506 binding protein 2 [Source:MGI Symbol;Acc:MGI:95542]	9
Chchd2	0.963	0.97	0.18	0.91016	4.7	4.9	0.28	0.531	0.02644	N	Y	0.03207	++	protein_coding	coiled-coil-helix-coiled-coil-helix domain containing 2 [Source:MGI Symbol;Acc:MGI:1261428]	9
Cnbp	0.481	0.59	0.45	0.50438	3.6	3.2	-0.36	-0.0209	0.0308	N	Y	0.03611	+-	protein_coding	cellular nucleic acid binding protein [Source:MGI Symbol;Acc:MGI:88431]	9
Arl6ip5	0.796	0.84	0.32	0.74416	4	3.7	-0.35	-0.0255	0.0308	N	Y	0.0368	+-	protein_coding	ADP-ribosylation factor-like 6 interacting protein 5 [Source:MGI Symbol;Acc:MGI:1929501]	9
Bnip3l	0.481	0.53	0.2	0.78302	3.6	3.3	-0.33	0.112	0.03134	N	Y	0.03901	+-	protein_coding	BCL2/adenovirus E1B interacting protein 3-like [Source:MGI Symbol;Acc:MGI:1332659]	9
Ensa	0.852	0.88	0.2	0.84158	4.2	4	-0.25	0.0206	0.03573	N	Y	0.04346	+-	protein_coding	endosulfine alpha [Source:MGI Symbol;Acc:MGI:1891189]	9
Nkiras1	0.537	0.59	0.23	0.75187	3.7	3.4	-0.28	0.1096	0.04841	N	Y	0.05969	+-	protein_coding	NFKB inhibitor interacting Ras-like protein 1 [Source:MGI Symbol;Acc:MGI:1916971]	9
Stmn4	0.907	0.97	1.15	0.50438	4.2	4	-0.26	0.0592	0.04841	N	Y	0.05969	+-	protein_coding	stathmin-like 4 [Source:MGI Symbol;Acc:MGI:1931224]	9
Tmsb10	0.977	0.97	-0.15	0.932	6	5.5	-0.5	-0.232	0.0005	N	Y	0.0014	--	protein_coding	thymosin, beta 10 [Source:MGI Symbol;Acc:MGI:109146]	10
Fth1	NA	NA	NA	NA	5.5	6	0.52	0.804	0.0005	NA	Y	0.0014	NA	protein_coding	ferritin heavy polypeptide 1 [Source:MGI Symbol;Acc:MGI:95588]	10
Sumo1	0.628	0.68	0.21	0.798	3.9	3.5	-0.42	0.047	0.0041	N	Y	0.0091	+-	protein_coding	small ubiquitin-like modifier 1 [Source:MGI Symbol;Acc:MGI:1197010]	10
Chchd2	0.953	1	17.55	0.403	5.1	5.4	0.31	0.654	0.0084	N	Y	0.016	++	protein_coding	coiled-coil-helix-coiled-coil-helix domain containing 2 [Source:MGI Symbol;Acc:MGI:1261428]	10
Eef1a1	0.907	1	18.29	0.24	4.2	4.6	0.39	0.762	0.0326	N	Y	0.0465	++	protein_coding	eukaryotic translation elongation factor 1 alpha 1 [Source:MGI Symbol;Acc:MGI:1096881]	10
Fth1	NA	NA	NA	NA	4.8	5.3	0.55	0.47	7.7e-07	NA	Y	2.2e-06	NA	protein_coding	ferritin heavy polypeptide 1 [Source:MGI Symbol;Acc:MGI:95588]	12
Ubb	NA	NA	NA	NA	7.2	7	-0.25	-0.177	1.2e-11	NA	Y	3.4e-11	NA	protein_coding	ubiquitin B [Source:MGI Symbol;Acc:MGI:98888]	13
Fth1	0.986	1	17.34	0.515	4.9	5.2	0.31	0.402	7.1e-08	N	Y	1.9e-07	++	protein_coding	ferritin heavy polypeptide 1 [Source:MGI Symbol;Acc:MGI:95588]	13
Chchd2	0.993	1	17.64	0.571	4.3	4.7	0.3	0.382	1e-07	N	Y	2.8e-07	++	protein_coding	coiled-coil-helix-coiled-coil-helix domain containing 2 [Source:MGI Symbol;Acc:MGI:1261428]	13
Rab3a	0.863	0.94	0.85	0.515	4	4.2	0.27	0.4	1.1e-05	N	Y	3.1e-05	++	protein_coding	RAB3A, member RAS oncogene family [Source:MGI Symbol;Acc:MGI:97843]	13
Hspa8	NA	NA	NA	NA	5.7	5.5	-0.27	-0.193	4.1e-05	NA	Y	0.00011	NA	protein_coding	heat shock protein 8 [Source:MGI Symbol;Acc:MGI:105384]	13
Pkm2	0.993	0.97	-1.5	0.515	4.8	4.5	-0.26	-0.21	0.00013	N	Y	0.00034	--	NA	NA	13
Calm2	NA	NA	NA	NA	7.4	7.2	-0.19	-0.116	0.00013	NA	Y	0.00036	NA	protein_coding	calmodulin 2 [Source:MGI Symbol;Acc:MGI:103250]	13
Gapdh	0.971	0.99	1.02	0.582	4.7	4.9	0.26	0.358	0.00015	N	Y	0.0004	++	protein_coding	glyceraldehyde-3-phosphate dehydrogenase [Source:MGI Symbol;Acc:MGI:95640]	13
H3f3b	0.892	0.66	-1.43	0.012	3.9	3.6	-0.28	-0.358	0.00018	Y	Y	0.0005	--	protein_coding	H3 histone, family 3B [Source:MGI Symbol;Acc:MGI:1101768]	13
Atp6ap2	0.871	0.71	-1.03	0.143	3.9	3.6	-0.25	-0.291	0.00049	N	Y	0.0013	--	protein_coding	ATPase, H+ transporting, lysosomal accessory protein 2 [Source:MGI Symbol;Acc:MGI:1917745]	13
Eef1a1	0.899	0.88	-0.16	0.871	4	4.3	0.25	0.271	0.00049	N	Y	0.0013	-+	protein_coding	eukaryotic translation elongation factor 1 alpha 1 [Source:MGI Symbol;Acc:MGI:1096881]	13
Eno1	0.935	0.86	-0.83	0.515	4.3	4	-0.25	-0.207	0.00049	N	Y	0.0013	--	protein_coding	enolase 1, alpha non-neuron [Source:MGI Symbol;Acc:MGI:95393]	13
Slc25a4	1	0.99	-18.02	0.515	5.1	4.9	-0.18	-0.118	0.00061	N	Y	0.0017	--	protein_coding	solute carrier family 25 (mitochondrial carrier, adenine nucleotide translocator), member 4 [Source:MGI Symbol;Acc:MGI:1353495]	13
Snrpn	NA	NA	NA	NA	5.6	5.5	-0.18	-0.106	0.0016	NA	Y	0.0041	NA	protein_coding	small nuclear ribonucleoprotein N [Source:MGI Symbol;Acc:MGI:98347]	13
Ppia	0.885	0.97	1.38	0.38	4.1	4.4	0.23	0.387	0.0016	N	Y	0.0042	++	protein_coding	peptidylprolyl isomerase A [Source:MGI Symbol;Acc:MGI:97749]	13
Ap2m1	0.914	0.93	0.17	0.875	4.1	3.9	-0.2	-0.098	0.0022	N	Y	0.0057	+-	protein_coding	adaptor-related protein complex 2, mu 1 subunit [Source:MGI Symbol;Acc:MGI:1298405]	13
Ldha	0.971	0.88	-1.49	0.273	4.2	4	-0.22	-0.243	0.0024	N	Y	0.0063	--	protein_coding	lactate dehydrogenase A [Source:MGI Symbol;Acc:MGI:96759]	13
Oaz1	0.986	1	17.34	0.515	4.6	4.4	-0.19	-0.102	0.0026	N	Y	0.0068	+-	protein_coding	ornithine decarboxylase antizyme 1 [Source:MGI Symbol;Acc:MGI:109433]	13
Atp6v0c	NA	NA	NA	NA	6.4	6.2	-0.12	-0.049	0.0049	NA	Y	0.012	NA	protein_coding	ATPase, H+ transporting, lysosomal V0 subunit C [Source:MGI Symbol;Acc:MGI:88116]	13
Atp6v1g1	0.698	0.61	-0.39	0.515	3.6	3.4	-0.19	-0.17	0.0058	N	Y	0.014	--	protein_coding	ATPase, H+ transporting, lysosomal V1 subunit G1 [Source:MGI Symbol;Acc:MGI:1913540]	13
Morf4l1	0.993	0.97	-1.5	0.515	4.5	4.3	-0.2	-0.15	0.0065	N	Y	0.016	--	protein_coding	mortality factor 4 like 1 [Source:MGI Symbol;Acc:MGI:1096551]	13
Ywhae	1	0.99	-18.02	0.515	4.6	4.5	-0.15	-0.087	0.0073	N	Y	0.018	--	protein_coding	tyrosine 3-monooxygenase/tryptophan 5-monooxygenase activation protein, epsilon polypeptide [Source:MGI Symbol;Acc:MGI:894689]	13
Aldoa	NA	NA	NA	NA	6.2	6	-0.15	-0.077	0.0092	NA	Y	0.021	NA	protein_coding	aldolase A, fructose-bisphosphate [Source:MGI Symbol;Acc:MGI:87994]	13
Ramp3	0.144	0.13	-0.15	0.869	3.6	3.1	-0.44	-0.096	0.0098	N	Y	0.023	--	protein_coding	receptor (calcitonin) activity modifying protein 3 [Source:MGI Symbol;Acc:MGI:1860292]	13
Eif4a2	1	0.98	-18.73	0.515	4.7	4.5	-0.18	-0.141	0.0099	N	Y	0.024	--	protein_coding	eukaryotic translation initiation factor 4A2 [Source:MGI Symbol;Acc:MGI:106906]	13
Mtap1b	0.986	1	17.34	0.515	4.9	4.7	-0.19	-0.1	0.011	N	Y	0.025	+-	NA	NA	13
Rnasek	0.885	0.91	0.22	0.827	3.9	4.1	0.19	0.271	0.011	N	Y	0.025	++	protein_coding	ribonuclease, RNase K [Source:MGI Symbol;Acc:MGI:106369]	13
Cox5b	0.964	0.98	0.55	0.729	4.2	4.3	0.16	0.254	0.013	N	Y	0.031	++	protein_coding	cytochrome c oxidase subunit Vb [Source:MGI Symbol;Acc:MGI:88475]	13
Cd81	0.755	0.55	-0.94	0.127	3.8	3.6	-0.21	-0.29	0.016	N	Y	0.039	--	protein_coding	CD81 antigen [Source:MGI Symbol;Acc:MGI:1096398]	13
Tecr	0.986	0.94	-1.53	0.515	4.4	4.3	-0.16	-0.138	0.02	N	Y	0.047	--	protein_coding	trans-2,3-enoyl-CoA reductase [Source:MGI Symbol;Acc:MGI:1915408]	13
Atp6v0b	0.957	0.89	-0.96	0.515	4.2	4.1	-0.15	-0.13	0.02	N	Y	0.047	--	protein_coding	ATPase, H+ transporting, lysosomal V0 subunit B [Source:MGI Symbol;Acc:MGI:1890510]	13
Mrfap1	0.065	0.14	0.83	0.515	2.9	3.3	0.47	0.268	0.027	N	Y	0.061	++	protein_coding	Morf4 family associated protein 1 [Source:MGI Symbol;Acc:MGI:1914818]	13
Tagln3	0.978	0.96	-0.69	0.588	4.6	4.4	-0.19	-0.139	0.03	N	Y	0.069	--	protein_coding	transgelin 3 [Source:MGI Symbol;Acc:MGI:1926784]	13
Mllt11	0.978	0.95	-0.92	0.549	4.5	4.3	-0.17	-0.124	0.034	N	Y	0.072	--	protein_coding	myeloid/lymphoid or mixed-lineage leukemia; translocated to, 11 [Source:MGI Symbol;Acc:MGI:1929671]	13
Pde1a	0.669	0.59	-0.34	0.56	3.8	3.6	-0.2	-0.221	0.036	N	Y	0.077	--	protein_coding	phosphodiesterase 1A, calmodulin-dependent [Source:MGI Symbol;Acc:MGI:1201792]	13
Gpx4	0.957	0.99	1.44	0.515	4.3	4.2	-0.15	-0.04	0.039	N	Y	0.084	+-	protein_coding	glutathione peroxidase 4 [Source:MGI Symbol;Acc:MGI:104767]	13
Snap47	0.777	0.65	-0.62	0.496	3.7	3.6	-0.17	-0.151	0.04	N	Y	0.084	--	protein_coding	synaptosomal-associated protein, 47 [Source:MGI Symbol;Acc:MGI:1915076]	13
Sdhb	0.727	0.69	-0.16	0.804	3.7	3.6	-0.14	-0.071	0.041	N	Y	0.087	--	protein_coding	succinate dehydrogenase complex, subunit B, iron sulfur (Ip) [Source:MGI Symbol;Acc:MGI:1914930]	13
Tuba1a	1	0.99	-18.02	0.515	5.3	5.1	-0.2	-0.144	0.042	N	Y	0.091	--	protein_coding	tubulin, alpha 1A [Source:MGI Symbol;Acc:MGI:98869]	13
Ctxn1	0.547	0.74	0.84	0.167	3.8	4	0.22	0.537	0.042	N	Y	0.092	++	protein_coding	cortexin 1 [Source:MGI Symbol;Acc:MGI:88566]	13
Psap	0.971	0.95	-0.63	0.588	4.3	4.1	-0.17	-0.114	0.042	N	Y	0.092	--	protein_coding	prosaposin [Source:MGI Symbol;Acc:MGI:97783]	13
Atp6v1c1	0.554	0.46	-0.36	0.515	3.5	3.3	-0.19	-0.161	0.044	N	Y	0.092	--	protein_coding	ATPase, H+ transporting, lysosomal V1 subunit C1 [Source:MGI Symbol;Acc:MGI:1913585]	13
Snhg11	0.993	1	17.64	0.571	5	5.2	0.2	0.29	0.047	N	Y	0.096	++	protein_coding	small nucleolar RNA host gene 11 [Source:MGI Symbol;Acc:MGI:2441845]	13
Psmb6	0.676	0.55	-0.55	0.515	3.5	3.4	-0.15	-0.132	0.049	N	Y	0.1	--	protein_coding	proteasome (prosome, macropain) subunit, beta type 6 [Source:MGI Symbol;Acc:MGI:104880]	13

## Sheet: Withdraw 15d
Gene.name	p1	p2	Ph1.coef	Ph1.fdr	m1	m2	Ph2.coef	marLogFC	Ph2.fdr	Phase1	Phase2	Comb.fdr	Category	bioType	Description	Cluster
Nrgn	0.9602	1	18.38	0.012	4.5	5.5	0.96	0.965	2.1e-73	Y	Y	5.6e-73	++	protein_coding	neurogranin [Source:MGI Symbol;Acc:MGI:1927184]	1
Rtn1	NA	NA	NA	NA	5.9	6.5	0.6	0.56	2.9e-70	NA	Y	7.9e-70	NA	protein_coding	reticulon 1 [Source:MGI Symbol;Acc:MGI:1933947]	1
Cck	0.5227	1	20.48	2.1e-38	4.6	5.8	1.2	2.084	2.2e-59	Y	Y	6e-59	++	protein_coding	cholecystokinin [Source:MGI Symbol;Acc:MGI:88297]	1
Rab3a	0.983	1	18.51	0.21	4.7	5.3	0.64	0.624	1.6e-52	N	Y	4.3e-52	++	protein_coding	RAB3A, member RAS oncogene family [Source:MGI Symbol;Acc:MGI:97843]	1
Cox5a	0.0455	0.6535	3.68	1.7e-39	3.1	3.6	0.48	1.662	0.0012	Y	Y	6.9e-40	++	protein_coding	cytochrome c oxidase subunit Va [Source:MGI Symbol;Acc:MGI:88474]	1
Fth1	NA	NA	NA	NA	5.3	5.9	0.57	0.533	2e-36	NA	Y	4.5e-36	NA	protein_coding	ferritin heavy polypeptide 1 [Source:MGI Symbol;Acc:MGI:95588]	1
Itm2b	0.8523	1	18.81	3.2e-10	4.3	5	0.7	0.829	2e-34	Y	Y	4.8e-34	++	protein_coding	integral membrane protein 2B [Source:MGI Symbol;Acc:MGI:1309517]	1
Clta	0.0682	0.5906	2.98	3.1e-29	3	3.5	0.52	1.524	6.5e-07	Y	Y	2.4e-29	++	protein_coding	clathrin, light polypeptide (Lca) [Source:MGI Symbol;Acc:MGI:894297]	1
Slc25a3	0.358	0.874	2.52	4.9e-27	3.6	4.1	0.48	1.009	1.2e-16	Y	Y	4.4e-27	++	protein_coding	solute carrier family 25 (mitochondrial carrier, phosphate carrier), member 3 [Source:MGI Symbol;Acc:MGI:1353498]	1
Mrfap1	0.1477	0.6417	2.34	1.8e-23	3.3	3.6	0.32	0.889	0.00026	Y	Y	1.8e-23	++	protein_coding	Morf4 family associated protein 1 [Source:MGI Symbol;Acc:MGI:1914818]	1
Pacsin1	0.1136	0.5	2.05	7.6e-16	3.1	3.5	0.4	0.668	4.3e-05	Y	Y	8.9e-16	++	protein_coding	protein kinase C and casein kinase substrate in neurons 1 [Source:MGI Symbol;Acc:MGI:1345181]	1
Rab14	0.1932	0.5906	1.8	7.3e-15	3.2	3.6	0.39	0.983	8.6e-08	Y	Y	9.5e-15	++	protein_coding	RAB14, member RAS oncogene family [Source:MGI Symbol;Acc:MGI:1915615]	1
Fkbp1a	0.4205	0.8031	1.73	3.8e-14	3.5	3.8	0.37	0.588	5.3e-10	Y	Y	5.2e-14	++	protein_coding	FK506 binding protein 1a [Source:MGI Symbol;Acc:MGI:95541]	1
Bsg	0.3182	0.7087	1.65	8.8e-14	3.5	3.7	0.27	0.564	8.6e-08	Y	Y	1.2e-13	++	protein_coding	basigin [Source:MGI Symbol;Acc:MGI:88208]	1
Tpt1	0.8523	0.9724	1.81	0.00023	3.9	4.2	0.29	0.351	1e-12	Y	Y	1.3e-12	++	protein_coding	tumor protein, translationally-controlled 1 [Source:MGI Symbol;Acc:MGI:104890]	1
Eif5a	0.2955	0.6535	1.5	1.9e-11	3.3	3.6	0.28	0.57	3.6e-07	Y	Y	2.5e-11	++	protein_coding	eukaryotic translation initiation factor 5A [Source:MGI Symbol;Acc:MGI:106248]	1
Nap1l5	0.6023	0.8543	1.35	3.1e-07	3.7	4	0.26	0.45	2.7e-06	Y	Y	4.7e-07	++	protein_coding	nucleosome assembly protein 1-like 5 [Source:MGI Symbol;Acc:MGI:1923555]	1
Srp9	0.1307	0.2953	1.03	0.0019	3	3.4	0.36	0.36	1.7e-05	Y	Y	2.7e-05	++	protein_coding	signal recognition particle 9 [Source:MGI Symbol;Acc:MGI:1350930]	1
Chchd2	0.9773	1	17.8	0.11	4.5	4.6	0.16	0.148	3e-05	N	Y	5.1e-05	++	protein_coding	coiled-coil-helix-coiled-coil-helix domain containing 2 [Source:MGI Symbol;Acc:MGI:1261428]	1
Edf1	0.5398	0.7717	1.06	3.6e-05	3.5	3.7	0.13	0.278	0.022	Y	Y	5.4e-05	++	protein_coding	endothelial differentiation-related factor 1 [Source:MGI Symbol;Acc:MGI:1891227]	1
Nrsn1	0.7102	0.7874	0.41	0.37	3.7	3.9	0.22	0.216	3.3e-05	N	Y	5.4e-05	++	protein_coding	neurensin 1 [Source:MGI Symbol;Acc:MGI:894662]	1
Psap	0.983	0.9173	-1.65	0.041	4.3	4.1	-0.17	-0.261	6.1e-05	Y	Y	0.0001	--	protein_coding	prosaposin [Source:MGI Symbol;Acc:MGI:97783]	1
Atp5d	0.6761	0.8465	0.97	0.0018	3.7	3.8	0.18	0.278	0.00026	Y	Y	0.00044	++	protein_coding	ATP synthase, H+ transporting, mitochondrial F1 complex, delta subunit [Source:MGI Symbol;Acc:MGI:1913293]	1
Tuba1b	0.8864	0.752	-0.94	0.012	3.9	3.8	-0.16	-0.315	0.00045	Y	Y	0.00073	--	protein_coding	tubulin, alpha 1B [Source:MGI Symbol;Acc:MGI:107804]	1
Brp44	0.1818	0.3622	0.94	0.0018	3.2	3.4	0.25	0.5	0.0046	Y	Y	0.0028	++	NA	NA	1
Atp6v0b	0.9489	0.9724	0.64	0.5	4.4	4.2	-0.13	-0.13	0.0047	N	Y	0.0065	+-	protein_coding	ATPase, H+ transporting, lysosomal V0 subunit B [Source:MGI Symbol;Acc:MGI:1890510]	1
Rtn3	0.5057	0.6457	0.58	0.069	3.5	3.6	0.15	0.249	0.008	N	Y	0.01	++	protein_coding	reticulon 3 [Source:MGI Symbol;Acc:MGI:1339970]	1
Tuba1a	0.9886	1	18.1	0.34	5.7	5.5	-0.16	-0.173	0.012	N	Y	0.016	+-	protein_coding	tubulin, alpha 1A [Source:MGI Symbol;Acc:MGI:98869]	1
Mkl2	0.0284	0.0039	-2	0.28	2.7	4.3	1.56	-0.011	0.024	N	Y	0.031	-+	protein_coding	MKL/myocardin-like 2 [Source:MGI Symbol;Acc:MGI:3050795]	1
Nsf	0.6875	0.5433	-0.61	0.052	3.6	3.5	-0.12	-0.233	0.033	N	Y	0.043	--	protein_coding	N-ethylmaleimide sensitive fusion protein [Source:MGI Symbol;Acc:MGI:104560]	1
Syt1	0.9943	0.9882	-0.74	0.69	4.9	4.8	-0.11	-0.155	0.043	N	Y	0.051	--	protein_coding	synaptotagmin I [Source:MGI Symbol;Acc:MGI:99667]	1
Tmsb10	0.9091	0.8661	-0.44	0.45	4.3	4.2	-0.15	-0.217	0.048	N	Y	0.059	--	protein_coding	thymosin, beta 10 [Source:MGI Symbol;Acc:MGI:109146]	1
Ctxn1	0.4716	0.5787	0.43	0.26	3.5	3.7	0.17	0.224	0.048	N	Y	0.059	++	protein_coding	cortexin 1 [Source:MGI Symbol;Acc:MGI:88566]	1
Cck	0.6256	1	20.05	1.6e-30	4.7	6.1	1.43	2	0	Y	Y	0	++	protein_coding	cholecystokinin [Source:MGI Symbol;Acc:MGI:88297]	2
Nrgn	0.8513	0.9924	3.12	3.5e-08	4.4	5.2	0.81	0.949	2.3e-130	Y	Y	6.1e-130	++	protein_coding	neurogranin [Source:MGI Symbol;Acc:MGI:1927184]	2
Rtn1	NA	NA	NA	NA	5.8	6.4	0.59	0.539	1.8e-76	NA	Y	4.6e-76	NA	protein_coding	reticulon 1 [Source:MGI Symbol;Acc:MGI:1933947]	2
Rab3a	0.9641	1	18.28	0.012	4.6	5.2	0.59	0.57	2.2e-73	Y	Y	5.8e-73	++	protein_coding	RAB3A, member RAS oncogene family [Source:MGI Symbol;Acc:MGI:97843]	2
Itm2b	0.7179	0.9733	2.66	6.1e-14	4.1	4.7	0.61	0.827	3.3e-65	Y	Y	8.8e-65	++	protein_coding	integral membrane protein 2B [Source:MGI Symbol;Acc:MGI:1309517]	2
Fth1	0.9949	1	18.3	0.38	5.8	6.2	0.46	0.42	1.9e-46	N	Y	5.1e-46	++	protein_coding	ferritin heavy polypeptide 1 [Source:MGI Symbol;Acc:MGI:95588]	2
Fkbp1a	0.7231	0.9542	2.08	1.9e-10	3.8	4.2	0.45	0.604	2e-35	Y	Y	5.1e-35	++	protein_coding	FK506 binding protein 1a [Source:MGI Symbol;Acc:MGI:95541]	2
Mrfap1	0.1949	0.771	2.63	4.3e-33	3.4	3.7	0.36	0.859	5.8e-08	Y	Y	1.1e-33	++	protein_coding	Morf4 family associated protein 1 [Source:MGI Symbol;Acc:MGI:1914818]	2
Clta	0.0564	0.5763	3.12	3.5e-32	3.1	3.6	0.47	1.392	0.00029	Y	Y	1.6e-32	++	protein_coding	clathrin, light polypeptide (Lca) [Source:MGI Symbol;Acc:MGI:894297]	2
Slc25a3	0.3949	0.9008	2.63	1.7e-29	3.6	4	0.37	1.008	5e-15	Y	Y	1.6e-29	++	protein_coding	solute carrier family 25 (mitochondrial carrier, phosphate carrier), member 3 [Source:MGI Symbol;Acc:MGI:1353498]	2
Mlf2	0.1333	0.5344	2.01	1.3e-17	3.2	3.6	0.34	0.87	9.7e-05	Y	Y	1.4e-17	++	protein_coding	myeloid leukemia factor 2 [Source:MGI Symbol;Acc:MGI:1353554]	2
Tpt1	0.8051	0.9656	1.92	9.8e-07	3.8	4.1	0.31	0.365	1.9e-17	Y	Y	3.1e-17	++	protein_coding	tumor protein, translationally-controlled 1 [Source:MGI Symbol;Acc:MGI:104890]	2
Rab14	0.1436	0.5305	1.91	3e-16	3.2	3.6	0.36	0.915	1.5e-05	Y	Y	3e-16	++	protein_coding	RAB14, member RAS oncogene family [Source:MGI Symbol;Acc:MGI:1915615]	2
Atxn7l3b	0.0256	0.2863	2.72	2.1e-13	2.8	3.4	0.61	1.13	0.0025	Y	Y	2.7e-13	++	protein_coding	ataxin 7-like 3B [Source:MGI Symbol;Acc:MGI:1914971]	2
Gabbr1	0.1282	0.4351	1.66	3.3e-11	3.2	3.5	0.28	0.718	0.0043	Y	Y	4.5e-11	++	protein_coding	gamma-aminobutyric acid (GABA) B receptor, 1 [Source:MGI Symbol;Acc:MGI:1860139]	2
Pacsin1	0.2821	0.6031	1.35	5.9e-10	3.3	3.7	0.38	0.586	5.3e-11	Y	Y	7.3e-11	++	protein_coding	protein kinase C and casein kinase substrate in neurons 1 [Source:MGI Symbol;Acc:MGI:1345181]	2
Malat1	NA	NA	NA	NA	8.9	8.7	-0.22	-0.269	5.8e-10	NA	Y	8.4e-10	NA	lincRNA	metastasis associated lung adenocarcinoma transcript 1 (non-coding RNA) [Source:MGI Symbol;Acc:MGI:1919539]	2
Ly6h	0.2359	0.5191	1.25	4.5e-08	3.4	3.6	0.18	0.582	0.036	Y	Y	7e-08	++	protein_coding	lymphocyte antigen 6 complex, locus H [Source:MGI Symbol;Acc:MGI:1346030]	2
Arpc2	0.1744	0.4351	1.29	1.2e-07	3.2	3.4	0.21	0.458	0.024	Y	Y	2e-07	++	protein_coding	actin related protein 2/3 complex, subunit 2 [Source:MGI Symbol;Acc:MGI:1923959]	2
Chchd2	NA	NA	NA	NA	4.6	4.8	0.19	0.136	1.7e-07	NA	Y	2.3e-07	NA	protein_coding	coiled-coil-helix-coiled-coil-helix domain containing 2 [Source:MGI Symbol;Acc:MGI:1261428]	2
Hspa8	NA	NA	NA	NA	5.7	5.5	-0.19	-0.24	2.1e-07	NA	Y	2.8e-07	NA	protein_coding	heat shock protein 8 [Source:MGI Symbol;Acc:MGI:105384]	2
Bsg	0.4308	0.687	1.06	2.4e-06	3.5	3.7	0.21	0.398	0.00011	Y	Y	3.9e-06	++	protein_coding	basigin [Source:MGI Symbol;Acc:MGI:88208]	2
Eif5a	0.2718	0.5115	1.03	1.1e-05	3.4	3.6	0.17	0.492	0.028	Y	Y	1.8e-05	++	protein_coding	eukaryotic translation initiation factor 5A [Source:MGI Symbol;Acc:MGI:106248]	2
Snhg11	0.9897	0.9885	-0.11	0.93	5.4	5.3	-0.16	-0.214	1.5e-05	N	Y	2e-05	--	protein_coding	small nucleolar RNA host gene 11 [Source:MGI Symbol;Acc:MGI:2441845]	2
Vsnl1	0.9949	0.9885	-0.81	0.6	5.1	4.9	-0.16	-0.224	1.5e-05	N	Y	2.1e-05	--	protein_coding	visinin-like 1 [Source:MGI Symbol;Acc:MGI:1349453]	2
Brp44	0.1897	0.4122	1.1	1.5e-05	3.3	3.5	0.21	0.485	0.023	Y	Y	2.3e-05	++	NA	NA	2
Edf1	0.5538	0.7786	1.04	1.8e-05	3.5	3.7	0.16	0.268	0.0025	Y	Y	2.9e-05	++	protein_coding	endothelial differentiation-related factor 1 [Source:MGI Symbol;Acc:MGI:1891227]	2
Atp5d	0.6769	0.7939	0.61	0.057	3.6	3.8	0.18	0.22	9.9e-05	N	Y	0.00014	++	protein_coding	ATP synthase, H+ transporting, mitochondrial F1 complex, delta subunit [Source:MGI Symbol;Acc:MGI:1913293]	2
Ctxn1	0.6	0.7328	0.6	0.039	3.7	3.9	0.18	0.221	0.00011	Y	Y	0.00017	++	protein_coding	cortexin 1 [Source:MGI Symbol;Acc:MGI:88566]	2
Nrsn1	0.5128	0.6794	0.7	0.0078	3.7	3.9	0.2	0.345	0.00013	Y	Y	0.0002	++	protein_coding	neurensin 1 [Source:MGI Symbol;Acc:MGI:894662]	2
Psap	0.9538	0.9008	-0.82	0.17	4.3	4.1	-0.15	-0.26	0.0002	N	Y	0.00031	--	protein_coding	prosaposin [Source:MGI Symbol;Acc:MGI:97783]	2
Tuba1a	1	0.9962	-17	0.45	5.4	5.2	-0.14	-0.203	0.00029	N	Y	0.00044	--	protein_coding	tubulin, alpha 1A [Source:MGI Symbol;Acc:MGI:98869]	2
Rbm39	0.2308	0.4275	0.91	0.00042	3.3	3.5	0.18	0.481	0.036	Y	Y	0.0006	++	protein_coding	RNA binding motif protein 39 [Source:MGI Symbol;Acc:MGI:2157953]	2
Eif4a2	0.9744	0.9771	0.12	0.89	4.4	4.3	-0.14	-0.182	0.00063	N	Y	0.00088	+-	protein_coding	eukaryotic translation initiation factor 4A2 [Source:MGI Symbol;Acc:MGI:106906]	2
Tuba1b	0.8359	0.6756	-0.89	0.0027	3.9	3.7	-0.15	-0.303	0.00077	Y	Y	0.0011	--	protein_coding	tubulin, alpha 1B [Source:MGI Symbol;Acc:MGI:107804]	2
Stub1	0.0256	0.1298	1.73	0.00099	2.8	3.3	0.5	0.945	0.036	Y	Y	0.0014	++	protein_coding	STIP1 homology and U-Box containing protein 1 [Source:MGI Symbol;Acc:MGI:1891731]	2
Atp5a1	0.8308	0.813	-0.12	0.76	4.1	3.9	-0.14	-0.184	0.0012	N	Y	0.0017	--	protein_coding	ATP synthase, H+ transporting, mitochondrial F1 complex, alpha subunit 1 [Source:MGI Symbol;Acc:MGI:88115]	2
Atp5o	0.8615	0.8015	-0.43	0.31	3.9	3.7	-0.14	-0.216	0.0012	N	Y	0.0018	--	protein_coding	ATP synthase, H+ transporting, mitochondrial F1 complex, O subunit [Source:MGI Symbol;Acc:MGI:106341]	2
Ppia	0.9949	0.9962	0.3	0.88	4.6	4.8	0.12	0.072	0.0042	N	Y	0.0058	++	protein_coding	peptidylprolyl isomerase A [Source:MGI Symbol;Acc:MGI:97749]	2
Mdh1	1	0.9962	-17	0.45	5.2	5.1	-0.12	-0.179	0.0043	N	Y	0.0061	--	protein_coding	malate dehydrogenase 1, NAD (soluble) [Source:MGI Symbol;Acc:MGI:97051]	2
Prkacb	0.0051	0.0076	0.4	0.85	1.9	3.5	1.54	-0.072	0.0051	N	Y	0.0072	++	protein_coding	protein kinase, cAMP dependent, catalytic, beta [Source:MGI Symbol;Acc:MGI:97594]	2
Tspan13	0.2462	0.4122	0.76	0.0055	3.3	3.5	0.19	0.315	0.023	Y	Y	0.0081	++	protein_coding	tetraspanin 13 [Source:MGI Symbol;Acc:MGI:1913359]	2
Gnb1	0.2821	0.2939	0.06	0.88	3.8	4	0.22	0.196	0.0066	N	Y	0.0089	++	protein_coding	guanine nucleotide binding protein (G protein), beta 1 [Source:MGI Symbol;Acc:MGI:95781]	2
Tecr	0.9692	0.9542	-0.41	0.57	4.4	4.3	-0.12	-0.194	0.0088	N	Y	0.011	--	protein_coding	trans-2,3-enoyl-CoA reductase [Source:MGI Symbol;Acc:MGI:1915408]	2
Ngfrap1	0.8821	0.9198	0.43	0.38	3.9	4	0.12	0.086	0.0094	N	Y	0.012	++	NA	NA	2
Ckb	0.9949	0.9962	0.3	0.88	5.1	5	-0.11	-0.157	0.019	N	Y	0.022	+-	protein_coding	creatine kinase, brain [Source:MGI Symbol;Acc:MGI:88407]	2
Tubb4b	0.8051	0.8092	0.03	0.94	3.9	3.8	-0.12	-0.139	0.019	N	Y	0.022	+-	protein_coding	tubulin, beta 4B class IVB [Source:MGI Symbol;Acc:MGI:1915472]	2
Tubb5	0.9282	0.9198	-0.12	0.85	4.3	4.2	-0.11	-0.164	0.021	N	Y	0.024	--	protein_coding	tubulin, beta 5 class I [Source:MGI Symbol;Acc:MGI:107812]	2
Pkm2	0.9897	0.9771	-0.82	0.45	4.7	4.6	-0.11	-0.169	0.023	N	Y	0.026	--	NA	NA	2
Meg3	NA	NA	NA	NA	7	6.9	-0.1	-0.157	0.023	NA	Y	0.026	NA	lincRNA	maternally expressed 3 [Source:MGI Symbol;Acc:MGI:1202886]	2
Ubc	0.7179	0.5992	-0.53	0.079	3.8	3.7	-0.13	-0.334	0.023	N	Y	0.027	--	protein_coding	ubiquitin C [Source:MGI Symbol;Acc:MGI:98889]	2
Prdx5	0.9077	0.9656	1.05	0.086	4	4.1	0.1	0.105	0.036	N	Y	0.039	++	protein_coding	peroxiredoxin 5 [Source:MGI Symbol;Acc:MGI:1859821]	2
Gpm6a	0.9744	0.9389	-0.9	0.26	4.2	4.1	-0.1	-0.183	0.036	N	Y	0.039	--	protein_coding	glycoprotein m6a [Source:MGI Symbol;Acc:MGI:107671]	2
Tsc22d1	0.8923	0.8931	0.01	0.99	3.9	4	0.1	0.027	0.037	N	Y	0.042	++	protein_coding	TSC22 domain family, member 1 [Source:MGI Symbol;Acc:MGI:109127]	2
Ldhb	0.9744	0.9771	0.12	0.89	4.5	4.4	-0.1	-0.144	0.037	N	Y	0.042	+-	protein_coding	lactate dehydrogenase B [Source:MGI Symbol;Acc:MGI:96763]	2
Cck	0.4953	1	19.58	2.6e-17	4.3	5.5	1.22	2.029	1.3e-30	Y	Y	3.5e-30	++	protein_coding	cholecystokinin [Source:MGI Symbol;Acc:MGI:88297]	3
Fkbp1a	0.8318	0.989	2.93	0.0016	4	4.7	0.66	0.823	1.1e-22	Y	Y	3e-22	++	protein_coding	FK506 binding protein 1a [Source:MGI Symbol;Acc:MGI:95541]	3
Fth1	NA	NA	NA	NA	5.8	6.4	0.57	0.579	4.8e-22	NA	Y	1.3e-21	NA	protein_coding	ferritin heavy polypeptide 1 [Source:MGI Symbol;Acc:MGI:95588]	3
Rtn1	NA	NA	NA	NA	5.4	6	0.63	0.635	1.4e-18	NA	Y	3.8e-18	NA	protein_coding	reticulon 1 [Source:MGI Symbol;Acc:MGI:1933947]	3
Cox5a	0.0467	0.617	3.49	2.6e-17	3	3.6	0.59	1.935	0.035	Y	Y	2.1e-17	++	protein_coding	cytochrome c oxidase subunit Va [Source:MGI Symbol;Acc:MGI:88474]	3
Rab3a	0.8879	1	18.5	0.0038	4.3	4.8	0.52	0.638	7.4e-16	Y	Y	1.7e-15	++	protein_coding	RAB3A, member RAS oncogene family [Source:MGI Symbol;Acc:MGI:97843]	3
Itm2b	0.3925	0.904	2.68	1.6e-12	3.6	4	0.43	1.071	8.4e-06	Y	Y	1.4e-12	++	protein_coding	integral membrane protein 2B [Source:MGI Symbol;Acc:MGI:1309517]	3
Mrfap1	0.1589	0.67	2.38	1.2e-11	3.2	3.7	0.5	0.929	1.4e-05	Y	Y	1.2e-11	++	protein_coding	Morf4 family associated protein 1 [Source:MGI Symbol;Acc:MGI:1914818]	3
Mlf2	0.1495	0.649	2.35	2.5e-11	3.1	3.6	0.5	0.848	7.8e-05	Y	Y	2.9e-11	++	protein_coding	myeloid leukemia factor 2 [Source:MGI Symbol;Acc:MGI:1353554]	3
Ly6h	0.2243	0.713	2.15	3e-10	3.4	3.8	0.43	0.877	0.0013	Y	Y	3.7e-10	++	protein_coding	lymphocyte antigen 6 complex, locus H [Source:MGI Symbol;Acc:MGI:1346030]	3
Slc25a3	0.2523	0.713	2	5.6e-09	3.5	3.9	0.45	1.095	2.6e-05	Y	Y	7.2e-09	++	protein_coding	solute carrier family 25 (mitochondrial carrier, phosphate carrier), member 3 [Source:MGI Symbol;Acc:MGI:1353498]	3
Bsg	0.4112	0.819	1.87	2.3e-07	3.4	3.6	0.25	0.49	0.0081	Y	Y	3.3e-07	++	protein_coding	basigin [Source:MGI Symbol;Acc:MGI:88208]	3
Tpt1	0.8318	0.968	1.81	0.032	3.9	4.3	0.34	0.463	3.4e-07	Y	Y	3.7e-07	++	protein_coding	tumor protein, translationally-controlled 1 [Source:MGI Symbol;Acc:MGI:104890]	3
Nrgn	0.757	0.787	0.17	0.81	4.1	4.7	0.62	0.587	4e-06	N	Y	4.3e-06	++	protein_coding	neurogranin [Source:MGI Symbol;Acc:MGI:1927184]	3
Calb1	0.0748	0.34	1.85	0.00013	2.8	3.4	0.55	0.743	0.0081	Y	Y	0.00019	++	protein_coding	calbindin 1 [Source:MGI Symbol;Acc:MGI:88248]	3
Atp5d	0.5981	0.862	1.43	0.0014	3.7	3.9	0.19	0.407	0.038	Y	Y	0.0021	++	protein_coding	ATP synthase, H+ transporting, mitochondrial F1 complex, delta subunit [Source:MGI Symbol;Acc:MGI:1913293]	3
Chchd2	0.9813	1	17.61	0.51	4.7	4.9	0.21	0.234	0.0039	N	Y	0.0048	++	protein_coding	coiled-coil-helix-coiled-coil-helix domain containing 2 [Source:MGI Symbol;Acc:MGI:1261428]	3
Uqcrh	0.8598	0.84	-0.15	0.87	3.9	3.7	-0.19	-0.164	0.014	N	Y	0.018	--	protein_coding	ubiquinol-cytochrome c reductase hinge protein [Source:MGI Symbol;Acc:MGI:1913826]	3
Srp9	0.2991	0.447	0.64	0.45	3.2	3.5	0.3	0.33	0.019	N	Y	0.024	++	protein_coding	signal recognition particle 9 [Source:MGI Symbol;Acc:MGI:1350930]	3
Psap	0.9533	0.915	-0.64	0.52	4.2	4	-0.19	-0.22	0.032	N	Y	0.039	--	protein_coding	prosaposin [Source:MGI Symbol;Acc:MGI:97783]	3
Fkbp3	0.7103	0.798	0.48	0.51	3.8	3.6	-0.17	-0.047	0.035	N	Y	0.045	+-	protein_coding	FK506 binding protein 3 [Source:MGI Symbol;Acc:MGI:1353460]	3
Edf1	0.6168	0.819	1.03	0.046	3.5	3.6	0.17	0.318	0.043	Y	Y	0.056	++	protein_coding	endothelial differentiation-related factor 1 [Source:MGI Symbol;Acc:MGI:1891227]	3
Cck	0.5441	1	19.39	3.8e-17	4.2	5.6	1.32	1.987	3.3e-114	Y	Y	9.4e-114	++	protein_coding	cholecystokinin [Source:MGI Symbol;Acc:MGI:88297]	4
Rab3a	0.9632	1	17.3	0.22	4.1	4.8	0.66	0.613	4.5e-38	N	Y	1.3e-37	++	protein_coding	RAB3A, member RAS oncogene family [Source:MGI Symbol;Acc:MGI:97843]	4
Fth1	NA	NA	NA	NA	5.8	6.4	0.62	0.54	3.4e-34	NA	Y	9.6e-34	NA	protein_coding	ferritin heavy polypeptide 1 [Source:MGI Symbol;Acc:MGI:95588]	4
Fkbp1a	0.8824	0.99	2.57	0.021	4	4.6	0.64	0.66	3.4e-34	Y	Y	9.6e-34	++	protein_coding	FK506 binding protein 1a [Source:MGI Symbol;Acc:MGI:95541]	4
Rtn1	NA	NA	NA	NA	5.4	6	0.59	0.507	9.5e-31	NA	Y	2.7e-30	NA	protein_coding	reticulon 1 [Source:MGI Symbol;Acc:MGI:1933947]	4
Nrgn	0.5515	0.77	0.99	0.024	3.9	4.5	0.65	0.772	9.3e-25	Y	Y	2.7e-24	++	protein_coding	neurogranin [Source:MGI Symbol;Acc:MGI:1927184]	4
Mrfap1	0.1544	0.75	2.79	8e-18	3.2	3.7	0.44	0.958	0.00014	Y	Y	2.3e-18	++	protein_coding	Morf4 family associated protein 1 [Source:MGI Symbol;Acc:MGI:1914818]	4
Itm2b	0.4191	0.82	1.83	4.9e-08	3.5	4.1	0.56	0.797	6.2e-16	Y	Y	1.6e-15	++	protein_coding	integral membrane protein 2B [Source:MGI Symbol;Acc:MGI:1309517]	4
Cox5a	0.0294	0.47	3.4	6.5e-15	2.8	3.6	0.78	1.632	0.0031	Y	Y	4.4e-15	++	protein_coding	cytochrome c oxidase subunit Va [Source:MGI Symbol;Acc:MGI:88474]	4
Ly6h	0.3824	0.9	2.67	1.5e-14	3.5	3.9	0.34	0.761	1e-05	Y	Y	1.2e-14	++	protein_coding	lymphocyte antigen 6 complex, locus H [Source:MGI Symbol;Acc:MGI:1346030]	4
Slc25a3	0.1765	0.66	2.19	8.2e-12	3.5	3.9	0.38	0.964	0.0013	Y	Y	7.6e-12	++	protein_coding	solute carrier family 25 (mitochondrial carrier, phosphate carrier), member 3 [Source:MGI Symbol;Acc:MGI:1353498]	4
Mlf2	0.1397	0.56	2.04	1.8e-09	3.2	3.6	0.37	0.81	0.0071	Y	Y	1.8e-09	++	protein_coding	myeloid leukemia factor 2 [Source:MGI Symbol;Acc:MGI:1353554]	4
Ctxn1	0.8088	0.79	-0.13	0.85	3.9	4.2	0.36	0.233	8.1e-09	N	Y	1.4e-08	-+	protein_coding	cortexin 1 [Source:MGI Symbol;Acc:MGI:88566]	4
Malat1	NA	NA	NA	NA	8.9	8.6	-0.27	-0.356	2.4e-06	NA	Y	3.8e-06	NA	lincRNA	metastasis associated lung adenocarcinoma transcript 1 (non-coding RNA) [Source:MGI Symbol;Acc:MGI:1919539]	4
Tpt1	0.6765	0.79	0.57	0.35	3.7	3.9	0.27	0.232	0.00025	N	Y	0.0004	++	protein_coding	tumor protein, translationally-controlled 1 [Source:MGI Symbol;Acc:MGI:104890]	4
Eif5a	0.2941	0.59	1.22	0.00063	3.3	3.5	0.26	0.501	0.024	Y	Y	0.00083	++	protein_coding	eukaryotic translation initiation factor 5A [Source:MGI Symbol;Acc:MGI:106248]	4
Chchd2	NA	NA	NA	NA	4.7	4.9	0.21	0.125	0.0019	NA	Y	0.0027	NA	protein_coding	coiled-coil-helix-coiled-coil-helix domain containing 2 [Source:MGI Symbol;Acc:MGI:1261428]	4
Hspa8	0.9926	0.98	-1.02	0.57	4.9	4.7	-0.21	-0.301	0.002	N	Y	0.0029	--	protein_coding	heat shock protein 8 [Source:MGI Symbol;Acc:MGI:105384]	4
Chst1	0.1618	0.4	1.26	0.0022	3.2	3.6	0.39	0.589	0.0041	Y	Y	0.003	++	protein_coding	carbohydrate (keratan sulfate Gal-6) sulfotransferase 1 [Source:MGI Symbol;Acc:MGI:1924219]	4
Aldoa	NA	NA	NA	NA	5.8	5.6	-0.2	-0.284	0.0021	NA	Y	0.0031	NA	protein_coding	aldolase A, fructose-bisphosphate [Source:MGI Symbol;Acc:MGI:87994]	4
Ckb	0.9779	0.94	-1.05	0.45	4.8	4.6	-0.21	-0.333	0.0025	N	Y	0.0038	--	protein_coding	creatine kinase, brain [Source:MGI Symbol;Acc:MGI:88407]	4
Edf1	0.5	0.75	1.09	0.0064	3.5	3.7	0.25	0.377	0.0027	Y	Y	0.0042	++	protein_coding	endothelial differentiation-related factor 1 [Source:MGI Symbol;Acc:MGI:1891227]	4
Arpc2	0.2279	0.46	1.08	0.0081	3.3	3.6	0.29	0.44	0.024	Y	Y	0.011	++	protein_coding	actin related protein 2/3 complex, subunit 2 [Source:MGI Symbol;Acc:MGI:1923959]	4
Pcp4	0.0074	0.04	1.74	0.39	2.5	4	1.58	-0.124	0.0066	N	Y	0.011	++	protein_coding	Purkinje cell protein 4 [Source:MGI Symbol;Acc:MGI:97509]	4
Psap	0.8529	0.93	0.82	0.35	4.1	3.9	-0.19	-0.19	0.0072	N	Y	0.013	+-	protein_coding	prosaposin [Source:MGI Symbol;Acc:MGI:97783]	4
Vti1b	0.2059	0.39	0.92	0.056	3.2	3.5	0.34	0.537	0.0075	N	Y	0.013	++	protein_coding	vesicle transport through interaction with t-SNAREs 1B [Source:MGI Symbol;Acc:MGI:1855688]	4
Hn1	0.3529	0.34	-0.04	0.92	3.2	3.5	0.29	-0.068	0.018	N	Y	0.03	-+	NA	NA	4
Bsg	0.4706	0.7	0.95	0.023	3.4	3.6	0.22	0.405	0.02	Y	Y	0.03	++	protein_coding	basigin [Source:MGI Symbol;Acc:MGI:88208]	4
Cck	0.5	0.995	5.33	1e-30	4.3	5.8	1.55	2.25412	4.4e-58	Y	Y	1.2e-57	++	protein_coding	cholecystokinin [Source:MGI Symbol;Acc:MGI:88297]	5
Rtn1	NA	NA	NA	NA	5.4	6.2	0.73	0.71465	3.5e-51	NA	Y	9.1e-51	NA	protein_coding	reticulon 1 [Source:MGI Symbol;Acc:MGI:1933947]	5
Rab3a	0.859	0.995	3.52	2e-06	4.2	5	0.72	0.83705	5.7e-46	Y	Y	1.5e-45	++	protein_coding	RAB3A, member RAS oncogene family [Source:MGI Symbol;Acc:MGI:97843]	5
Cox5a	0.049	0.754	4.08	3e-41	3.1	3.6	0.53	1.79038	0.0032	Y	Y	1.5e-41	++	protein_coding	cytochrome c oxidase subunit Va [Source:MGI Symbol;Acc:MGI:88474]	5
Fth1	NA	NA	NA	NA	5.5	6.1	0.56	0.54184	2.8e-34	NA	Y	6e-34	NA	protein_coding	ferritin heavy polypeptide 1 [Source:MGI Symbol;Acc:MGI:95588]	5
Itm2b	0.366	0.908	2.84	2.3e-25	3.5	4.1	0.56	1.08441	9.5e-18	Y	Y	2.7e-25	++	protein_coding	integral membrane protein 2B [Source:MGI Symbol;Acc:MGI:1309517]	5
Slc25a3	0.282	0.831	2.53	2e-23	3.6	4.1	0.55	1.1672	1.9e-12	Y	Y	2.6e-23	++	protein_coding	solute carrier family 25 (mitochondrial carrier, phosphate carrier), member 3 [Source:MGI Symbol;Acc:MGI:1353498]	5
Nrgn	0.627	0.961	2.7	2.2e-14	3.8	4.5	0.69	0.99043	1e-21	Y	Y	1.5e-21	++	protein_coding	neurogranin [Source:MGI Symbol;Acc:MGI:1927184]	5
Mrfap1	0.176	0.686	2.32	1e-19	3.2	3.6	0.41	0.87184	1.7e-07	Y	Y	1.2e-19	++	protein_coding	Morf4 family associated protein 1 [Source:MGI Symbol;Acc:MGI:1914818]	5
Mlf2	0.106	0.57	2.42	5.3e-18	3.2	3.5	0.34	0.85684	0.0051	Y	Y	6.9e-18	++	protein_coding	myeloid leukemia factor 2 [Source:MGI Symbol;Acc:MGI:1353554]	5
Rab14	0.063	0.464	2.55	1.2e-15	3.1	3.5	0.46	1.00739	0.0028	Y	Y	1.7e-15	++	protein_coding	RAB14, member RAS oncogene family [Source:MGI Symbol;Acc:MGI:1915615]	5
Fkbp1a	0.359	0.787	1.89	4.9e-14	3.5	3.9	0.34	0.78697	7e-06	Y	Y	8e-14	++	protein_coding	FK506 binding protein 1a [Source:MGI Symbol;Acc:MGI:95541]	5
Bsg	0.444	0.845	1.93	2e-13	3.5	3.9	0.37	0.69647	3.7e-10	Y	Y	3.3e-13	++	protein_coding	basigin [Source:MGI Symbol;Acc:MGI:88208]	5
Pacsin1	0.169	0.531	1.72	1.7e-10	3.2	3.5	0.31	0.70534	0.0016	Y	Y	2.9e-10	++	protein_coding	protein kinase C and casein kinase substrate in neurons 1 [Source:MGI Symbol;Acc:MGI:1345181]	5
Eif5a	0.19	0.556	1.67	2.1e-10	3.3	3.5	0.24	0.55587	0.015	Y	Y	3.6e-10	++	protein_coding	eukaryotic translation initiation factor 5A [Source:MGI Symbol;Acc:MGI:106248]	5
Chchd2	1	0.995	-17.24	0.59	4.7	4.9	0.2	0.1785	6.1e-07	N	Y	6.7e-07	-+	protein_coding	coiled-coil-helix-coiled-coil-helix domain containing 2 [Source:MGI Symbol;Acc:MGI:1261428]	5
Atp5d	0.739	0.874	0.9	0.039	3.7	4	0.26	0.32612	6.2e-07	Y	Y	7.2e-07	++	protein_coding	ATP synthase, H+ transporting, mitochondrial F1 complex, delta subunit [Source:MGI Symbol;Acc:MGI:1913293]	5
Nap1l5	0.465	0.758	1.29	1.3e-06	3.6	3.9	0.35	0.58087	1e-05	Y	Y	2.2e-06	++	protein_coding	nucleosome assembly protein 1-like 5 [Source:MGI Symbol;Acc:MGI:1923555]	5
Edf1	0.627	0.831	1.07	0.00082	3.6	3.8	0.22	0.35335	1e-05	Y	Y	1.2e-05	++	protein_coding	endothelial differentiation-related factor 1 [Source:MGI Symbol;Acc:MGI:1891227]	5
Tpt1	0.704	0.903	1.37	0.0001	3.7	3.9	0.18	0.31693	0.0032	Y	Y	0.00018	++	protein_coding	tumor protein, translationally-controlled 1 [Source:MGI Symbol;Acc:MGI:104890]	5
Rtn3	0.43	0.676	1.02	0.00022	3.4	3.6	0.21	0.41012	0.00044	Y	Y	0.00038	++	protein_coding	reticulon 3 [Source:MGI Symbol;Acc:MGI:1339970]	5
Brp44	0.211	0.44	1.07	0.00035	3.3	3.5	0.25	0.61106	0.027	Y	Y	0.00061	++	NA	NA	5
Ctxn1	0.725	0.831	0.62	0.24	3.9	4.1	0.22	0.32977	0.0072	N	Y	0.0099	++	protein_coding	cortexin 1 [Source:MGI Symbol;Acc:MGI:88566]	5
Cox6b1	0.986	0.947	-1.37	0.39	4.2	4.1	-0.14	-0.20525	0.0086	N	Y	0.012	--	protein_coding	cytochrome c oxidase, subunit VIb polypeptide 1 [Source:MGI Symbol;Acc:MGI:107460]	5
S100a6	0.085	0.082	-0.03	0.98	3.2	3.8	0.57	0.00093	0.022	N	Y	0.029	-+	protein_coding	S100 calcium binding protein A6 (calcyclin) [Source:MGI Symbol;Acc:MGI:1339467]	5
Ndufa4	1	0.995	-17.24	0.59	5	4.9	-0.12	-0.14065	0.022	N	Y	0.03	--	protein_coding	NADH dehydrogenase (ubiquinone) 1 alpha subcomplex, 4 [Source:MGI Symbol;Acc:MGI:107686]	5
Mef2c	0.93	0.86	-0.77	0.36	4	4.2	0.16	0.06136	0.038	N	Y	0.051	-+	protein_coding	myocyte enhancer factor 2C [Source:MGI Symbol;Acc:MGI:99458]	5
Rtn1	NA	NA	NA	NA	6.1	6.8	0.65	0.618	7.7e-190	NA	Y	2e-189	NA	protein_coding	reticulon 1 [Source:MGI Symbol;Acc:MGI:1933947]	6
Rab3a	0.9808	1	18.63	0.00061	4.8	5.5	0.69	0.6782	2.1e-186	Y	Y	5.6e-186	++	protein_coding	RAB3A, member RAS oncogene family [Source:MGI Symbol;Acc:MGI:97843]	6
Cck	0.5385	0.9986	6.45	6.3e-107	4.4	5.7	1.22	1.9839	2.4e-144	Y	Y	6.3e-144	++	protein_coding	cholecystokinin [Source:MGI Symbol;Acc:MGI:88297]	6
Fth1	NA	NA	NA	NA	5.7	6.3	0.54	0.5121	1.4e-127	NA	Y	3.7e-127	NA	protein_coding	ferritin heavy polypeptide 1 [Source:MGI Symbol;Acc:MGI:95588]	6
Cox5a	0.0462	0.6282	3.55	8.1e-110	3	3.6	0.64	1.7955	5.3e-19	Y	Y	3.3e-110	++	protein_coding	cytochrome c oxidase subunit Va [Source:MGI Symbol;Acc:MGI:88474]	6
Nrgn	0.8212	0.9932	3.46	4.1e-30	4.1	4.9	0.82	0.983	4.3e-108	Y	Y	8.1e-108	++	protein_coding	neurogranin [Source:MGI Symbol;Acc:MGI:1927184]	6
Clta	0.1365	0.7503	2.94	1.3e-107	3.2	3.7	0.51	1.4765	1.1e-31	Y	Y	8.1e-108	++	protein_coding	clathrin, light polypeptide (Lca) [Source:MGI Symbol;Acc:MGI:894297]	6
Itm2b	0.8288	0.9674	1.81	1.3e-15	4.2	4.9	0.67	0.7842	6.1e-99	Y	Y	1.2e-98	++	protein_coding	integral membrane protein 2B [Source:MGI Symbol;Acc:MGI:1309517]	6
Mrfap1	0.3808	0.9023	2.71	2.3e-86	3.5	3.9	0.44	0.8236	2.2e-46	Y	Y	2e-86	++	protein_coding	Morf4 family associated protein 1 [Source:MGI Symbol;Acc:MGI:1914818]	6
Rheb	0.125	0.6024	2.36	1e-67	3.2	3.6	0.43	1.133	9.1e-18	Y	Y	1e-67	++	protein_coding	Ras homolog enriched in brain [Source:MGI Symbol;Acc:MGI:97912]	6
Slc25a3	0.4231	0.8575	2.11	8.2e-58	3.7	4.3	0.55	1.0179	2.4e-65	Y	Y	4.3e-65	++	protein_coding	solute carrier family 25 (mitochondrial carrier, phosphate carrier), member 3 [Source:MGI Symbol;Acc:MGI:1353498]	6
Fkbp1a	0.6962	0.9525	2.17	5.6e-34	3.7	4.1	0.43	0.5699	2.4e-65	Y	Y	4.3e-65	++	protein_coding	FK506 binding protein 1a [Source:MGI Symbol;Acc:MGI:95541]	6
Ndufab1	0.0731	0.5061	2.56	1.3e-63	3	3.5	0.45	1.3614	3.7e-14	Y	Y	1.2e-63	++	protein_coding	NADH dehydrogenase (ubiquinone) 1, alpha/beta subcomplex, 1 [Source:MGI Symbol;Acc:MGI:1917566]	6
Mlf2	0.1692	0.6309	2.13	1.5e-60	3.2	3.6	0.38	0.8283	1.2e-18	Y	Y	1.5e-60	++	protein_coding	myeloid leukemia factor 2 [Source:MGI Symbol;Acc:MGI:1353554]	6
Rab14	0.2635	0.7205	1.97	4.3e-57	3.4	3.7	0.38	0.9039	7.9e-30	Y	Y	5.2e-57	++	protein_coding	RAB14, member RAS oncogene family [Source:MGI Symbol;Acc:MGI:1915615]	6
Cadm1	0.1462	0.5672	2.04	1.4e-52	3.3	3.6	0.31	0.9813	6.1e-09	Y	Y	1.8e-52	++	protein_coding	cell adhesion molecule 1 [Source:MGI Symbol;Acc:MGI:1889272]	6
Atxn7l3b	0.0269	0.3528	2.98	3.4e-50	3.1	3.4	0.32	1.1566	0.021	Y	Y	4.5e-50	++	protein_coding	ataxin 7-like 3B [Source:MGI Symbol;Acc:MGI:1914971]	6
Ly6h	0.3962	0.7761	1.66	1.2e-40	3.5	3.9	0.41	0.7186	5.5e-36	Y	Y	1.6e-40	++	protein_coding	lymphocyte antigen 6 complex, locus H [Source:MGI Symbol;Acc:MGI:1346030]	6
Chchd2	0.9923	1	17.71	0.061	4.8	5.1	0.25	0.2279	1.3e-36	N	Y	1.7e-36	++	protein_coding	coiled-coil-helix-coiled-coil-helix domain containing 2 [Source:MGI Symbol;Acc:MGI:1261428]	6
Gabbr1	0.1615	0.498	1.64	2.7e-34	3.2	3.4	0.21	0.6002	1.8e-05	Y	Y	3.5e-34	++	protein_coding	gamma-aminobutyric acid (GABA) B receptor, 1 [Source:MGI Symbol;Acc:MGI:1860139]	6
Tpt1	0.8538	0.9539	1.26	3.6e-08	4	4.3	0.28	0.3338	2.3e-30	Y	Y	3.7e-30	++	protein_coding	tumor protein, translationally-controlled 1 [Source:MGI Symbol;Acc:MGI:104890]	6
Bsg	0.5731	0.8494	1.44	1.2e-25	3.6	3.8	0.26	0.4457	1.1e-27	Y	Y	2e-27	++	protein_coding	basigin [Source:MGI Symbol;Acc:MGI:88208]	6
Stub1	0.0596	0.3026	1.92	3.1e-27	3	3.2	0.26	0.9328	0.00038	Y	Y	4.4e-27	++	protein_coding	STIP1 homology and U-Box containing protein 1 [Source:MGI Symbol;Acc:MGI:1891731]	6
Pacsin1	0.4173	0.73	1.33	6.7e-27	3.5	3.8	0.29	0.518	3e-23	Y	Y	9.6e-27	++	protein_coding	protein kinase C and casein kinase substrate in neurons 1 [Source:MGI Symbol;Acc:MGI:1345181]	6
Edf1	0.725	0.8996	1.22	6.8e-14	3.7	3.9	0.22	0.3138	2.9e-24	Y	Y	4.7e-24	++	protein_coding	endothelial differentiation-related factor 1 [Source:MGI Symbol;Acc:MGI:1891227]	6
Eif5a	0.4269	0.7218	1.25	6.7e-24	3.4	3.7	0.28	0.4789	2.3e-20	Y	Y	1e-23	++	protein_coding	eukaryotic translation initiation factor 5A [Source:MGI Symbol;Acc:MGI:106248]	6
Arpc2	0.2423	0.5332	1.27	1.1e-23	3.2	3.5	0.27	0.4623	2.1e-13	Y	Y	1.6e-23	++	protein_coding	actin related protein 2/3 complex, subunit 2 [Source:MGI Symbol;Acc:MGI:1923959]	6
Nap1l5	0.6173	0.8697	1.42	3.3e-23	3.7	4	0.27	0.481	2.4e-19	Y	Y	5.1e-23	++	protein_coding	nucleosome assembly protein 1-like 5 [Source:MGI Symbol;Acc:MGI:1923555]	6
Tusc3	0.0981	0.3324	1.52	7.6e-22	3.1	3.3	0.21	0.4426	0.0031	Y	Y	1.2e-21	++	protein_coding	tumor suppressor candidate 3 [Source:MGI Symbol;Acc:MGI:1933134]	6
Brp44	0.2269	0.4966	1.21	6.4e-21	3.2	3.5	0.24	0.5964	9.3e-10	Y	Y	1e-20	++	NA	NA	6
Atp5d	0.75	0.886	0.95	1.7e-08	3.8	4	0.22	0.2773	5.1e-20	Y	Y	7.7e-20	++	protein_coding	ATP synthase, H+ transporting, mitochondrial F1 complex, delta subunit [Source:MGI Symbol;Acc:MGI:1913293]	6
Chst1	0.0615	0.2551	1.65	4.4e-19	2.9	3.3	0.34	0.6645	0.0001	Y	Y	6.8e-19	++	protein_coding	carbohydrate (keratan sulfate Gal-6) sulfotransferase 1 [Source:MGI Symbol;Acc:MGI:1924219]	6
Rbm39	0.2404	0.4993	1.15	4.4e-19	3.3	3.5	0.14	0.4587	0.0023	Y	Y	6.8e-19	++	protein_coding	RNA binding motif protein 39 [Source:MGI Symbol;Acc:MGI:2157953]	6
Tspan13	0.2692	0.5102	1.04	3.8e-16	3.2	3.5	0.23	0.4492	1.4e-10	Y	Y	6e-16	++	protein_coding	tetraspanin 13 [Source:MGI Symbol;Acc:MGI:1913359]	6
Rtn3	0.7115	0.867	0.97	6.3e-10	3.7	3.9	0.19	0.2865	1.4e-15	Y	Y	2.3e-15	++	protein_coding	reticulon 3 [Source:MGI Symbol;Acc:MGI:1339970]	6
Cyc1	0.0115	0.1303	2.55	1.5e-15	2.6	3	0.41	1.1318	0.032	Y	Y	2.3e-15	++	protein_coding	cytochrome c-1 [Source:MGI Symbol;Acc:MGI:1913695]	6
Ctxn1	0.7462	0.8304	0.51	0.0048	3.9	4.1	0.24	0.261	6.5e-15	Y	Y	1.1e-14	++	protein_coding	cortexin 1 [Source:MGI Symbol;Acc:MGI:88566]	6
Guk1	0.2519	0.4803	1.01	7.2e-15	3.2	3.4	0.13	0.4003	0.00039	Y	Y	1.1e-14	++	protein_coding	guanylate kinase 1 [Source:MGI Symbol;Acc:MGI:95871]	6
Tuba1b	0.9173	0.8535	-0.64	0.0073	4.2	4	-0.17	-0.2517	8.6e-14	Y	Y	1.4e-13	--	protein_coding	tubulin, alpha 1B [Source:MGI Symbol;Acc:MGI:107804]	6
Fkbp8	0.4058	0.5142	0.44	0.0026	3.3	3.5	0.21	0.2278	4.6e-13	Y	Y	7.6e-13	++	protein_coding	FK506 binding protein 8 [Source:MGI Symbol;Acc:MGI:1341070]	6
Klc1	0.1731	0.3691	1.03	7.2e-13	3.2	3.4	0.17	0.4658	0.00088	Y	Y	1.1e-12	++	protein_coding	kinesin light chain 1 [Source:MGI Symbol;Acc:MGI:107978]	6
Srp9	0.4327	0.6187	0.76	3.3e-09	3.4	3.6	0.2	0.2993	1.4e-12	Y	Y	2.3e-12	++	protein_coding	signal recognition particle 9 [Source:MGI Symbol;Acc:MGI:1350930]	6
Vti1b	0.3846	0.5984	0.87	3.8e-12	3.4	3.6	0.21	0.338	2.9e-12	Y	Y	4.7e-12	++	protein_coding	vesicle transport through interaction with t-SNAREs 1B [Source:MGI Symbol;Acc:MGI:1855688]	6
Vsnl1	0.9865	0.9851	-0.1	0.88	5.4	5.2	-0.22	-0.2584	3.5e-12	N	Y	5.8e-12	--	protein_coding	visinin-like 1 [Source:MGI Symbol;Acc:MGI:1349453]	6
Prdx5	0.9327	0.9715	0.9	0.015	4.1	4.3	0.14	0.1379	2.6e-10	Y	Y	4.3e-10	++	protein_coding	peroxiredoxin 5 [Source:MGI Symbol;Acc:MGI:1859821]	6
Nrsn1	0.7981	0.8711	0.54	0.008	3.8	4.1	0.21	0.232	4.3e-10	Y	Y	7.1e-10	++	protein_coding	neurensin 1 [Source:MGI Symbol;Acc:MGI:894662]	6
Ndrg4	0.3635	0.1913	-0.88	5.7e-10	3.4	3.3	-0.15	-0.3922	0.011	Y	Y	8.6e-10	--	protein_coding	N-myc downstream regulated gene 4 [Source:MGI Symbol;Acc:MGI:2384590]	6
Nudc	0.2769	0.4627	0.81	8.8e-10	3.3	3.4	0.11	0.3323	0.013	Y	Y	1.4e-09	++	protein_coding	nudC nuclear distribution protein [Source:MGI Symbol;Acc:MGI:106014]	6
Cisd1	0.7019	0.7856	0.44	0.011	3.6	3.8	0.14	0.1609	9.1e-10	Y	Y	1.5e-09	++	protein_coding	CDGSH iron sulfur domain 1 [Source:MGI Symbol;Acc:MGI:1261855]	6
Hspa8	0.9981	0.981	-2.31	0.024	5.9	5.7	-0.21	-0.2764	1.6e-09	Y	Y	2.6e-09	--	protein_coding	heat shock protein 8 [Source:MGI Symbol;Acc:MGI:105384]	6
Psap	0.9769	0.9186	-1.32	0.0001	4.5	4.3	-0.15	-0.2537	2.2e-09	Y	Y	3.8e-09	--	protein_coding	prosaposin [Source:MGI Symbol;Acc:MGI:97783]	6
Cltb	0.2615	0.4071	0.66	2.8e-06	3.2	3.4	0.21	0.2561	5.9e-09	Y	Y	9.9e-09	++	protein_coding	clathrin, light polypeptide (Lcb) [Source:MGI Symbol;Acc:MGI:1921575]	6
Tuba1a	0.9962	0.9959	-0.06	0.96	5.9	5.7	-0.17	-0.2017	6.3e-09	N	Y	1.1e-08	--	protein_coding	tubulin, alpha 1A [Source:MGI Symbol;Acc:MGI:98869]	6
Pja2	0.4942	0.3229	-0.72	4.4e-08	3.4	3.3	-0.1	-0.2495	0.0067	Y	Y	6.8e-08	--	protein_coding	praja ring finger ubiquitin ligase 2 [Source:MGI Symbol;Acc:MGI:2159342]	6
Ldhb	0.9346	0.9254	-0.14	0.69	4.5	4.4	-0.14	-0.1642	5.5e-08	N	Y	9.5e-08	--	protein_coding	lactate dehydrogenase B [Source:MGI Symbol;Acc:MGI:96763]	6
Dnaja1	0.8981	0.8412	-0.51	0.034	4	3.9	-0.12	-0.1917	1.7e-07	Y	Y	2.9e-07	--	protein_coding	DnaJ heat shock protein family (Hsp40) member A1 [Source:MGI Symbol;Acc:MGI:1270129]	6
Pkm2	0.9904	0.9919	0.17	0.87	5.1	4.9	-0.13	-0.1603	2.3e-07	N	Y	3.9e-07	+-	NA	NA	6
Celf4	0.9596	0.9349	-0.5	0.24	4.3	4.2	-0.12	-0.1688	3.3e-07	N	Y	5.7e-07	--	protein_coding	CUGBP, Elav-like family member 4 [Source:MGI Symbol;Acc:MGI:1932407]	6
Ckb	0.9788	0.981	0.11	0.87	4.9	4.8	-0.14	-0.17	3.4e-07	N	Y	6e-07	+-	protein_coding	creatine kinase, brain [Source:MGI Symbol;Acc:MGI:88407]	6
Eif4a2	0.9923	0.9905	-0.21	0.85	4.7	4.6	-0.11	-0.1462	3.8e-07	N	Y	6.8e-07	--	protein_coding	eukaryotic translation initiation factor 4A2 [Source:MGI Symbol;Acc:MGI:106906]	6
Pcsk2	0.5135	0.3528	-0.66	5.7e-07	3.5	3.4	-0.13	-0.2382	0.0032	Y	Y	8.2e-07	--	protein_coding	proprotein convertase subtilisin/kexin type 2 [Source:MGI Symbol;Acc:MGI:97512]	6
Gpi1	0.7365	0.5862	-0.68	1.2e-06	3.7	3.6	-0.08	-0.2575	0.018	Y	Y	1.7e-06	--	protein_coding	glucose phosphate isomerase 1 [Source:MGI Symbol;Acc:MGI:95797]	6
Ubc	0.7712	0.6255	-0.7	1.3e-06	4	3.9	-0.17	-0.3812	1e-06	Y	Y	1.7e-06	--	protein_coding	ubiquitin C [Source:MGI Symbol;Acc:MGI:98889]	6
Kifap3	0.3442	0.4993	0.64	1.6e-06	3.3	3.4	0.09	0.2369	0.019	Y	Y	2.4e-06	++	protein_coding	kinesin-associated protein 3 [Source:MGI Symbol;Acc:MGI:107566]	6
Atp5a1	0.9288	0.882	-0.56	0.047	4.3	4.2	-0.12	-0.2111	1.7e-06	Y	Y	2.9e-06	--	protein_coding	ATP synthase, H+ transporting, mitochondrial F1 complex, alpha subunit 1 [Source:MGI Symbol;Acc:MGI:88115]	6
C1ql3	0.6788	0.5265	-0.64	2.1e-06	3.9	3.7	-0.17	-0.3568	4.9e-06	Y	Y	3e-06	--	protein_coding	C1q-like 3 [Source:MGI Symbol;Acc:MGI:2387350]	6
Aldoa	NA	NA	NA	NA	6.3	6.2	-0.1	-0.1335	3.1e-06	NA	Y	5.2e-06	NA	protein_coding	aldolase A, fructose-bisphosphate [Source:MGI Symbol;Acc:MGI:87994]	6
Zc3h15	0.0481	0.1343	1.12	5.4e-06	2.8	3	0.21	0.478	0.032	Y	Y	7.9e-06	++	protein_coding	zinc finger CCCH-type containing 15 [Source:MGI Symbol;Acc:MGI:1919747]	6
Zwint	0.9962	0.9986	1.04	0.55	5.3	5.2	-0.1	-0.1296	5.1e-06	N	Y	8.8e-06	+-	protein_coding	ZW10 interactor [Source:MGI Symbol;Acc:MGI:1289227]	6
Cox5b	0.9173	0.9634	0.86	0.0077	4.1	4.2	0.11	0.1141	6.9e-06	Y	Y	1.2e-05	++	protein_coding	cytochrome c oxidase subunit Vb [Source:MGI Symbol;Acc:MGI:88475]	6
Syt1	1	0.9973	-17.66	0.39	5.1	5	-0.1	-0.1384	1.1e-05	N	Y	1.7e-05	--	protein_coding	synaptotagmin I [Source:MGI Symbol;Acc:MGI:99667]	6
Syt4	0.9096	0.8969	-0.15	0.63	4.3	4.2	-0.13	-0.1602	1.1e-05	N	Y	1.8e-05	--	protein_coding	synaptotagmin IV [Source:MGI Symbol;Acc:MGI:101759]	6
1110003E01Rik	0.0538	0.1384	1.04	1.7e-05	2.9	3.1	0.24	0.3219	0.026	Y	Y	2.4e-05	++	NA	NA	6
Tubb2a	0.9846	0.9688	-0.72	0.26	4.8	4.7	-0.12	-0.1737	1.5e-05	N	Y	2.4e-05	--	protein_coding	tubulin, beta 2A class IIA [Source:MGI Symbol;Acc:MGI:107861]	6
Morf4l1	0.9962	0.9878	-1.16	0.33	4.6	4.5	-0.09	-0.1356	1.5e-05	N	Y	2.4e-05	--	protein_coding	mortality factor 4 like 1 [Source:MGI Symbol;Acc:MGI:1096551]	6
Mdh2	0.9365	0.9322	-0.07	0.87	4.3	4.2	-0.1	-0.1283	3.8e-05	N	Y	6.2e-05	--	protein_coding	malate dehydrogenase 2, NAD (mitochondrial) [Source:MGI Symbol;Acc:MGI:97050]	6
Dnajb6	0.7558	0.7924	0.21	0.39	3.6	3.7	0.1	0.0835	5.7e-05	N	Y	9e-05	++	protein_coding	DnaJ heat shock protein family (Hsp40) member B6 [Source:MGI Symbol;Acc:MGI:1344381]	6
Serinc1	0.9058	0.8114	-0.8	6.9e-05	4.1	4	-0.09	-0.237	0.00082	Y	Y	9.7e-05	--	protein_coding	serine incorporator 1 [Source:MGI Symbol;Acc:MGI:1926228]	6
Ppia	0.9962	1	18.01	0.24	5.1	5.2	0.1	0.0677	6.2e-05	N	Y	9.7e-05	++	protein_coding	peptidylprolyl isomerase A [Source:MGI Symbol;Acc:MGI:97749]	6
Zcchc18	0.8962	0.844	-0.47	0.056	4.2	4.1	-0.11	-0.1943	6.3e-05	N	Y	0.0001	--	protein_coding	zinc finger, CCHC domain containing 18 [Source:MGI Symbol;Acc:MGI:1914245]	6
Scg5	0.8827	0.8399	-0.36	0.16	4	3.9	-0.1	-0.1405	8.6e-05	N	Y	0.00013	--	protein_coding	secretogranin V [Source:MGI Symbol;Acc:MGI:98289]	6
Malat1	NA	NA	NA	NA	8.6	8.5	-0.17	-0.2023	9.4e-05	NA	Y	0.00015	NA	lincRNA	metastasis associated lung adenocarcinoma transcript 1 (non-coding RNA) [Source:MGI Symbol;Acc:MGI:1919539]	6
Grina	0.1346	0.2374	0.69	0.00011	3	3.2	0.16	0.1824	0.015	Y	Y	0.00016	++	protein_coding	glutamate receptor, ionotropic, N-methyl D-aspartate-associated protein 1 (glutamate binding) [Source:MGI Symbol;Acc:MGI:1913418]	6
App	0.6808	0.7476	0.33	0.072	3.7	3.8	0.12	0.1645	0.00015	N	Y	0.00022	++	protein_coding	amyloid beta (A4) precursor protein [Source:MGI Symbol;Acc:MGI:88059]	6
Tcf25	0.8	0.6866	-0.6	0.00016	3.7	3.6	-0.09	-0.1777	0.00074	Y	Y	0.00023	--	protein_coding	transcription factor 25 (basic helix-loop-helix) [Source:MGI Symbol;Acc:MGI:1914105]	6
Hint1	0.9231	0.9444	0.35	0.39	4.1	4.2	0.09	0.0797	0.00025	N	Y	0.00038	++	protein_coding	histidine triad nucleotide binding protein 1 [Source:MGI Symbol;Acc:MGI:1321133]	6
Tuba4a	0.9288	0.882	-0.56	0.047	4.3	4.2	-0.1	-0.1677	0.00029	Y	Y	0.00044	--	protein_coding	tubulin, alpha 4A [Source:MGI Symbol;Acc:MGI:1095410]	6
Cacybp	0.2327	0.346	0.56	0.00034	3.1	3.3	0.15	0.2639	0.00051	Y	Y	0.00048	++	protein_coding	calcyclin binding protein [Source:MGI Symbol;Acc:MGI:1270839]	6
Nsf	0.8135	0.7069	-0.59	0.00035	3.8	3.7	-0.08	-0.1697	0.005	Y	Y	0.00049	--	protein_coding	N-ethylmaleimide sensitive fusion protein [Source:MGI Symbol;Acc:MGI:104560]	6
Gpm6a	0.9788	0.9376	-1.13	0.0048	4.2	4.2	-0.09	-0.1543	0.00038	Y	Y	0.00056	--	protein_coding	glycoprotein m6a [Source:MGI Symbol;Acc:MGI:107671]	6
Mt3	0.6346	0.5156	-0.49	0.00062	3.6	3.5	-0.09	-0.1602	0.015	Y	Y	0.00091	--	protein_coding	metallothionein 3 [Source:MGI Symbol;Acc:MGI:97173]	6
Mef2c	0.9962	0.9986	1.04	0.55	5.6	5.5	-0.09	-0.1153	0.00074	N	Y	0.0011	+-	protein_coding	myocyte enhancer factor 2C [Source:MGI Symbol;Acc:MGI:99458]	6
Tpm1	0.2077	0.3121	0.55	0.00076	3.2	3.4	0.15	0.3359	0.013	Y	Y	0.0011	++	protein_coding	tropomyosin 1, alpha [Source:MGI Symbol;Acc:MGI:98809]	6
Mllt11	0.9654	0.962	-0.1	0.86	4.4	4.3	-0.08	-0.1134	0.00095	N	Y	0.0014	--	protein_coding	myeloid/lymphoid or mixed-lineage leukemia; translocated to, 11 [Source:MGI Symbol;Acc:MGI:1929671]	6
Uqcrb	0.8269	0.7476	-0.48	0.01	3.7	3.6	-0.09	-0.1585	0.0011	Y	Y	0.0016	--	protein_coding	ubiquinol-cytochrome c reductase binding protein [Source:MGI Symbol;Acc:MGI:1914780]	6
Selk	0.9558	0.9186	-0.65	0.061	4	3.9	-0.08	-0.1389	0.0012	N	Y	0.0018	--	NA	NA	6
Sult4a1	0.6346	0.6825	0.21	0.28	3.5	3.6	0.09	0.0537	0.0013	N	Y	0.0019	++	protein_coding	sulfotransferase family 4A, member 1 [Source:MGI Symbol;Acc:MGI:1888971]	6
Pde1a	0.3827	0.2754	-0.49	0.0013	3.5	3.4	-0.12	-0.2593	0.022	Y	Y	0.0019	--	protein_coding	phosphodiesterase 1A, calmodulin-dependent [Source:MGI Symbol;Acc:MGI:1201792]	6
Faim2	0.7423	0.6364	-0.5	0.0013	3.7	3.6	-0.08	-0.2207	0.005	Y	Y	0.002	--	protein_coding	Fas apoptotic inhibitory molecule 2 [Source:MGI Symbol;Acc:MGI:1919643]	6
Psma5	0.2942	0.1967	-0.53	0.0014	3.2	3.1	-0.12	-0.1394	0.017	Y	Y	0.0021	--	protein_coding	proteasome (prosome, macropain) subunit, alpha type 5 [Source:MGI Symbol;Acc:MGI:1347009]	6
Ywhah	0.9904	0.9864	-0.35	0.68	4.4	4.5	0.08	0.0377	0.0015	N	Y	0.0022	-+	protein_coding	tyrosine 3-monooxygenase/tryptophan 5-monooxygenase activation protein, eta polypeptide [Source:MGI Symbol;Acc:MGI:109194]	6
Arl6ip5	0.3731	0.2687	-0.48	0.0017	3.4	3.2	-0.11	-0.095	0.039	Y	Y	0.0025	--	protein_coding	ADP-ribosylation factor-like 6 interacting protein 5 [Source:MGI Symbol;Acc:MGI:1929501]	6
Tubb3	0.9404	0.9091	-0.46	0.19	4.2	4.1	-0.08	-0.1415	0.002	N	Y	0.0027	--	protein_coding	tubulin, beta 3 class III [Source:MGI Symbol;Acc:MGI:107813]	6
Snhg11	0.9962	0.9986	1.04	0.55	5.5	5.4	-0.1	-0.1278	0.0025	N	Y	0.0034	+-	protein_coding	small nucleolar RNA host gene 11 [Source:MGI Symbol;Acc:MGI:2441845]	6
Ap2m1	0.9769	0.9715	-0.22	0.71	4.5	4.4	-0.08	-0.1108	0.0025	N	Y	0.0034	--	protein_coding	adaptor-related protein complex 2, mu 1 subunit [Source:MGI Symbol;Acc:MGI:1298405]	6
Ppp2r1a	0.4538	0.3474	-0.45	0.0026	3.4	3.3	-0.08	-0.2227	0.037	Y	Y	0.0039	--	protein_coding	protein phosphatase 2, regulatory subunit A, alpha [Source:MGI Symbol;Acc:MGI:1926334]	6
Stk25	0.2154	0.308	0.48	0.0041	3.1	3.3	0.11	0.2639	0.041	Y	Y	0.0062	++	protein_coding	serine/threonine kinase 25 (yeast) [Source:MGI Symbol;Acc:MGI:1891699]	6
Cox7c	0.9346	0.9444	0.17	0.65	4.1	4.1	-0.08	-0.0956	0.0048	N	Y	0.0065	+-	protein_coding	cytochrome c oxidase subunit VIIc [Source:MGI Symbol;Acc:MGI:103226]	6
Cst3	0.7731	0.6974	-0.39	0.03	3.7	3.7	-0.08	-0.1644	0.006	Y	Y	0.0081	--	protein_coding	cystatin C [Source:MGI Symbol;Acc:MGI:102519]	6
Dynlrb1	0.9769	0.9756	-0.06	0.91	4.3	4.4	0.07	0.0333	0.006	N	Y	0.0081	-+	protein_coding	dynein light chain roadblock-type 1 [Source:MGI Symbol;Acc:MGI:1914318]	6
Tecr	0.9385	0.9294	-0.15	0.68	4.6	4.5	-0.08	-0.1224	0.0069	N	Y	0.0092	--	protein_coding	trans-2,3-enoyl-CoA reductase [Source:MGI Symbol;Acc:MGI:1915408]	6
Prnp	0.9731	0.9349	-0.92	0.017	4.3	4.2	-0.07	-0.1385	0.007	Y	Y	0.0095	--	protein_coding	prion protein [Source:MGI Symbol;Acc:MGI:97769]	6
Gria2	0.4673	0.3677	-0.41	0.0064	3.5	3.4	-0.12	-0.2239	0.011	Y	Y	0.0098	--	protein_coding	glutamate receptor, ionotropic, AMPA2 (alpha 2) [Source:MGI Symbol;Acc:MGI:95809]	6
Tmem132a	0.0173	0.0244	0.35	0.56	2.4	3	0.54	-0.0849	0.0075	N	Y	0.01	++	protein_coding	transmembrane protein 132A [Source:MGI Symbol;Acc:MGI:2147810]	6
Ndn	0.3692	0.4505	0.34	0.038	3.6	3.7	0.12	0.1878	0.0082	Y	Y	0.011	++	protein_coding	necdin [Source:MGI Symbol;Acc:MGI:97290]	6
Mdh1	0.9923	0.9864	-0.57	0.49	5.4	5.3	-0.08	-0.1248	0.0091	N	Y	0.012	--	protein_coding	malate dehydrogenase 1, NAD (soluble) [Source:MGI Symbol;Acc:MGI:97051]	6
Tmem59l	0.7731	0.6866	-0.44	0.0097	3.8	3.7	-0.07	-0.1635	0.031	Y	Y	0.015	--	protein_coding	transmembrane protein 59-like [Source:MGI Symbol;Acc:MGI:1915187]	6
Mif	0.9923	0.9824	-0.84	0.38	4.6	4.5	-0.07	-0.117	0.013	N	Y	0.017	--	protein_coding	macrophage migration inhibitory factor (glycosylation-inhibiting factor) [Source:MGI Symbol;Acc:MGI:96982]	6
Cirbp	0.6577	0.6662	0.04	0.86	3.6	3.6	0.09	0.0244	0.013	N	Y	0.017	++	protein_coding	cold inducible RNA binding protein [Source:MGI Symbol;Acc:MGI:893588]	6
Psmb6	0.7654	0.772	0.04	0.87	3.6	3.7	0.07	0.0257	0.014	N	Y	0.018	++	protein_coding	proteasome (prosome, macropain) subunit, beta type 6 [Source:MGI Symbol;Acc:MGI:104880]	6
Tmem30a	0.0423	0.0529	0.23	0.56	2.7	3	0.31	0.0977	0.017	N	Y	0.023	++	protein_coding	transmembrane protein 30A [Source:MGI Symbol;Acc:MGI:106402]	6
Ssu72	0.6038	0.5821	-0.09	0.61	3.4	3.5	0.08	0.0057	0.017	N	Y	0.023	-+	protein_coding	Ssu72 RNA polymerase II CTD phosphatase homolog (yeast) [Source:MGI Symbol;Acc:MGI:1916241]	6
Snap47	0.8712	0.8467	-0.2	0.44	4	4	-0.07	-0.1125	0.017	N	Y	0.023	--	protein_coding	synaptosomal-associated protein, 47 [Source:MGI Symbol;Acc:MGI:1915076]	6
Gnb1	0.4365	0.4193	-0.07	0.7	4	4.2	0.17	-0.0084	0.019	N	Y	0.025	-+	protein_coding	guanine nucleotide binding protein (G protein), beta 1 [Source:MGI Symbol;Acc:MGI:95781]	6
Cycs	0.8058	0.7992	-0.04	0.87	3.8	3.9	0.07	0.0071	0.024	N	Y	0.031	-+	protein_coding	cytochrome c, somatic [Source:MGI Symbol;Acc:MGI:88578]	6
Sccpdh	0.2327	0.2524	0.11	0.59	3.3	3.4	0.14	0.0967	0.024	N	Y	0.032	++	protein_coding	saccharopine dehydrogenase (putative) [Source:MGI Symbol;Acc:MGI:1924486]	6
Actg1	1	0.9959	-17.07	0.27	5.3	5.2	-0.07	-0.104	0.028	N	Y	0.037	--	protein_coding	actin, gamma, cytoplasmic 1 [Source:MGI Symbol;Acc:MGI:87906]	6
Tubb4b	0.8788	0.8318	-0.38	0.12	4	4	-0.07	-0.1477	0.028	N	Y	0.037	--	protein_coding	tubulin, beta 4B class IVB [Source:MGI Symbol;Acc:MGI:1915472]	6
Stmn4	0.9692	0.9756	0.24	0.66	4.5	4.4	-0.07	-0.0895	0.033	N	Y	0.044	+-	protein_coding	stathmin-like 4 [Source:MGI Symbol;Acc:MGI:1931224]	6
Pcdh17	0.0019	0.0041	0.75	0.65	3.6	2.1	-1.43	-0.2204	0.033	N	Y	0.044	+-	protein_coding	protocadherin 17 [Source:MGI Symbol;Acc:MGI:2684924]	6
Mical2	0.0038	0.0014	-1.04	0.55	2.2	3.7	1.51	-0.1665	0.034	N	Y	0.045	-+	protein_coding	microtubule associated monooxygenase, calponin and LIM domain containing 2 [Source:MGI Symbol;Acc:MGI:2444947]	6
Chchd1	0.0288	0.019	-0.43	0.48	2.7	3.1	0.42	-0.0236	0.034	N	Y	0.045	-+	protein_coding	coiled-coil-helix-coiled-coil-helix domain containing 1 [Source:MGI Symbol;Acc:MGI:1913371]	6
Nudt18	0.0058	0.0041	-0.35	0.81	2.2	3.1	0.94	0.3917	0.034	N	Y	0.045	-+	protein_coding	nudix (nucleoside diphosphate linked moiety X)-type motif 18 [Source:MGI Symbol;Acc:MGI:2385853]	6
Tspan7	0.9615	0.9593	-0.06	0.89	4.2	4.2	-0.06	-0.0902	0.035	N	Y	0.046	--	protein_coding	tetraspanin 7 [Source:MGI Symbol;Acc:MGI:1298407]	6
Itm2c	0.8135	0.844	0.22	0.39	3.9	3.9	0.06	0.0429	0.037	N	Y	0.049	++	protein_coding	integral membrane protein 2C [Source:MGI Symbol;Acc:MGI:1927594]	6
Ppp3ca	0.9154	0.9362	0.31	0.39	4.1	4.2	0.08	0.0658	0.037	N	Y	0.049	++	protein_coding	protein phosphatase 3, catalytic subunit, alpha isoform [Source:MGI Symbol;Acc:MGI:107164]	6
Mtap1b	0.9827	0.9932	0.95	0.29	4.8	4.8	0.07	0.0518	0.037	N	Y	0.049	++	NA	NA	6
Cox7a2	0.9923	0.9796	-0.99	0.24	4.4	4.3	-0.06	-0.1031	0.041	N	Y	0.054	--	protein_coding	cytochrome c oxidase subunit VIIa 2 [Source:MGI Symbol;Acc:MGI:1316715]	6
U2af1l4	0.0058	0.0041	-0.35	0.81	3.2	2.3	-0.89	-0.1305	0.048	N	Y	0.06	--	protein_coding	U2 small nuclear RNA auxiliary factor 1-like 4 [Source:MGI Symbol;Acc:MGI:2678374]	6
Cck	0.678	1	18.82	4.4e-34	4.5	6	1.48	1.9449	6.4e-102	Y	Y	1.6e-101	++	protein_coding	cholecystokinin [Source:MGI Symbol;Acc:MGI:88297]	7
Rab3a	0.9661	1	18.22	0.0031	4.7	5.4	0.72	0.6649	3.9e-81	Y	Y	9.9e-81	++	protein_coding	RAB3A, member RAS oncogene family [Source:MGI Symbol;Acc:MGI:97843]	7
Rtn1	NA	NA	NA	NA	6.1	6.8	0.62	0.5346	4.3e-78	NA	Y	1.1e-77	NA	protein_coding	reticulon 1 [Source:MGI Symbol;Acc:MGI:1933947]	7
Cox5a	0.0441	0.6873	3.86	9.3e-67	3	3.7	0.71	1.711	5.3e-11	Y	Y	4.7e-67	++	protein_coding	cytochrome c oxidase subunit Va [Source:MGI Symbol;Acc:MGI:88474]	7
Fth1	0.9966	1	17.88	0.41	5.6	6.1	0.56	0.4707	2.8e-59	N	Y	5.8e-59	++	protein_coding	ferritin heavy polypeptide 1 [Source:MGI Symbol;Acc:MGI:95588]	7
Itm2b	0.6712	0.935	1.95	1.2e-15	3.9	4.5	0.68	0.8414	1.6e-52	Y	Y	3.3e-52	++	protein_coding	integral membrane protein 2B [Source:MGI Symbol;Acc:MGI:1309517]	7
Clta	0.1729	0.7709	2.78	1.8e-50	3.3	3.8	0.51	1.4709	9.4e-20	Y	Y	1e-50	++	protein_coding	clathrin, light polypeptide (Lca) [Source:MGI Symbol;Acc:MGI:894297]	7
Nrgn	0.739	0.9567	2.05	2.7e-13	4	4.7	0.71	0.8841	9.1e-40	Y	Y	1.8e-39	++	protein_coding	neurogranin [Source:MGI Symbol;Acc:MGI:1927184]	7
Mrfap1	0.3932	0.8824	2.45	2e-36	3.4	3.9	0.5	0.7937	8.7e-32	Y	Y	1.4e-36	++	protein_coding	Morf4 family associated protein 1 [Source:MGI Symbol;Acc:MGI:1914818]	7
Rheb	0.1186	0.5975	2.4	9.6e-35	3.2	3.7	0.5	1.1613	7.9e-09	Y	Y	7.7e-35	++	protein_coding	Ras homolog enriched in brain [Source:MGI Symbol;Acc:MGI:97912]	7
Mlf2	0.1898	0.6873	2.24	1.3e-34	3.3	3.7	0.39	0.8513	2.2e-13	Y	Y	1.2e-34	++	protein_coding	myeloid leukemia factor 2 [Source:MGI Symbol;Acc:MGI:1353554]	7
Ndufab1	0.1288	0.6006	2.32	1.6e-33	3.1	3.6	0.48	1.3178	1e-10	Y	Y	1.9e-33	++	protein_coding	NADH dehydrogenase (ubiquinone) 1, alpha/beta subcomplex, 1 [Source:MGI Symbol;Acc:MGI:1917566]	7
Slc25a3	0.4644	0.8978	2.32	9.7e-31	3.8	4.3	0.54	0.9902	9e-31	Y	Y	1.2e-30	++	protein_coding	solute carrier family 25 (mitochondrial carrier, phosphate carrier), member 3 [Source:MGI Symbol;Acc:MGI:1353498]	7
Fkbp1a	0.6339	0.935	2.12	3.7e-19	3.7	4.1	0.42	0.6081	3.4e-26	Y	Y	5.6e-26	++	protein_coding	FK506 binding protein 1a [Source:MGI Symbol;Acc:MGI:95541]	7
Rab14	0.2915	0.7183	1.82	1e-24	3.4	3.7	0.28	0.7384	6.3e-09	Y	Y	1.2e-24	++	protein_coding	RAB14, member RAS oncogene family [Source:MGI Symbol;Acc:MGI:1915615]	7
Bsg	0.7085	0.904	1.35	2.3e-08	3.7	4	0.33	0.4122	3.2e-24	Y	Y	5.1e-24	++	protein_coding	basigin [Source:MGI Symbol;Acc:MGI:88208]	7
Tpt1	0.8305	0.9257	0.93	0.006	3.9	4.2	0.31	0.2825	1.5e-21	Y	Y	2.5e-21	++	protein_coding	tumor protein, translationally-controlled 1 [Source:MGI Symbol;Acc:MGI:104890]	7
Atxn7l3b	0.0271	0.3096	2.78	3.9e-21	2.8	3.3	0.55	0.9502	0.0015	Y	Y	4.3e-21	++	protein_coding	ataxin 7-like 3B [Source:MGI Symbol;Acc:MGI:1914971]	7
Cyc1	0.0068	0.226	3.76	1.2e-18	2.4	3.1	0.69	1.1017	0.046	Y	Y	1.6e-18	++	protein_coding	cytochrome c-1 [Source:MGI Symbol;Acc:MGI:1913695]	7
Ly6h	0.6136	0.9009	1.75	1.2e-15	3.7	4.1	0.39	0.6367	1.1e-16	Y	Y	1.9e-16	++	protein_coding	lymphocyte antigen 6 complex, locus H [Source:MGI Symbol;Acc:MGI:1346030]	7
2310044H10Rik	0.0576	0.3282	2.08	1.6e-16	3.1	3.3	0.27	1.0605	0.038	Y	Y	2e-16	++	NA	NA	7
Gabbr1	0.1593	0.4799	1.58	6.3e-16	3.2	3.4	0.29	0.6367	5.6e-05	Y	Y	8e-16	++	protein_coding	gamma-aminobutyric acid (GABA) B receptor, 1 [Source:MGI Symbol;Acc:MGI:1860139]	7
Stub1	0.0441	0.2941	2.2	6.8e-16	3	3.3	0.32	0.9704	0.046	Y	Y	9e-16	++	protein_coding	STIP1 homology and U-Box containing protein 1 [Source:MGI Symbol;Acc:MGI:1891731]	7
Edf1	0.8644	0.935	0.81	0.038	3.8	4.1	0.24	0.2136	9.6e-14	Y	Y	1.4e-13	++	protein_coding	endothelial differentiation-related factor 1 [Source:MGI Symbol;Acc:MGI:1891227]	7
Rtn3	0.739	0.8731	0.89	0.00076	3.7	4	0.24	0.2583	3.9e-13	Y	Y	6.2e-13	++	protein_coding	reticulon 3 [Source:MGI Symbol;Acc:MGI:1339970]	7
Chchd2	0.9966	1	17.88	0.41	5	5.2	0.19	0.1078	8.9e-13	N	Y	1.4e-12	++	protein_coding	coiled-coil-helix-coiled-coil-helix domain containing 2 [Source:MGI Symbol;Acc:MGI:1261428]	7
Atp5d	0.8508	0.9102	0.58	0.13	3.9	4.2	0.23	0.1759	1.1e-12	N	Y	1.8e-12	++	protein_coding	ATP synthase, H+ transporting, mitochondrial F1 complex, delta subunit [Source:MGI Symbol;Acc:MGI:1913293]	7
Pacsin1	0.4034	0.6563	1.04	1.8e-08	3.5	3.8	0.31	0.4491	1.2e-11	Y	Y	2.1e-11	++	protein_coding	protein kinase C and casein kinase substrate in neurons 1 [Source:MGI Symbol;Acc:MGI:1345181]	7
Ctxn1	0.8102	0.8576	0.34	0.34	4.1	4.4	0.31	0.2331	3.9e-11	N	Y	6.7e-11	++	protein_coding	cortexin 1 [Source:MGI Symbol;Acc:MGI:88566]	7
Brp44	0.2881	0.5728	1.2	6.4e-11	3.4	3.6	0.21	0.4916	0.0013	Y	Y	8.3e-11	++	NA	NA	7
Nap1l5	0.6102	0.8607	1.37	6.4e-11	3.8	4.1	0.31	0.4686	1.5e-09	Y	Y	8.5e-11	++	protein_coding	nucleosome assembly protein 1-like 5 [Source:MGI Symbol;Acc:MGI:1923555]	7
Tusc3	0.078	0.2972	1.61	8.5e-11	2.9	3.3	0.4	0.617	0.00029	Y	Y	1.1e-10	++	protein_coding	tumor suppressor candidate 3 [Source:MGI Symbol;Acc:MGI:1933134]	7
Eif5a	0.4576	0.7276	1.15	5.1e-10	3.5	3.7	0.23	0.3984	2.3e-08	Y	Y	7e-10	++	protein_coding	eukaryotic translation initiation factor 5A [Source:MGI Symbol;Acc:MGI:106248]	7
Srp9	0.4441	0.6316	0.76	0.00012	3.4	3.6	0.24	0.2686	8.8e-10	Y	Y	1.4e-09	++	protein_coding	signal recognition particle 9 [Source:MGI Symbol;Acc:MGI:1350930]	7
Tuba1b	0.9356	0.8607	-0.86	0.028	4.4	4.2	-0.2	-0.3594	2.1e-09	Y	Y	3.7e-09	--	protein_coding	tubulin, alpha 1B [Source:MGI Symbol;Acc:MGI:107804]	7
Arpc2	0.2169	0.4396	1.04	2e-07	3.2	3.5	0.35	0.4442	4.8e-09	Y	Y	8.3e-09	++	protein_coding	actin related protein 2/3 complex, subunit 2 [Source:MGI Symbol;Acc:MGI:1923959]	7
Vti1b	0.4746	0.6254	0.61	0.0044	3.4	3.6	0.26	0.2515	6e-09	Y	Y	1e-08	++	protein_coding	vesicle transport through interaction with t-SNAREs 1B [Source:MGI Symbol;Acc:MGI:1855688]	7
Ubc	0.7458	0.5201	-1	3.1e-07	3.9	3.8	-0.13	-0.4829	0.033	Y	Y	4.6e-07	--	protein_coding	ubiquitin C [Source:MGI Symbol;Acc:MGI:98889]	7
Ranbp1	0.0814	0.2508	1.33	5.3e-07	3.1	3.3	0.25	0.4776	0.029	Y	Y	7.8e-07	++	protein_coding	RAN binding protein 1 [Source:MGI Symbol;Acc:MGI:96269]	7
Tspan13	0.2983	0.4675	0.73	0.00056	3.3	3.5	0.24	0.3096	5e-06	Y	Y	8.7e-06	++	protein_coding	tetraspanin 13 [Source:MGI Symbol;Acc:MGI:1913359]	7
Tuba1a	0.9932	0.9969	0.79	0.66	6.1	6	-0.19	-0.2705	5.8e-06	N	Y	1e-05	+-	protein_coding	tubulin, alpha 1A [Source:MGI Symbol;Acc:MGI:98869]	7
Calr	0.2814	0.1176	-1.08	1.3e-05	3.3	3	-0.24	-0.3643	0.012	Y	Y	1.9e-05	--	protein_coding	calreticulin [Source:MGI Symbol;Acc:MGI:88252]	7
Guk1	0.2407	0.4334	0.88	1.9e-05	3.2	3.4	0.18	0.3169	0.0047	Y	Y	2.8e-05	++	protein_coding	guanylate kinase 1 [Source:MGI Symbol;Acc:MGI:95871]	7
Celf4	0.9797	0.9443	-1.04	0.12	4.4	4.2	-0.14	-0.2593	3.6e-05	N	Y	5.6e-05	--	protein_coding	CUGBP, Elav-like family member 4 [Source:MGI Symbol;Acc:MGI:1932407]	7
Cisd1	0.8271	0.8452	0.13	0.7	3.7	3.9	0.14	0.0637	3.6e-05	N	Y	5.6e-05	++	protein_coding	CDGSH iron sulfur domain 1 [Source:MGI Symbol;Acc:MGI:1261855]	7
Prdx5	0.9254	0.935	0.15	0.77	4	4.2	0.13	0.0549	7.1e-05	N	Y	0.00011	++	protein_coding	peroxiredoxin 5 [Source:MGI Symbol;Acc:MGI:1859821]	7
Klc1	0.2068	0.3808	0.86	8.6e-05	3.2	3.5	0.24	0.4226	0.00076	Y	Y	0.00012	++	protein_coding	kinesin light chain 1 [Source:MGI Symbol;Acc:MGI:107978]	7
Usmg5	0.8373	0.678	-0.89	0.00014	3.8	3.7	-0.16	-0.32	0.00031	Y	Y	0.00021	--	protein_coding	upregulated during skeletal muscle growth 5 [Source:MGI Symbol;Acc:MGI:1891435]	7
Cltb	0.3119	0.4582	0.62	0.0048	3.2	3.4	0.2	0.2433	0.00018	Y	Y	0.00026	++	protein_coding	clathrin, light polypeptide (Lcb) [Source:MGI Symbol;Acc:MGI:1921575]	7
Fkbp8	0.3763	0.4892	0.46	0.05	3.3	3.5	0.18	0.1444	0.00024	Y	Y	0.00034	++	protein_coding	FK506 binding protein 8 [Source:MGI Symbol;Acc:MGI:1341070]	7
Tubb2a	0.9898	0.9876	-0.2	0.9	5.3	5.1	-0.15	-0.2391	0.00025	N	Y	0.00037	--	protein_coding	tubulin, beta 2A class IIA [Source:MGI Symbol;Acc:MGI:107861]	7
Hspa8	1	0.9938	-17.49	0.33	5.8	5.6	-0.21	-0.3123	0.00027	N	Y	0.00041	--	protein_coding	heat shock protein 8 [Source:MGI Symbol;Acc:MGI:105384]	7
Malat1	NA	NA	NA	NA	8.7	8.5	-0.22	-0.3123	0.0007	NA	Y	0.0011	NA	lincRNA	metastasis associated lung adenocarcinoma transcript 1 (non-coding RNA) [Source:MGI Symbol;Acc:MGI:1919539]	7
C1ql3	0.9017	0.7771	-0.97	0.00076	4.1	3.9	-0.15	-0.3471	0.0076	Y	Y	0.0011	--	protein_coding	C1q-like 3 [Source:MGI Symbol;Acc:MGI:2387350]	7
App	0.6644	0.6935	0.13	0.61	3.7	3.9	0.16	0.0538	0.00088	N	Y	0.0014	++	protein_coding	amyloid beta (A4) precursor protein [Source:MGI Symbol;Acc:MGI:88059]	7
Actg1	0.9932	0.9938	0.09	0.96	5.4	5.2	-0.12	-0.2103	0.0011	N	Y	0.0017	+-	protein_coding	actin, gamma, cytoplasmic 1 [Source:MGI Symbol;Acc:MGI:87906]	7
Ywhah	0.9729	0.9628	-0.33	0.65	4.4	4.5	0.11	0.0123	0.0015	N	Y	0.0024	-+	protein_coding	tyrosine 3-monooxygenase/tryptophan 5-monooxygenase activation protein, eta polypeptide [Source:MGI Symbol;Acc:MGI:109194]	7
Tubb3	0.9492	0.9381	-0.21	0.71	4.4	4.3	-0.12	-0.2205	0.0015	N	Y	0.0024	--	protein_coding	tubulin, beta 3 class III [Source:MGI Symbol;Acc:MGI:107813]	7
Hpcal1	0.261	0.3901	0.59	0.012	3.3	3.6	0.25	0.3762	0.0016	Y	Y	0.0027	++	protein_coding	hippocalcin-like 1 [Source:MGI Symbol;Acc:MGI:1855689]	7
Mllt11	0.9864	0.969	-0.84	0.38	4.6	4.5	-0.11	-0.2127	0.0022	N	Y	0.0033	--	protein_coding	myeloid/lymphoid or mixed-lineage leukemia; translocated to, 11 [Source:MGI Symbol;Acc:MGI:1929671]	7
Aldoa	NA	NA	NA	NA	6.4	6.3	-0.1	-0.192	0.0031	NA	Y	0.0045	NA	protein_coding	aldolase A, fructose-bisphosphate [Source:MGI Symbol;Acc:MGI:87994]	7
Chmp2a	0.4441	0.4582	0.06	0.84	3.3	3.5	0.16	-0.0062	0.0033	N	Y	0.0048	++	protein_coding	charged multivesicular body protein 2A [Source:MGI Symbol;Acc:MGI:1916203]	7
Atp5a1	0.9119	0.8731	-0.41	0.35	4.3	4.2	-0.12	-0.2389	0.0034	N	Y	0.005	--	protein_coding	ATP synthase, H+ transporting, mitochondrial F1 complex, alpha subunit 1 [Source:MGI Symbol;Acc:MGI:88115]	7
Zwint	NA	NA	NA	NA	5.6	5.5	-0.11	-0.2026	0.0044	NA	Y	0.0065	NA	protein_coding	ZW10 interactor [Source:MGI Symbol;Acc:MGI:1289227]	7
Nudc	0.3051	0.452	0.63	0.0044	3.3	3.4	0.15	0.2797	0.022	Y	Y	0.0065	++	protein_coding	nudC nuclear distribution protein [Source:MGI Symbol;Acc:MGI:106014]	7
Nrsn1	0.478	0.5201	0.17	0.46	3.6	3.7	0.18	0.1575	0.0059	N	Y	0.0084	++	protein_coding	neurensin 1 [Source:MGI Symbol;Acc:MGI:894662]	7
Gtf2h5	0.2102	0.1981	-0.07	0.83	3.3	3.1	-0.2	-0.073	0.012	N	Y	0.015	--	protein_coding	general transcription factor IIH, polypeptide 5 [Source:MGI Symbol;Acc:MGI:107227]	7
Mdh2	0.9356	0.9381	0.04	0.96	4.4	4.3	-0.09	-0.1707	0.012	N	Y	0.016	+-	protein_coding	malate dehydrogenase 2, NAD (mitochondrial) [Source:MGI Symbol;Acc:MGI:97050]	7
Sod1	0.5729	0.5511	-0.09	0.74	3.5	3.6	0.13	0.0176	0.012	N	Y	0.016	-+	protein_coding	superoxide dismutase 1, soluble [Source:MGI Symbol;Acc:MGI:98351]	7
Ndufv1	0.4814	0.3437	-0.57	0.011	3.4	3.3	-0.14	-0.2589	0.012	Y	Y	0.016	--	protein_coding	NADH dehydrogenase (ubiquinone) flavoprotein 1 [Source:MGI Symbol;Acc:MGI:107851]	7
Atp6ap1	0.6305	0.5139	-0.48	0.04	3.6	3.5	-0.13	-0.2838	0.014	Y	Y	0.018	--	protein_coding	ATPase, H+ transporting, lysosomal accessory protein 1 [Source:MGI Symbol;Acc:MGI:109629]	7
Cox6b1	0.9898	0.9721	-1.03	0.33	4.5	4.4	-0.09	-0.1926	0.018	N	Y	0.022	--	protein_coding	cytochrome c oxidase, subunit VIb polypeptide 1 [Source:MGI Symbol;Acc:MGI:107460]	7
Eif1b	0.4407	0.4334	-0.03	0.94	3.3	3.4	0.14	0.0445	0.018	N	Y	0.022	-+	protein_coding	eukaryotic translation initiation factor 1B [Source:MGI Symbol;Acc:MGI:1916219]	7
Psma2	0.5966	0.517	-0.32	0.21	3.5	3.4	-0.12	-0.1393	0.019	N	Y	0.024	--	protein_coding	proteasome (prosome, macropain) subunit, alpha type 2 [Source:MGI Symbol;Acc:MGI:104885]	7
Tuba4a	0.8915	0.8483	-0.39	0.34	4.2	4.1	-0.1	-0.2098	0.029	N	Y	0.033	--	protein_coding	tubulin, alpha 4A [Source:MGI Symbol;Acc:MGI:1095410]	7
Ndn	0.4881	0.5697	0.33	0.19	3.8	3.9	0.16	0.2302	0.03	N	Y	0.035	++	protein_coding	necdin [Source:MGI Symbol;Acc:MGI:97290]	7
Psap	0.9627	0.9226	-0.77	0.16	4.6	4.5	-0.11	-0.2457	0.032	N	Y	0.037	--	protein_coding	prosaposin [Source:MGI Symbol;Acc:MGI:97783]	7
Ssu72	0.5898	0.5542	-0.15	0.54	3.4	3.5	0.11	-0.0615	0.032	N	Y	0.037	-+	protein_coding	Ssu72 RNA polymerase II CTD phosphatase homolog (yeast) [Source:MGI Symbol;Acc:MGI:1916241]	7
Srp14	0.9017	0.8947	-0.08	0.88	3.9	3.9	0.09	-0.018	0.032	N	Y	0.037	-+	protein_coding	signal recognition particle 14 [Source:MGI Symbol;Acc:MGI:107169]	7
Ndufb8	0.9322	0.9133	-0.27	0.55	4.1	4	-0.08	-0.179	0.033	N	Y	0.038	--	protein_coding	NADH dehydrogenase (ubiquinone) 1 beta subcomplex 8 [Source:MGI Symbol;Acc:MGI:1914514]	7
Cox5b	0.9763	0.9876	0.66	0.45	4.4	4.5	0.1	0.0225	0.038	N	Y	0.044	++	protein_coding	cytochrome c oxidase subunit Vb [Source:MGI Symbol;Acc:MGI:88475]	7
1110008P14Rik	0.6	0.6068	0.03	0.95	3.7	3.9	0.13	0.0453	0.044	N	Y	0.049	++	protein_coding	RIKEN cDNA 1110008P14 gene [Source:MGI Symbol;Acc:MGI:1920987]	7
Ywhab	0.5119	0.5604	0.2	0.41	3.4	3.6	0.12	0.0981	0.046	N	Y	0.052	++	protein_coding	tyrosine 3-monooxygenase/tryptophan 5-monooxygenase activation protein, beta polypeptide [Source:MGI Symbol;Acc:MGI:1891917]	7
Pfdn2	0.8271	0.8297	0.02	0.96	3.8	3.9	0.09	-0.0045	0.046	N	Y	0.052	++	protein_coding	prefoldin 2 [Source:MGI Symbol;Acc:MGI:1276111]	7
Cldn25	0.0271	0.0341	0.23	0.75	2.7	3.2	0.53	-0.1084	0.046	N	Y	0.053	++	NA	NA	7
Cck	0.6169	1	19.09	2.6e-58	4.6	6.1	1.57	2.1068	9.3e-159	Y	Y	2.4e-158	++	protein_coding	cholecystokinin [Source:MGI Symbol;Acc:MGI:88297]	8
Rab3a	0.9826	1	17.53	0.015	5	5.8	0.77	0.7206	1.8e-133	Y	Y	4.7e-133	++	protein_coding	RAB3A, member RAS oncogene family [Source:MGI Symbol;Acc:MGI:97843]	8
Rtn1	NA	NA	NA	NA	6.5	7.2	0.65	0.5773	3.6e-107	NA	Y	9.2e-107	NA	protein_coding	reticulon 1 [Source:MGI Symbol;Acc:MGI:1933947]	8
Fth1	NA	NA	NA	NA	6	6.5	0.58	0.511	1.3e-105	NA	Y	3.2e-105	NA	protein_coding	ferritin heavy polypeptide 1 [Source:MGI Symbol;Acc:MGI:95588]	8
Cox5a	0.1468	0.8596	3.57	1.9e-103	3.3	4.1	0.81	1.9364	4.6e-40	Y	Y	7.7e-104	++	protein_coding	cytochrome c oxidase subunit Va [Source:MGI Symbol;Acc:MGI:88474]	8
Clta	0.1766	0.8136	3.01	1.7e-80	3.4	4	0.58	1.5761	7.7e-32	Y	Y	1.1e-80	++	protein_coding	clathrin, light polypeptide (Lca) [Source:MGI Symbol;Acc:MGI:894297]	8
Itm2b	0.709	0.9035	1.35	1.3e-11	4	4.7	0.71	0.7976	6.9e-80	Y	Y	1.3e-79	++	protein_coding	integral membrane protein 2B [Source:MGI Symbol;Acc:MGI:1309517]	8
Slc25a3	0.5149	0.8706	1.85	1.2e-28	3.9	4.7	0.77	1.0866	2.2e-72	Y	Y	4.2e-72	++	protein_coding	solute carrier family 25 (mitochondrial carrier, phosphate carrier), member 3 [Source:MGI Symbol;Acc:MGI:1353498]	8
Mrfap1	0.4279	0.8553	2.07	1.8e-38	3.5	4	0.57	0.8083	4e-55	Y	Y	8.1e-55	++	protein_coding	Morf4 family associated protein 1 [Source:MGI Symbol;Acc:MGI:1914818]	8
Rheb	0.1468	0.6667	2.45	3.1e-54	3.2	3.8	0.56	1.1028	4.9e-22	Y	Y	2.5e-54	++	protein_coding	Ras homolog enriched in brain [Source:MGI Symbol;Acc:MGI:97912]	8
Nrgn	0.694	0.9561	2.26	2.4e-24	4	4.7	0.71	0.9068	2.6e-54	Y	Y	4.9e-54	++	protein_coding	neurogranin [Source:MGI Symbol;Acc:MGI:1927184]	8
Ndufab1	0.1393	0.6469	2.43	2.3e-52	3.3	3.7	0.39	1.4182	2.2e-13	Y	Y	2e-52	++	protein_coding	NADH dehydrogenase (ubiquinone) 1, alpha/beta subcomplex, 1 [Source:MGI Symbol;Acc:MGI:1917566]	8
Atxn7l3b	0.0796	0.5504	2.65	6.4e-51	3.1	3.6	0.52	1.0762	7.6e-11	Y	Y	6e-51	++	protein_coding	ataxin 7-like 3B [Source:MGI Symbol;Acc:MGI:1914971]	8
Fkbp1a	0.607	0.8904	1.66	1.3e-20	3.6	4.1	0.51	0.6284	3.1e-49	Y	Y	5.2e-49	++	protein_coding	FK506 binding protein 1a [Source:MGI Symbol;Acc:MGI:95541]	8
Bsg	0.6841	0.9254	1.75	3.2e-18	3.9	4.3	0.4	0.532	2.2e-40	Y	Y	3.8e-40	++	protein_coding	basigin [Source:MGI Symbol;Acc:MGI:88208]	8
Mlf2	0.2985	0.7566	1.99	4.6e-40	3.3	3.8	0.5	0.8301	1.3e-33	Y	Y	4.1e-40	++	protein_coding	myeloid leukemia factor 2 [Source:MGI Symbol;Acc:MGI:1353554]	8
Tpt1	0.8632	0.9649	1.47	1.8e-06	4.2	4.5	0.34	0.3643	2.4e-36	Y	Y	4.3e-36	++	protein_coding	tumor protein, translationally-controlled 1 [Source:MGI Symbol;Acc:MGI:104890]	8
Edf1	0.8333	0.9715	1.92	4.8e-11	3.9	4.2	0.32	0.3383	3.3e-36	Y	Y	6.2e-36	++	protein_coding	endothelial differentiation-related factor 1 [Source:MGI Symbol;Acc:MGI:1891227]	8
Rab14	0.3234	0.7544	1.86	1.9e-35	3.4	3.9	0.5	0.8731	3.3e-36	Y	Y	6.2e-36	++	protein_coding	RAB14, member RAS oncogene family [Source:MGI Symbol;Acc:MGI:1915615]	8
Nap1l5	0.7562	0.9649	2.18	1.1e-18	4	4.5	0.45	0.5778	4.8e-30	Y	Y	1e-29	++	protein_coding	nucleosome assembly protein 1-like 5 [Source:MGI Symbol;Acc:MGI:1923555]	8
Cyc1	0.0224	0.2895	2.88	3.6e-28	2.8	3.3	0.47	1.2172	0.0017	Y	Y	3.9e-28	++	protein_coding	cytochrome c-1 [Source:MGI Symbol;Acc:MGI:1913695]	8
Chchd2	NA	NA	NA	NA	5.1	5.3	0.27	0.1973	4.9e-27	NA	Y	1e-26	NA	protein_coding	coiled-coil-helix-coiled-coil-helix domain containing 2 [Source:MGI Symbol;Acc:MGI:1261428]	8
2310044H10Rik	0.0622	0.3596	2.14	5.2e-26	3	3.3	0.3	1.149	0.00057	Y	Y	5.5e-26	++	NA	NA	8
Eif5a	0.5075	0.8289	1.55	3.9e-22	3.5	3.9	0.34	0.5179	4.6e-26	Y	Y	9.3e-26	++	protein_coding	eukaryotic translation initiation factor 5A [Source:MGI Symbol;Acc:MGI:106248]	8
Stub1	0.0771	0.3794	1.99	4.2e-25	3.1	3.4	0.34	0.9509	1.9e-05	Y	Y	4.5e-25	++	protein_coding	STIP1 homology and U-Box containing protein 1 [Source:MGI Symbol;Acc:MGI:1891731]	8
Pacsin1	0.4502	0.7193	1.14	6.8e-14	3.6	3.9	0.36	0.5156	1.1e-24	Y	Y	2.2e-24	++	protein_coding	protein kinase C and casein kinase substrate in neurons 1 [Source:MGI Symbol;Acc:MGI:1345181]	8
Atp5d	0.8632	0.9518	1.14	0.00016	4.1	4.4	0.28	0.284	1.5e-24	Y	Y	2.9e-24	++	protein_coding	ATP synthase, H+ transporting, mitochondrial F1 complex, delta subunit [Source:MGI Symbol;Acc:MGI:1913293]	8
Tmem66	0.0348	0.2829	2.39	3.5e-23	2.9	3.3	0.33	0.9566	0.0084	Y	Y	3.8e-23	++	NA	NA	8
Ly6h	0.3507	0.6776	1.36	6.1e-20	3.5	3.9	0.4	0.7117	7.3e-18	Y	Y	7.8e-20	++	protein_coding	lymphocyte antigen 6 complex, locus H [Source:MGI Symbol;Acc:MGI:1346030]	8
Brp44	0.3159	0.6338	1.32	7.7e-19	3.3	3.7	0.35	0.6574	5.6e-19	Y	Y	1e-18	++	NA	NA	8
Tusc3	0.0821	0.3289	1.7	6.7e-18	3	3.4	0.35	0.5494	8.3e-06	Y	Y	9.8e-18	++	protein_coding	tumor suppressor candidate 3 [Source:MGI Symbol;Acc:MGI:1933134]	8
Map2k1	0.1219	0.3794	1.48	1.2e-16	3.1	3.4	0.28	0.6593	0.00044	Y	Y	1.7e-16	++	protein_coding	mitogen-activated protein kinase kinase 1 [Source:MGI Symbol;Acc:MGI:1346866]	8
Srp9	0.5572	0.7171	0.7	4.4e-05	3.5	3.7	0.24	0.272	5.7e-16	Y	Y	1.1e-15	++	protein_coding	signal recognition particle 9 [Source:MGI Symbol;Acc:MGI:1350930]	8
Rtn3	0.9179	0.9671	0.97	0.021	4.1	4.3	0.22	0.1993	1.6e-15	Y	Y	2.9e-15	++	protein_coding	reticulon 3 [Source:MGI Symbol;Acc:MGI:1339970]	8
Rbm39	0.2612	0.5439	1.22	2.1e-15	3.3	3.5	0.22	0.4971	9.6e-05	Y	Y	2.9e-15	++	protein_coding	RNA binding motif protein 39 [Source:MGI Symbol;Acc:MGI:2157953]	8
Kifap3	0.5846	0.6842	0.43	0.027	3.5	3.8	0.25	0.242	1.8e-15	Y	Y	3.4e-15	++	protein_coding	kinesin-associated protein 3 [Source:MGI Symbol;Acc:MGI:107566]	8
Gabbr1	0.3085	0.5943	1.19	2.6e-15	3.3	3.6	0.25	0.4723	2.1e-08	Y	Y	3.6e-15	++	protein_coding	gamma-aminobutyric acid (GABA) B receptor, 1 [Source:MGI Symbol;Acc:MGI:1860139]	8
Ranbp1	0.1716	0.4342	1.31	2.9e-15	3.1	3.5	0.34	0.6364	4.2e-08	Y	Y	4.1e-15	++	protein_coding	RAN binding protein 1 [Source:MGI Symbol;Acc:MGI:96269]	8
Serbp1	0.1741	0.4342	1.29	6.2e-15	3.2	3.5	0.32	0.6502	1.9e-08	Y	Y	8.5e-15	++	protein_coding	serpine1 mRNA binding protein 1 [Source:MGI Symbol;Acc:MGI:1914120]	8
Tspan13	0.3731	0.568	0.79	5.3e-07	3.3	3.6	0.3	0.3617	4.8e-15	Y	Y	8.5e-15	++	protein_coding	tetraspanin 13 [Source:MGI Symbol;Acc:MGI:1913359]	8
Klc1	0.408	0.6864	1.16	1.4e-14	3.4	3.7	0.32	0.4742	2.3e-14	Y	Y	2e-14	++	protein_coding	kinesin light chain 1 [Source:MGI Symbol;Acc:MGI:107978]	8
Arpc2	0.2164	0.4298	1	1.3e-09	3.1	3.5	0.35	0.4336	1.6e-14	Y	Y	2.7e-14	++	protein_coding	actin related protein 2/3 complex, subunit 2 [Source:MGI Symbol;Acc:MGI:1923959]	8
Cadm1	0.0796	0.2741	1.47	2.3e-12	3.2	3.5	0.29	0.7975	0.016	Y	Y	3.4e-12	++	protein_coding	cell adhesion molecule 1 [Source:MGI Symbol;Acc:MGI:1889272]	8
Fkbp8	0.5224	0.6601	0.57	0.001	3.5	3.7	0.2	0.2472	1.6e-11	Y	Y	2.9e-11	++	protein_coding	FK506 binding protein 8 [Source:MGI Symbol;Acc:MGI:1341070]	8
Ndrg4	0.6592	0.4123	-1.01	2.5e-11	3.6	3.5	-0.14	-0.405	0.0027	Y	Y	3.6e-11	--	protein_coding	N-myc downstream regulated gene 4 [Source:MGI Symbol;Acc:MGI:2384590]	8
Vti1b	0.3184	0.4649	0.62	0.00036	3.3	3.5	0.27	0.3183	2.5e-10	Y	Y	4.5e-10	++	protein_coding	vesicle transport through interaction with t-SNAREs 1B [Source:MGI Symbol;Acc:MGI:1855688]	8
Ctxn1	0.7687	0.8004	0.19	0.41	4	4.3	0.28	0.2231	4.3e-10	N	Y	7.7e-10	++	protein_coding	cortexin 1 [Source:MGI Symbol;Acc:MGI:88566]	8
Psap	0.99	0.9539	-1.57	0.014	4.9	4.7	-0.19	-0.3021	8.7e-10	Y	Y	1.6e-09	--	protein_coding	prosaposin [Source:MGI Symbol;Acc:MGI:97783]	8
2700060E02Rik	0.1269	0.3114	1.14	2.9e-09	3	3.3	0.28	0.428	1.9e-05	Y	Y	4.3e-09	++	protein_coding	RIKEN cDNA 2700060E02 gene [Source:MGI Symbol;Acc:MGI:1915295]	8
Tspan3	0.0522	0.1974	1.5	3.2e-09	2.9	3.2	0.31	0.6323	0.0043	Y	Y	4.7e-09	++	protein_coding	tetraspanin 3 [Source:MGI Symbol;Acc:MGI:1928098]	8
Cox5b	0.9776	0.9825	0.25	0.73	4.5	4.6	0.16	0.0976	3e-09	N	Y	5.4e-09	++	protein_coding	cytochrome c oxidase subunit Vb [Source:MGI Symbol;Acc:MGI:88475]	8
Rraga	0.1642	0.3575	1.04	5.6e-09	3.2	3.4	0.2	0.4837	0.0015	Y	Y	8.2e-09	++	protein_coding	Ras-related GTP binding A [Source:MGI Symbol;Acc:MGI:1915691]	8
Guk1	0.2861	0.4583	0.75	8e-06	3.2	3.5	0.25	0.3697	9.2e-09	Y	Y	1.6e-08	++	protein_coding	guanylate kinase 1 [Source:MGI Symbol;Acc:MGI:95871]	8
Tuba1b	0.9154	0.9145	-0.01	0.97	4.6	4.5	-0.17	-0.2303	1.8e-08	N	Y	3.2e-08	--	protein_coding	tubulin, alpha 1B [Source:MGI Symbol;Acc:MGI:107804]	8
Malat1	NA	NA	NA	NA	8.8	8.6	-0.26	-0.3336	6.1e-08	NA	Y	1.1e-07	NA	lincRNA	metastasis associated lung adenocarcinoma transcript 1 (non-coding RNA) [Source:MGI Symbol;Acc:MGI:1919539]	8
Gpm6a	0.9925	0.9693	-1.44	0.076	4.5	4.3	-0.14	-0.2261	1.9e-07	N	Y	3.5e-07	--	protein_coding	glycoprotein m6a [Source:MGI Symbol;Acc:MGI:107671]	8
Grina	0.3706	0.4956	0.51	0.0044	3.3	3.5	0.19	0.2126	7.2e-07	Y	Y	1.2e-06	++	protein_coding	glutamate receptor, ionotropic, N-methyl D-aspartate-associated protein 1 (glutamate binding) [Source:MGI Symbol;Acc:MGI:1913418]	8
Ppia	0.9975	0.9978	0.13	0.94	5.5	5.6	0.14	0.0768	8.6e-07	N	Y	1.5e-06	++	protein_coding	peptidylprolyl isomerase A [Source:MGI Symbol;Acc:MGI:97749]	8
Serinc1	0.9826	0.9057	-1.77	1.7e-05	4.6	4.4	-0.15	-0.3175	9.6e-07	Y	Y	1.7e-06	--	protein_coding	serine incorporator 1 [Source:MGI Symbol;Acc:MGI:1926228]	8
Cltb	0.4055	0.5219	0.47	0.01	3.3	3.5	0.2	0.2794	1.6e-06	Y	Y	2.8e-06	++	protein_coding	clathrin, light polypeptide (Lcb) [Source:MGI Symbol;Acc:MGI:1921575]	8
Hspa8	0.99	0.9825	-0.57	0.5	6.2	5.9	-0.23	-0.317	1.9e-06	N	Y	3.2e-06	--	protein_coding	heat shock protein 8 [Source:MGI Symbol;Acc:MGI:105384]	8
Cisd1	0.8284	0.875	0.37	0.23	3.9	4	0.13	0.0871	5.6e-06	N	Y	9.7e-06	++	protein_coding	CDGSH iron sulfur domain 1 [Source:MGI Symbol;Acc:MGI:1261855]	8
Nsf	0.9453	0.8575	-1.05	0.00041	4.1	4	-0.13	-0.2615	2.5e-05	Y	Y	4.6e-05	--	protein_coding	N-ethylmaleimide sensitive fusion protein [Source:MGI Symbol;Acc:MGI:104560]	8
Nudc	0.3159	0.4803	0.69	3.7e-05	3.3	3.4	0.17	0.28	0.00011	Y	Y	5.4e-05	++	protein_coding	nudC nuclear distribution protein [Source:MGI Symbol;Acc:MGI:106014]	8
Fdx1l	0.005	0.0592	2.53	5.5e-05	2.3	3	0.76	0.6073	0.042	Y	Y	8.2e-05	++	protein_coding	ferredoxin 1-like [Source:MGI Symbol;Acc:MGI:1915415]	8
Dnajb6	0.8632	0.8728	0.08	0.78	3.9	4	0.12	0.056	5.9e-05	N	Y	0.0001	++	protein_coding	DnaJ heat shock protein family (Hsp40) member B6 [Source:MGI Symbol;Acc:MGI:1344381]	8
Tubb2a	0.9602	0.9496	-0.25	0.62	5.1	4.9	-0.16	-0.2302	9.6e-05	N	Y	0.00016	--	protein_coding	tubulin, beta 2A class IIA [Source:MGI Symbol;Acc:MGI:107861]	8
Tubb3	0.9428	0.9496	0.13	0.77	4.6	4.5	-0.11	-0.1659	0.00037	N	Y	0.00059	+-	protein_coding	tubulin, beta 3 class III [Source:MGI Symbol;Acc:MGI:107813]	8
Bmyc	0.2114	0.3443	0.67	0.00042	3.2	3.3	0.15	0.2582	0.029	Y	Y	0.00067	++	protein_coding	brain expressed myelocytomatosis oncogene [Source:MGI Symbol;Acc:MGI:88184]	8
1110003E01Rik	0.1468	0.2325	0.57	0.018	3	3.2	0.22	0.2902	0.00062	Y	Y	0.00096	++	NA	NA	8
Tuba1a	0.9801	0.989	0.61	0.44	6	5.8	-0.17	-0.2123	0.00075	N	Y	0.0011	+-	protein_coding	tubulin, alpha 1A [Source:MGI Symbol;Acc:MGI:98869]	8
Celf4	0.99	0.9803	-0.69	0.41	4.7	4.6	-0.1	-0.1816	0.00086	N	Y	0.0012	--	protein_coding	CUGBP, Elav-like family member 4 [Source:MGI Symbol;Acc:MGI:1932407]	8
Prdx5	0.9527	0.9759	0.7	0.26	4.4	4.5	0.1	0.0503	0.0011	N	Y	0.0016	++	protein_coding	peroxiredoxin 5 [Source:MGI Symbol;Acc:MGI:1859821]	8
Zc3h15	0.0821	0.1754	0.87	0.001	2.9	3.2	0.25	0.4535	0.011	Y	Y	0.0017	++	protein_coding	zinc finger CCCH-type containing 15 [Source:MGI Symbol;Acc:MGI:1919747]	8
Cacybp	0.2761	0.3947	0.54	0.0045	3.2	3.4	0.17	0.267	0.0016	Y	Y	0.0023	++	protein_coding	calcyclin binding protein [Source:MGI Symbol;Acc:MGI:1270839]	8
Stk25	0.3483	0.4035	0.24	0.31	3.2	3.4	0.14	0.0866	0.0018	N	Y	0.0026	++	protein_coding	serine/threonine kinase 25 (yeast) [Source:MGI Symbol;Acc:MGI:1891699]	8
Cirbp	0.5323	0.4912	-0.16	0.41	3.5	3.6	0.14	0.0047	0.002	N	Y	0.0028	-+	protein_coding	cold inducible RNA binding protein [Source:MGI Symbol;Acc:MGI:893588]	8
Cst3	0.9055	0.875	-0.31	0.4	4.1	4	-0.1	-0.1692	0.0026	N	Y	0.0035	--	protein_coding	cystatin C [Source:MGI Symbol;Acc:MGI:102519]	8
Selk	0.9851	0.9518	-1.21	0.042	4.4	4.3	-0.09	-0.1905	0.0028	Y	Y	0.0038	--	NA	NA	8
Atp5a1	0.8831	0.8882	0.05	0.91	4.5	4.4	-0.1	-0.1492	0.0028	N	Y	0.0039	+-	protein_coding	ATP synthase, H+ transporting, mitochondrial F1 complex, alpha subunit 1 [Source:MGI Symbol;Acc:MGI:88115]	8
Dnaja1	0.9204	0.8684	-0.56	0.089	4.3	4.2	-0.1	-0.2198	0.0028	N	Y	0.0039	--	protein_coding	DnaJ heat shock protein family (Hsp40) member A1 [Source:MGI Symbol;Acc:MGI:1270129]	8
Ywhah	0.9851	0.9956	1.24	0.32	4.7	4.8	0.09	0.0272	0.0029	N	Y	0.004	++	protein_coding	tyrosine 3-monooxygenase/tryptophan 5-monooxygenase activation protein, eta polypeptide [Source:MGI Symbol;Acc:MGI:109194]	8
Nrsn1	0.6294	0.7039	0.34	0.12	3.7	3.9	0.15	0.1798	0.0033	N	Y	0.0045	++	protein_coding	neurensin 1 [Source:MGI Symbol;Acc:MGI:894662]	8
Prnp	0.9453	0.9189	-0.42	0.34	4.4	4.3	-0.1	-0.1938	0.0042	N	Y	0.0056	--	protein_coding	prion protein [Source:MGI Symbol;Acc:MGI:97769]	8
Zcchc18	0.8333	0.7456	-0.53	0.021	4.2	4.1	-0.11	-0.2355	0.0043	Y	Y	0.0058	--	protein_coding	zinc finger, CCHC domain containing 18 [Source:MGI Symbol;Acc:MGI:1914245]	8
Sod2	0.1915	0.1842	-0.05	0.88	3	3.2	0.18	0.0261	0.0043	N	Y	0.0058	-+	protein_coding	superoxide dismutase 2, mitochondrial [Source:MGI Symbol;Acc:MGI:98352]	8
Atp6ap2	0.806	0.7785	-0.17	0.49	4.3	4.2	-0.1	-0.1687	0.0045	N	Y	0.0061	--	protein_coding	ATPase, H+ transporting, lysosomal accessory protein 2 [Source:MGI Symbol;Acc:MGI:1917745]	8
App	0.898	0.8882	-0.1	0.75	4.1	4.2	0.11	0.0219	0.0072	N	Y	0.0091	-+	protein_coding	amyloid beta (A4) precursor protein [Source:MGI Symbol;Acc:MGI:88059]	8
Mef2c	0.9851	0.9693	-0.74	0.34	5.1	4.9	-0.11	-0.1986	0.0077	N	Y	0.0098	--	protein_coding	myocyte enhancer factor 2C [Source:MGI Symbol;Acc:MGI:99458]	8
Pkm2	0.99	0.989	-0.1	0.94	5.2	5.1	-0.11	-0.1734	0.0077	N	Y	0.0098	--	NA	NA	8
Ndufa10	0.7239	0.7083	-0.08	0.74	3.8	3.9	0.09	0.0114	0.011	N	Y	0.014	-+	protein_coding	NADH dehydrogenase (ubiquinone) 1 alpha subcomplex 10 [Source:MGI Symbol;Acc:MGI:1914523]	8
Mdh1	0.9552	0.9803	0.85	0.17	5.7	5.6	-0.11	-0.1233	0.013	N	Y	0.016	+-	protein_coding	malate dehydrogenase 1, NAD (soluble) [Source:MGI Symbol;Acc:MGI:97051]	8
Syt4	0.7214	0.6118	-0.5	0.011	4	3.9	-0.13	-0.2978	0.017	Y	Y	0.017	--	protein_coding	synaptotagmin IV [Source:MGI Symbol;Acc:MGI:101759]	8
Mdh2	0.893	0.9079	0.17	0.63	4.5	4.5	-0.08	-0.1179	0.014	N	Y	0.017	+-	protein_coding	malate dehydrogenase 2, NAD (mitochondrial) [Source:MGI Symbol;Acc:MGI:97050]	8
Rbm3	0.4129	0.3509	-0.26	0.25	3.4	3.5	0.15	-0.0333	0.015	N	Y	0.018	-+	protein_coding	RNA binding motif (RNP1, RRM) protein 3 [Source:MGI Symbol;Acc:MGI:1099460]	8
Atp6v0e2	0.8234	0.7281	-0.55	0.012	3.9	3.8	-0.1	-0.1951	0.017	Y	Y	0.02	--	protein_coding	ATPase, H+ transporting, lysosomal V0 subunit E2 [Source:MGI Symbol;Acc:MGI:1923502]	8
Psma6	0.49	0.4561	-0.14	0.48	3.3	3.4	0.1	-0.0029	0.018	N	Y	0.022	-+	protein_coding	proteasome (prosome, macropain) subunit, alpha type 6 [Source:MGI Symbol;Acc:MGI:1347006]	8
Cyb5	0.607	0.5899	-0.07	0.73	3.6	3.7	0.11	-0.0065	0.019	N	Y	0.022	-+	NA	NA	8
Cox6b1	0.9876	0.9846	-0.21	0.82	4.6	4.5	-0.08	-0.151	0.021	N	Y	0.025	--	protein_coding	cytochrome c oxidase, subunit VIb polypeptide 1 [Source:MGI Symbol;Acc:MGI:107460]	8
Capzb	0.505	0.5022	-0.01	0.95	3.4	3.5	0.1	0.0428	0.023	N	Y	0.026	-+	protein_coding	capping protein (actin filament) muscle Z-line, beta [Source:MGI Symbol;Acc:MGI:104652]	8
Ldhb	0.8483	0.8596	0.09	0.75	4.6	4.5	-0.09	-0.0944	0.024	N	Y	0.028	+-	protein_coding	lactate dehydrogenase B [Source:MGI Symbol;Acc:MGI:96763]	8
Zwint	0.9975	0.9934	-0.98	0.53	5.6	5.5	-0.08	-0.1551	0.024	N	Y	0.028	--	protein_coding	ZW10 interactor [Source:MGI Symbol;Acc:MGI:1289227]	8
Atp6ap1	0.7313	0.6404	-0.42	0.04	3.9	3.8	-0.09	-0.2481	0.025	Y	Y	0.029	--	protein_coding	ATPase, H+ transporting, lysosomal accessory protein 1 [Source:MGI Symbol;Acc:MGI:109629]	8
Gpi1	0.7114	0.6316	-0.36	0.087	3.8	3.7	-0.1	-0.208	0.027	N	Y	0.032	--	protein_coding	glucose phosphate isomerase 1 [Source:MGI Symbol;Acc:MGI:95797]	8
Sod1	0.5622	0.5921	0.12	0.54	3.5	3.6	0.1	0.055	0.028	N	Y	0.033	++	protein_coding	superoxide dismutase 1, soluble [Source:MGI Symbol;Acc:MGI:98351]	8
Mllt11	0.99	0.9671	-1.22	0.11	4.7	4.6	-0.08	-0.1696	0.029	N	Y	0.034	--	protein_coding	myeloid/lymphoid or mixed-lineage leukemia; translocated to, 11 [Source:MGI Symbol;Acc:MGI:1929671]	8
Slc25a5	0.7313	0.7127	-0.09	0.69	4	3.9	-0.09	-0.1585	0.032	N	Y	0.037	--	protein_coding	solute carrier family 25 (mitochondrial carrier, adenine nucleotide translocator), member 5 [Source:MGI Symbol;Acc:MGI:1353496]	8
Ndufa11	0.893	0.8596	-0.31	0.36	4.1	4	-0.08	-0.1652	0.038	N	Y	0.042	--	protein_coding	NADH dehydrogenase (ubiquinone) 1 alpha subcomplex 11 [Source:MGI Symbol;Acc:MGI:1917125]	8
Arpc5l	0.5	0.489	-0.04	0.85	3.4	3.5	0.09	0.0124	0.038	N	Y	0.042	-+	protein_coding	actin related protein 2/3 complex, subunit 5-like [Source:MGI Symbol;Acc:MGI:1921442]	8
Calm1	NA	NA	NA	NA	7.5	7.6	0.08	0.0056	0.04	NA	Y	0.044	NA	protein_coding	calmodulin 1 [Source:MGI Symbol;Acc:MGI:88251]	8
Psd3	0.0672	0.0307	-0.82	0.083	3.2	2.7	-0.47	-0.2671	0.042	N	Y	0.045	--	protein_coding	pleckstrin and Sec7 domain containing 3 [Source:MGI Symbol;Acc:MGI:1918215]	8
Scg5	0.8632	0.8443	-0.15	0.6	4.2	4.1	-0.08	-0.1525	0.046	N	Y	0.049	--	protein_coding	secretogranin V [Source:MGI Symbol;Acc:MGI:98289]	8
C1ql3	0.5398	0.4539	-0.34	0.083	3.9	3.8	-0.14	-0.3737	0.048	N	Y	0.05	--	protein_coding	C1q-like 3 [Source:MGI Symbol;Acc:MGI:2387350]	8
Cck	0.645	1	19.97	4.6e-14	4.6	6.3	1.71	2.144	8e-54	Y	Y	2.2e-53	++	protein_coding	cholecystokinin [Source:MGI Symbol;Acc:MGI:88297]	9
Rab3a	0.981	1	17.61	0.35	4.8	5.5	0.75	0.702	3.8e-34	N	Y	1e-33	++	protein_coding	RAB3A, member RAS oncogene family [Source:MGI Symbol;Acc:MGI:97843]	9
Nrgn	0.935	1	18.91	0.03	4.6	5.5	0.89	0.913	2.5e-28	Y	Y	6.8e-28	++	protein_coding	neurogranin [Source:MGI Symbol;Acc:MGI:1927184]	9
Rtn1	NA	NA	NA	NA	5.9	6.6	0.65	0.581	1.4e-27	NA	Y	3.9e-27	NA	protein_coding	reticulon 1 [Source:MGI Symbol;Acc:MGI:1933947]	9
Fth1	NA	NA	NA	NA	5.5	6	0.59	0.52	9.2e-22	NA	Y	2.5e-21	NA	protein_coding	ferritin heavy polypeptide 1 [Source:MGI Symbol;Acc:MGI:95588]	9
Cox5a	0.075	0.6822	3.28	1.6e-20	3.2	3.8	0.62	1.807	3.1e-05	Y	Y	5.3e-21	++	protein_coding	cytochrome c oxidase subunit Va [Source:MGI Symbol;Acc:MGI:88474]	9
Itm2b	0.598	0.8527	1.36	0.00058	3.9	4.5	0.64	0.849	1.3e-14	Y	Y	2.7e-14	++	protein_coding	integral membrane protein 2B [Source:MGI Symbol;Acc:MGI:1309517]	9
Clta	0.121	0.6357	2.53	4.6e-14	3.2	3.6	0.46	1.485	0.001	Y	Y	2.7e-14	++	protein_coding	clathrin, light polypeptide (Lca) [Source:MGI Symbol;Acc:MGI:894297]	9
Mrfap1	0.271	0.7674	2.18	2.7e-12	3.2	3.8	0.54	0.8	3.7e-09	Y	Y	2.5e-12	++	protein_coding	Morf4 family associated protein 1 [Source:MGI Symbol;Acc:MGI:1914818]	9
Slc25a3	0.346	0.8217	2.17	9.7e-12	3.8	4.4	0.58	1.112	2.9e-11	Y	Y	9.9e-12	++	protein_coding	solute carrier family 25 (mitochondrial carrier, phosphate carrier), member 3 [Source:MGI Symbol;Acc:MGI:1353498]	9
Rab14	0.215	0.6899	2.1	2.4e-11	3.3	3.7	0.36	0.783	0.00013	Y	Y	2.7e-11	++	protein_coding	RAB14, member RAS oncogene family [Source:MGI Symbol;Acc:MGI:1915615]	9
Mlf2	0.206	0.5581	1.59	1.9e-06	3.1	3.6	0.55	0.857	8.1e-09	Y	Y	1.5e-08	++	protein_coding	myeloid leukemia factor 2 [Source:MGI Symbol;Acc:MGI:1353554]	9
Gabbr1	0.103	0.4651	2.03	5.8e-08	3.2	3.6	0.37	0.801	0.035	Y	Y	6.8e-08	++	protein_coding	gamma-aminobutyric acid (GABA) B receptor, 1 [Source:MGI Symbol;Acc:MGI:1860139]	9
Bsg	0.617	0.938	2.24	8.2e-08	3.7	3.9	0.27	0.421	4.2e-06	Y	Y	1e-07	++	protein_coding	basigin [Source:MGI Symbol;Acc:MGI:88208]	9
Fkbp1a	0.336	0.7287	1.67	1.4e-07	3.4	3.7	0.34	0.632	0.00018	Y	Y	1.9e-07	++	protein_coding	FK506 binding protein 1a [Source:MGI Symbol;Acc:MGI:95541]	9
Eif5a	0.364	0.6667	1.25	0.00023	3.3	3.7	0.39	0.464	1.9e-07	Y	Y	2.6e-07	++	protein_coding	eukaryotic translation initiation factor 5A [Source:MGI Symbol;Acc:MGI:106248]	9
Nap1l5	0.561	0.8837	1.78	1.4e-06	3.8	4.2	0.34	0.598	3.7e-05	Y	Y	1.9e-06	++	protein_coding	nucleosome assembly protein 1-like 5 [Source:MGI Symbol;Acc:MGI:1923555]	9
Edf1	0.701	0.9457	2.01	2.2e-05	3.7	3.9	0.22	0.317	5.3e-05	Y	Y	3.2e-05	++	protein_coding	endothelial differentiation-related factor 1 [Source:MGI Symbol;Acc:MGI:1891227]	9
Pacsin1	0.29	0.6124	1.35	4.4e-05	3.4	3.6	0.26	0.48	0.03	Y	Y	6.9e-05	++	protein_coding	protein kinase C and casein kinase substrate in neurons 1 [Source:MGI Symbol;Acc:MGI:1345181]	9
Tpt1	0.813	0.938	1.25	0.079	3.9	4.1	0.22	0.254	0.00016	N	Y	0.00026	++	protein_coding	tumor protein, translationally-controlled 1 [Source:MGI Symbol;Acc:MGI:104890]	9
Rtn3	0.607	0.8062	0.99	0.03	3.7	3.9	0.23	0.31	0.00032	Y	Y	0.00057	++	protein_coding	reticulon 3 [Source:MGI Symbol;Acc:MGI:1339970]	9
Srp9	0.327	0.4031	0.33	0.48	3.2	3.5	0.3	0.287	0.001	N	Y	0.0019	++	protein_coding	signal recognition particle 9 [Source:MGI Symbol;Acc:MGI:1350930]	9
Atp5d	0.841	0.9147	0.71	0.38	4	4.2	0.2	0.198	0.002	N	Y	0.0037	++	protein_coding	ATP synthase, H+ transporting, mitochondrial F1 complex, delta subunit [Source:MGI Symbol;Acc:MGI:1913293]	9
Cst3	0.766	0.6124	-0.73	0.17	3.8	3.6	-0.2	-0.3	0.0023	N	Y	0.0042	--	protein_coding	cystatin C [Source:MGI Symbol;Acc:MGI:102519]	9
Malat1	NA	NA	NA	NA	9.1	8.8	-0.31	-0.377	0.0029	NA	Y	0.0052	NA	lincRNA	metastasis associated lung adenocarcinoma transcript 1 (non-coding RNA) [Source:MGI Symbol;Acc:MGI:1919539]	9
Fkbp8	0.383	0.4496	0.27	0.52	3.3	3.5	0.24	0.229	0.0063	N	Y	0.011	++	protein_coding	FK506 binding protein 8 [Source:MGI Symbol;Acc:MGI:1341070]	9
Chchd2	NA	NA	NA	NA	4.8	4.9	0.16	0.09	0.0087	NA	Y	0.014	NA	protein_coding	coiled-coil-helix-coiled-coil-helix domain containing 2 [Source:MGI Symbol;Acc:MGI:1261428]	9
Ctxn1	0.673	0.8217	0.81	0.16	3.9	4.1	0.24	0.344	0.025	N	Y	0.038	++	protein_coding	cortexin 1 [Source:MGI Symbol;Acc:MGI:88566]	9
Cpne5	0.103	0.1008	-0.02	0.97	2.9	3.3	0.41	0.229	0.033	N	Y	0.05	-+	protein_coding	copine V [Source:MGI Symbol;Acc:MGI:2385908]	9
Nrgn	0.929	0.963	0.69	0.66	4.4	5.1	0.74	0.66	4.9e-22	N	Y	1.4e-21	++	protein_coding	neurogranin [Source:MGI Symbol;Acc:MGI:1927184]	10
Cck	0.161	0.889	3.73	9e-13	3.4	4.6	1.2	1.92	4.4e-17	Y	Y	1.3e-16	++	protein_coding	cholecystokinin [Source:MGI Symbol;Acc:MGI:88297]	10
Rab3a	0.982	1	17.56	0.45	4.5	5	0.51	0.42	9.9e-11	N	Y	2.9e-10	++	protein_coding	RAB3A, member RAS oncogene family [Source:MGI Symbol;Acc:MGI:97843]	10
Cox5a	0.161	0.778	2.91	1.2e-08	3.4	4	0.66	1.55	6.6e-05	Y	Y	1.2e-08	++	protein_coding	cytochrome c oxidase subunit Va [Source:MGI Symbol;Acc:MGI:88474]	10
Meg3	NA	NA	NA	NA	7.8	7.5	-0.39	-0.5	4.7e-06	NA	Y	9e-06	NA	lincRNA	maternally expressed 3 [Source:MGI Symbol;Acc:MGI:1202886]	10
Pcp4	0.768	0.926	1.33	0.38	5.3	5.7	0.41	0.9	9.1e-06	N	Y	1.9e-05	++	protein_coding	Purkinje cell protein 4 [Source:MGI Symbol;Acc:MGI:97509]	10
Slc25a3	0.482	0.648	0.68	0.45	3.7	4.2	0.5	0.72	1e-05	N	Y	2.2e-05	++	protein_coding	solute carrier family 25 (mitochondrial carrier, phosphate carrier), member 3 [Source:MGI Symbol;Acc:MGI:1353498]	10
Actb	0.964	0.833	-1.69	0.38	4.9	4.5	-0.39	-0.66	1.1e-05	N	Y	2.5e-05	--	protein_coding	actin, beta [Source:MGI Symbol;Acc:MGI:87904]	10
Fth1	NA	NA	NA	NA	5.9	6.3	0.37	0.26	1.1e-05	NA	Y	2.5e-05	NA	protein_coding	ferritin heavy polypeptide 1 [Source:MGI Symbol;Acc:MGI:95588]	10
Tmsb4x	NA	NA	NA	NA	6.7	6.3	-0.37	-0.48	1.1e-05	NA	Y	2.5e-05	NA	protein_coding	thymosin, beta 4, X chromosome [Source:MGI Symbol;Acc:MGI:99510]	10
Rtn1	NA	NA	NA	NA	5.8	6.1	0.35	0.25	3.2e-05	NA	Y	7.8e-05	NA	protein_coding	reticulon 1 [Source:MGI Symbol;Acc:MGI:1933947]	10
Mef2c	0.946	0.778	-1.62	0.25	4.6	4.3	-0.36	-0.71	0.00015	N	Y	0.0004	--	protein_coding	myocyte enhancer factor 2C [Source:MGI Symbol;Acc:MGI:99458]	10
Nefl	0.571	0.704	0.58	0.45	3.6	4	0.39	0.4	0.00064	N	Y	0.0017	++	protein_coding	neurofilament, light polypeptide [Source:MGI Symbol;Acc:MGI:97313]	10
Fkbp1a	0.821	0.796	-0.16	0.88	3.8	4.1	0.34	0.19	0.00064	N	Y	0.0017	-+	protein_coding	FK506 binding protein 1a [Source:MGI Symbol;Acc:MGI:95541]	10
Atp5d	0.857	0.889	0.29	0.8	3.9	4.2	0.31	0.22	0.002	N	Y	0.005	++	protein_coding	ATP synthase, H+ transporting, mitochondrial F1 complex, delta subunit [Source:MGI Symbol;Acc:MGI:1913293]	10
Brp44	0.518	0.778	1.18	0.18	3.6	3.9	0.35	0.54	0.0031	N	Y	0.0077	++	NA	NA	10
Chchd2	NA	NA	NA	NA	5	5.3	0.27	0.16	0.005	NA	Y	0.012	NA	protein_coding	coiled-coil-helix-coiled-coil-helix domain containing 2 [Source:MGI Symbol;Acc:MGI:1261428]	10
Malat1	NA	NA	NA	NA	8.5	8.2	-0.26	-0.37	0.0077	NA	Y	0.017	NA	lincRNA	metastasis associated lung adenocarcinoma transcript 1 (non-coding RNA) [Source:MGI Symbol;Acc:MGI:1919539]	10
Tpt1	0.75	0.87	0.81	0.45	3.8	4.1	0.29	0.22	0.0084	N	Y	0.018	++	protein_coding	tumor protein, translationally-controlled 1 [Source:MGI Symbol;Acc:MGI:104890]	10
Itm2b	0.357	0.611	1.04	0.25	3.5	3.9	0.39	0.55	0.0087	N	Y	0.019	++	protein_coding	integral membrane protein 2B [Source:MGI Symbol;Acc:MGI:1309517]	10
Ly6h	0.589	0.63	0.17	0.84	3.7	4	0.32	0.12	0.014	N	Y	0.03	++	protein_coding	lymphocyte antigen 6 complex, locus H [Source:MGI Symbol;Acc:MGI:1346030]	10
Edf1	0.589	0.778	0.89	0.43	3.5	3.8	0.3	0.37	0.014	N	Y	0.031	++	protein_coding	endothelial differentiation-related factor 1 [Source:MGI Symbol;Acc:MGI:1891227]	10
Atp1a3	0.304	0.389	0.38	0.58	3.3	3.7	0.42	0.12	0.014	N	Y	0.032	++	protein_coding	ATPase, Na+/K+ transporting, alpha 3 polypeptide [Source:MGI Symbol;Acc:MGI:88107]	10
Snhg11	NA	NA	NA	NA	5.7	5.4	-0.25	-0.35	0.014	NA	Y	0.032	NA	protein_coding	small nucleolar RNA host gene 11 [Source:MGI Symbol;Acc:MGI:2441845]	10
Arpc1a	0.411	0.222	-0.89	0.43	3.6	3.2	-0.45	-0.28	0.021	N	Y	0.042	--	protein_coding	actin related protein 2/3 complex, subunit 1A [Source:MGI Symbol;Acc:MGI:1928896]	10
Tuba1a	0.946	0.926	-0.35	0.83	4.7	4.5	-0.24	-0.39	0.024	N	Y	0.048	--	protein_coding	tubulin, alpha 1A [Source:MGI Symbol;Acc:MGI:98869]	10
Calm1	NA	NA	NA	NA	6.9	6.7	-0.23	-0.34	0.025	NA	Y	0.052	NA	protein_coding	calmodulin 1 [Source:MGI Symbol;Acc:MGI:88251]	10
Gnas	0.571	0.796	1.08	0.28	3.5	3.8	0.29	0.35	0.025	N	Y	0.052	++	protein_coding	GNAS (guanine nucleotide binding protein, alpha stimulating) complex locus [Source:MGI Symbol;Acc:MGI:95777]	10
Eif4a2	0.946	1	17.69	0.43	4.4	4.2	-0.23	-0.27	0.033	N	Y	0.066	+-	protein_coding	eukaryotic translation initiation factor 4A2 [Source:MGI Symbol;Acc:MGI:106906]	10
Eif5a	0.321	0.537	0.9	0.39	3.2	3.5	0.35	0.37	0.04	N	Y	0.08	++	protein_coding	eukaryotic translation initiation factor 5A [Source:MGI Symbol;Acc:MGI:106248]	10
Nrgn	0.91	1	18.26	0.4663	4.5	5.4	0.91	0.9	5e-22	N	Y	1.5e-21	++	protein_coding	neurogranin [Source:MGI Symbol;Acc:MGI:1927184]	11
Cck	0.3	0.79	2.17	0.0043	3.8	4.7	0.88	1.75	6.7e-09	Y	Y	2e-08	++	protein_coding	cholecystokinin [Source:MGI Symbol;Acc:MGI:88297]	11
Rab3a	0.98	0.98	-0.05	0.9748	4.5	5.1	0.58	0.43	9.9e-09	N	Y	2.9e-08	-+	protein_coding	RAB3A, member RAS oncogene family [Source:MGI Symbol;Acc:MGI:97843]	11
Fth1	0.95	0.98	0.67	0.7713	5.4	5.8	0.42	0.33	0.00036	N	Y	0.0011	++	protein_coding	ferritin heavy polypeptide 1 [Source:MGI Symbol;Acc:MGI:95588]	11
Rtn1	NA	NA	NA	NA	5.8	6.2	0.4	0.27	0.0007	NA	Y	0.0021	NA	protein_coding	reticulon 1 [Source:MGI Symbol;Acc:MGI:1933947]	11
Rtn1	NA	NA	NA	NA	5.2	5.9	0.78	1.299	0.00022	NA	Y	0.00063	NA	protein_coding	reticulon 1 [Source:MGI Symbol;Acc:MGI:1933947]	12
Ubc	0.556	0.58	0.11	0.91197	3.6	2.6	-0.96	-0.394	0.00644	N	Y	0.00519	+-	protein_coding	ubiquitin C [Source:MGI Symbol;Acc:MGI:98889]	12
Cck	0.074	0.67	3.22	0.00638	3	4.9	1.87	2.802	0.00644	Y	Y	0.00519	++	protein_coding	cholecystokinin [Source:MGI Symbol;Acc:MGI:88297]	12
Tshz2	0.889	1	17.49	0.24069	4.4	3.4	-1.02	-0.204	0.00644	N	Y	0.00519	+-	protein_coding	teashirt zinc finger family member 2 [Source:MGI Symbol;Acc:MGI:2153084]	12
Gabarap	0.481	0.67	0.77	0.41173	3.5	2.7	-0.74	0.221	0.00694	N	Y	0.0056	+-	protein_coding	gamma-aminobutyric acid receptor associated protein [Source:MGI Symbol;Acc:MGI:1861742]	12
Crym	0.407	0.5	0.37	0.65248	3.8	2.9	-0.86	-0.087	0.00916	N	Y	0.00733	+-	protein_coding	crystallin, mu [Source:MGI Symbol;Acc:MGI:102675]	12
Ndufa2	0.481	0.75	1.17	0.23226	3.5	2.9	-0.61	0.292	0.01698	N	Y	0.01457	+-	protein_coding	NADH dehydrogenase (ubiquinone) 1 alpha subcomplex, 2 [Source:MGI Symbol;Acc:MGI:1343103]	12
Rab3a	0.926	1	17.04	0.33588	4.4	5.1	0.69	1.288	0.01698	N	Y	0.01488	++	protein_coding	RAB3A, member RAS oncogene family [Source:MGI Symbol;Acc:MGI:97843]	12
Ptn	0.037	0.33	2.56	0.10759	4.6	2.6	-2	1.024	0.01883	N	Y	0.0161	+-	protein_coding	pleiotrophin [Source:MGI Symbol;Acc:MGI:97804]	12
Tubb2a	0.963	1	17.31	0.47947	4.4	3.8	-0.54	0.012	0.02148	N	Y	0.0194	+-	protein_coding	tubulin, beta 2A class IIA [Source:MGI Symbol;Acc:MGI:107861]	12
Zcchc18	0.889	0.83	-0.47	0.69244	3.9	3.3	-0.59	-0.068	0.02148	N	Y	0.01958	--	protein_coding	zinc finger, CCHC domain containing 18 [Source:MGI Symbol;Acc:MGI:1914245]	12
Rab3a	0.8865	1	18.51	4.1e-08	4.2	5.1	0.92	1.013	1.6e-85	Y	Y	4.4e-85	++	protein_coding	RAB3A, member RAS oncogene family [Source:MGI Symbol;Acc:MGI:97843]	13
Rtn1	0.9956	1	17.14	0.47	5.1	5.9	0.75	0.751	7.7e-81	N	Y	2.1e-80	++	protein_coding	reticulon 1 [Source:MGI Symbol;Acc:MGI:1933947]	13
Fth1	NA	NA	NA	NA	5.2	5.9	0.65	0.644	8.2e-66	NA	Y	2.2e-65	NA	protein_coding	ferritin heavy polypeptide 1 [Source:MGI Symbol;Acc:MGI:95588]	13
Slc25a3	0.2445	0.8941	3.26	6.6e-47	3.5	4.1	0.54	1.314	7e-19	Y	Y	5.3e-47	++	protein_coding	solute carrier family 25 (mitochondrial carrier, phosphate carrier), member 3 [Source:MGI Symbol;Acc:MGI:1353498]	13
Itm2b	0.2664	0.8983	3.19	7.7e-45	3.5	4	0.53	1.13	5.7e-19	Y	Y	7.8e-45	++	protein_coding	integral membrane protein 2B [Source:MGI Symbol;Acc:MGI:1309517]	13
Mrfap1	0.1092	0.6653	2.79	6.6e-35	3.2	3.6	0.4	1.058	6.6e-06	Y	Y	7.7e-35	++	protein_coding	Morf4 family associated protein 1 [Source:MGI Symbol;Acc:MGI:1914818]	13
Bsg	0.3624	0.8729	2.49	3.3e-29	3.5	3.8	0.33	0.704	4.8e-12	Y	Y	4.2e-29	++	protein_coding	basigin [Source:MGI Symbol;Acc:MGI:88208]	13
Ly6h	0.1354	0.6398	2.43	3e-28	3.3	3.6	0.27	0.94	0.0043	Y	Y	4e-28	++	protein_coding	lymphocyte antigen 6 complex, locus H [Source:MGI Symbol;Acc:MGI:1346030]	13
Fkbp1a	0.2314	0.7373	2.23	1.1e-26	3.3	3.6	0.3	0.824	7.2e-07	Y	Y	1.6e-26	++	protein_coding	FK506 binding protein 1a [Source:MGI Symbol;Acc:MGI:95541]	13
Mlf2	0.0742	0.5212	2.61	6.2e-26	3.1	3.5	0.44	0.981	8.3e-05	Y	Y	9.4e-26	++	protein_coding	myeloid leukemia factor 2 [Source:MGI Symbol;Acc:MGI:1353554]	13
Rab14	0.1092	0.572	2.39	2.1e-25	3.2	3.5	0.27	1.121	0.0033	Y	Y	3.2e-25	++	protein_coding	RAB14, member RAS oncogene family [Source:MGI Symbol;Acc:MGI:1915615]	13
Nrgn	0.3974	0.8475	2.13	1.2e-22	3.7	4.3	0.55	1.118	1.3e-14	Y	Y	1.9e-22	++	protein_coding	neurogranin [Source:MGI Symbol;Acc:MGI:1927184]	13
Eif5a	0.1834	0.589	1.85	6.3e-18	3.2	3.5	0.24	0.608	0.0021	Y	Y	1.1e-17	++	protein_coding	eukaryotic translation initiation factor 5A [Source:MGI Symbol;Acc:MGI:106248]	13
Edf1	0.3974	0.8051	1.83	6.3e-18	3.4	3.7	0.24	0.532	7.2e-07	Y	Y	1.1e-17	++	protein_coding	endothelial differentiation-related factor 1 [Source:MGI Symbol;Acc:MGI:1891227]	13
Chchd2	0.9869	0.9958	1.14	0.51	4.6	4.8	0.24	0.24	7.7e-12	N	Y	8.3e-12	++	protein_coding	coiled-coil-helix-coiled-coil-helix domain containing 2 [Source:MGI Symbol;Acc:MGI:1261428]	13
Tpt1	0.5677	0.8305	1.32	3e-08	3.6	3.8	0.16	0.358	0.0019	Y	Y	5.1e-08	++	protein_coding	tumor protein, translationally-controlled 1 [Source:MGI Symbol;Acc:MGI:104890]	13
Pacsin1	0.0437	0.2373	1.92	3.1e-08	2.9	3.3	0.36	0.682	0.035	Y	Y	5.3e-08	++	protein_coding	protein kinase C and casein kinase substrate in neurons 1 [Source:MGI Symbol;Acc:MGI:1345181]	13
Ctxn1	0.6463	0.7924	0.74	0.012	3.9	4.2	0.29	0.385	7.3e-07	Y	Y	7.8e-07	++	protein_coding	cortexin 1 [Source:MGI Symbol;Acc:MGI:88566]	13
Brp44	0.0655	0.2458	1.54	2.3e-06	2.9	3.3	0.38	0.651	0.0066	Y	Y	4e-06	++	NA	NA	13
Rbm39	0.1092	0.3136	1.32	2.4e-06	3.1	3.4	0.34	0.464	0.0036	Y	Y	4.3e-06	++	protein_coding	RNA binding motif protein 39 [Source:MGI Symbol;Acc:MGI:2157953]	13
Rtn3	0.4454	0.6864	1	7.3e-06	3.5	3.7	0.19	0.333	0.00021	Y	Y	1.3e-05	++	protein_coding	reticulon 3 [Source:MGI Symbol;Acc:MGI:1339970]	13
Klc1	0.0655	0.2331	1.47	1.1e-05	2.8	3.3	0.51	0.663	8.1e-05	Y	Y	1.9e-05	++	protein_coding	kinesin light chain 1 [Source:MGI Symbol;Acc:MGI:107978]	13
Cck	0.0175	0.0932	1.75	0.0063	3	4.5	1.45	0.923	0.00015	Y	Y	0.00017	++	protein_coding	cholecystokinin [Source:MGI Symbol;Acc:MGI:88297]	13
Atp5d	0.6943	0.8729	1.11	0.0001	3.7	3.9	0.18	0.31	0.00015	Y	Y	0.00017	++	protein_coding	ATP synthase, H+ transporting, mitochondrial F1 complex, delta subunit [Source:MGI Symbol;Acc:MGI:1913293]	13
Tusc3	0.0131	0.1102	2.23	0.00016	2.4	3.1	0.76	0.689	0.025	Y	Y	0.00029	++	protein_coding	tumor suppressor candidate 3 [Source:MGI Symbol;Acc:MGI:1933134]	13
Atp5b	0.9956	0.9915	-0.67	0.78	4.8	4.9	0.17	0.155	0.0015	N	Y	0.0017	-+	protein_coding	ATP synthase, H+ transporting mitochondrial F1 complex, beta subunit [Source:MGI Symbol;Acc:MGI:107801]	13
Ndn	0.4978	0.678	0.75	0.0026	3.9	4.1	0.23	0.694	0.0021	Y	Y	0.0025	++	protein_coding	necdin [Source:MGI Symbol;Acc:MGI:97290]	13
Hsp90ab1	NA	NA	NA	NA	6	5.9	-0.11	-0.118	0.0058	NA	Y	0.0077	NA	protein_coding	heat shock protein 90 alpha (cytosolic), class B member 1 [Source:MGI Symbol;Acc:MGI:96247]	13
Hsp90aa1	NA	NA	NA	NA	5.7	5.6	-0.1	-0.108	0.0062	NA	Y	0.0083	NA	protein_coding	heat shock protein 90, alpha (cytosolic), class A member 1 [Source:MGI Symbol;Acc:MGI:96250]	13
Stmn4	0.9039	0.8475	-0.53	0.43	4.1	4	-0.15	-0.206	0.0074	N	Y	0.01	--	protein_coding	stathmin-like 4 [Source:MGI Symbol;Acc:MGI:1931224]	13
Fkbp8	0.1878	0.339	0.8	0.0063	3.1	3.3	0.2	0.398	0.034	Y	Y	0.011	++	protein_coding	FK506 binding protein 8 [Source:MGI Symbol;Acc:MGI:1341070]	13
Prdx5	0.8559	0.9025	0.44	0.47	3.9	4	0.14	0.164	0.0096	N	Y	0.013	++	protein_coding	peroxiredoxin 5 [Source:MGI Symbol;Acc:MGI:1859821]	13
Gadd45g	0.0087	0.0085	-0.03	0.98	2.7	4.1	1.37	0.044	0.016	N	Y	0.021	-+	protein_coding	growth arrest and DNA-damage-inducible 45 gamma [Source:MGI Symbol;Acc:MGI:1346325]	13
Itm2c	0.9651	0.9661	0.03	0.98	4.4	4.5	0.14	0.128	0.016	N	Y	0.022	++	protein_coding	integral membrane protein 2C [Source:MGI Symbol;Acc:MGI:1927594]	13
Syt1	0.9825	0.9873	0.32	0.84	4.7	4.6	-0.13	-0.124	0.019	N	Y	0.026	+-	protein_coding	synaptotagmin I [Source:MGI Symbol;Acc:MGI:99667]	13
Slc1a2	0.5415	0.3941	-0.6	0.035	3.7	3.5	-0.19	-0.283	0.022	Y	Y	0.03	--	protein_coding	solute carrier family 1 (glial high affinity glutamate transporter), member 2 [Source:MGI Symbol;Acc:MGI:101931]	13
Scg2	0.0349	0.0339	-0.03	0.98	3.2	3.8	0.66	-0.164	0.026	N	Y	0.036	-+	protein_coding	secretogranin II [Source:MGI Symbol;Acc:MGI:103033]	13
Hspa8	NA	NA	NA	NA	5.5	5.4	-0.15	-0.156	0.026	NA	Y	0.036	NA	protein_coding	heat shock protein 8 [Source:MGI Symbol;Acc:MGI:105384]	13
Ldhb	0.9432	0.9153	-0.43	0.47	4.3	4.2	-0.13	-0.162	0.028	N	Y	0.039	--	protein_coding	lactate dehydrogenase B [Source:MGI Symbol;Acc:MGI:96763]	13
Tuba1b	0.8253	0.6992	-0.71	0.034	3.9	3.7	-0.12	-0.214	0.04	Y	Y	0.055	--	protein_coding	tubulin, alpha 1B [Source:MGI Symbol;Acc:MGI:107804]	13
Snhg11	0.9956	1	17.14	0.47	5.3	5.1	-0.12	-0.122	0.038	N	Y	0.055	+-	protein_coding	small nucleolar RNA host gene 11 [Source:MGI Symbol;Acc:MGI:2441845]	13
Ckb	NA	NA	NA	NA	5.3	5.1	-0.13	-0.135	0.04	NA	Y	0.058	NA	protein_coding	creatine kinase, brain [Source:MGI Symbol;Acc:MGI:88407]	13
Tpi1	0.9913	0.9915	0.03	0.98	4.5	4.4	-0.1	-0.103	0.04	N	Y	0.059	+-	protein_coding	triosephosphate isomerase 1 [Source:MGI Symbol;Acc:MGI:98797]	13
Cox5b	0.917	0.9746	1.24	0.1	4.1	4.2	0.1	0.139	0.044	N	Y	0.065	++	protein_coding	cytochrome c oxidase subunit Vb [Source:MGI Symbol;Acc:MGI:88475]	13
